# Supplementary material for: Crystal structure of polymeric bis­(3-amino-1H-pyrazole)­cadmium diiodide
Source: Acta Crystallogr E Crystallogr Commun. 2024 Jul 5;80(Pt 8):816–9. doi: 10.1107/S2056989024006418 (PMC11299741; doi:10.1107/S2056989024006418)
Supplement: Supplementary file 1 [file e-80-00816-sup1.cif]

##############################################################################
#                                                                            #
# This CIF contains the data in a paper accepted for publication in          #
# Acta Crystallographica Section E. It conforms to the requirements of       #
# Notes for Authors for Acta Crystallographica Section E, and has been       #
# peer reviewed under the auspices of the IUCr Commission on Journals.       #
#                                                                            #
# Full details of the Crystallographic Information File format               #
# are given in the paper "The Crystallographic Information File (CIF):       #
# a New Standard Archive File for Crystallography" by S. R. Hall, F. H.      #
# Allen and I. D. Brown [Acta Cryst. (1991), A47, 655-685].                  #
#                                                                            #
# The current version of the core CIF dictionary is obtainable from          #
# ftp://ftp.iucr.org/pub/cif_core.dic.                                       #
#                                                                            #
# Software is freely available for graphical display of the structure(s)     #
# in this CIF. For information consult the CIF software page                 #
# http://www.iucr.org/resources/cif/software.                                #
#                                                                            #
# This file may be used for bona fide research purposes within the           #
# scientific community so long as proper attribution is given to the journal # 
# article from which it was obtained.                                        #
#                                                                            #
##############################################################################
data_I
_audit_creation_method
;
Olex2 1.5
(compiled 2023.08.24 svn.re1ec1418 for OlexSys, GUI svn.r6817)
;
_journal_date_recd_electronic     2024-04-01
_journal_date_accepted     2024-06-30
_journal_name_full     'Acta Crystallographica, Section E'
_journal_year     2024
_journal_volume     80
_journal_issue      8
_journal_page_first     0
_journal_page_last     0
_journal_paper_category     GM
_journal_paper_doi     10.1107/S2056989024006418
_journal_coeditor_code     DJ2078
_publ_contact_author_name     'Maksym Seredyuk'
_publ_contact_author_address
;
Department of Chemistry, Taras Shevchenko National University of Kyiv,
Volodymyrska Street 64, Kyiv, 01601,
Ukraine
;
_publ_contact_author_email     'mlseredyuk@gmail.com'
_publ_contact_author_fax     ?
_publ_contact_author_phone     ?
_publ_section_title
;
Crystal structure of polymeric bis(3-amino-1<i>H</i>-pyrazole)cadmium diiodide
;
loop_
    _publ_author_name
    _publ_author_footnote
    _publ_author_address
    'Kuzevanova, Iryna S.' .
;
Department of General and Inorganic Chemistry,
National Technical University of Ukraine
"Igor Sikorsky Kyiv Polytechnic Institute", Peremogy Pr. 37,
Kyiv, 03056, Ukraine
Innovation Development Center ABN, Pirogov str.2/37, Kyiv, 01030,
Ukraine
;
    'Vynohradov, Oleksandr S.' .
;
Department of Chemistry, Taras Shevchenko National University of Kyiv,
Volodymyrska Street 64, Kyiv, 01601, Ukraine
;
    'Pavlenko, Vadim A.' .
;
Department of Chemistry, Taras Shevchenko National University of Kyiv,
Volodymyrska Street 64, Kyiv, 01601, Ukraine
;
    'Malinkin, Sergey O.' .
;
Department of Chemistry, Taras Shevchenko National University of Kyiv,
Volodymyrska Street 64, Kyiv, 01601, Ukraine
;
    'Shova, Sergiu' .
;
Department of Inorganic Polymers,
"Petru Poni" Institute of Macromolecular Chemistry,
Romanian Academy of  Science, Aleea Grigore Ghica Voda
 41-A, Iasi 700487, Romania
;
    'Fritsky, Igor O.' .
;
Department of Chemistry, Taras Shevchenko National University of Kyiv,
Volodymyrska Street 64, Kyiv, 01601, Ukraine
Innovation Development Center ABN, Pirogov str.2/37, Kyiv, 01030
Ukraine
;
    'Seredyuk, Maksym' .
;
Department of Chemistry, Taras Shevchenko National University of Kyiv,
Volodymyrska Street 64, Kyiv, 01601, Ukraine
;
_publ_section_synopsis
;
The title compound, {[Cd(3-apz~2~)]I~2~}<i>~n~</i> consists of a Cd^2+^ cation,
iodine anions balancing the charge and bridging 3-aminopyrazole (3-apz)
molecules. The Cd^2+^ cations are coordinated by two iodine anions and two apz
ligands, generating <i>trans</i>-CdN~4~I~2~ octahedra, and are linked into
chains by pairs of the bridging ligand. In the crystal structure, the apz
ligands and iodide anions of neighboring chains are linked through interchain
hydrogen bonding into a two-dimensional supramolecular network.
;
_chemical_name_systematic
;\
<i>catena</i>-Poly[[diiodidocadmium(II)]-bis(\m-3-amino-1<i>H</i>-pyrazole)-\
\k^2^<i>N</i>^2^:<i>N</i>^3^;\k^2^<i>N</i>^3^:<i>N</i>^2^]
;
_chemical_name_common     ?
_chemical_formula_moiety     'C6 H10 Cd I2 N6'
_chemical_formula_sum     'C6 H10 Cd I2 N6'
_chemical_formula_iupac     '[Cd I2 (C3 H5 N3)2]'
_chemical_formula_weight     532.40
_chemical_melting_point     ?
_space_group_crystal_system     triclinic
_space_group_name_H-M_alt     'P -1'
_space_group_name_Hall     '-P 1'
loop_
    _space_group_symop_operation_xyz
    'x, y, z'
    '-x, -y, -z'
_cell_length_a     5.10070(10)
_cell_length_b     6.9544(2)
_cell_length_c     9.0470(4)
_cell_angle_alpha     83.198(3)
_cell_angle_beta     79.962(3)
_cell_angle_gamma     81.742(2)
_cell_volume     311.289(18)
_cell_formula_units_Z     1
_cell_measurement_reflns_used     5030
_cell_measurement_theta_min     2.9730
_cell_measurement_theta_max     30.1320
_cell_measurement_temperature     293(2)
loop_
    _twin_individual_id
    _twin_individual_mass_fraction_refined
    _twin_individual_twin_matrix_11
    _twin_individual_twin_matrix_12
    _twin_individual_twin_matrix_13
    _twin_individual_twin_matrix_21
    _twin_individual_twin_matrix_22
    _twin_individual_twin_matrix_23
    _twin_individual_twin_matrix_31
    _twin_individual_twin_matrix_32
    _twin_individual_twin_matrix_33
    1 0.8775(14) 1.0000 0.0000 0.0000 0.0000 1.0000 0.0000 0.0000 0.0000 1.0000
    2 0.1225(14) -0.9998 -0.0001 0.0001 0.0000 -1.0001 0.0001 -0.5699 -0.2478
                                                                          1.0001
_exptl_crystal_description     block
_exptl_crystal_colour     colourless
_exptl_crystal_size_max     0.25
_exptl_crystal_size_mid     0.25
_exptl_crystal_size_min     0.15
_exptl_crystal_density_diffrn     2.840
_exptl_crystal_density_meas     ?
_exptl_crystal_density_method     ?
_exptl_crystal_F_000     242
_exptl_absorpt_coefficient_mu     6.692
_exptl_absorpt_correction_type     multi-scan
_exptl_absorpt_process_details
;
(CrysAlisPro; Rigaku OD, 2023)
;
_exptl_absorpt_correction_T_min     0.72499
_exptl_absorpt_correction_T_max     1.00000
_diffrn_ambient_temperature     293(2)
_diffrn_source     'micro-focus sealed X-ray tube'
_diffrn_radiation_type     'Mo K\a'
_diffrn_radiation_wavelength     0.71073
_diffrn_radiation_monochromator     mirror
_diffrn_measurement_device_type     'XtaLAB Synergy, Dualflex, HyPix'
_diffrn_measurement_device     'four-circle diffractometer'
_diffrn_measurement_method     '\w scans'
_diffrn_detector     'Hybrid Pixel Array Detector'
_diffrn_detector_area_resol_mean     10.0000
_diffrn_reflns_number     5468
_diffrn_reflns_av_R_equivalents     0.0499
_diffrn_reflns_av_unetI/netI     0.0341
_diffrn_reflns_theta_min     2.973
_diffrn_reflns_theta_max     30.886
_diffrn_reflns_theta_full     25.242
_diffrn_measured_fraction_theta_max     0.834
_diffrn_measured_fraction_theta_full     0.999
_diffrn_reflns_limit_h_min     -7
_diffrn_reflns_limit_h_max     6
_diffrn_reflns_limit_k_min     -9
_diffrn_reflns_limit_k_max     9
_diffrn_reflns_limit_l_min     -12
_diffrn_reflns_limit_l_max     12
_diffrn_radiation_probe     x-ray
_refine_special_details
;
 Refined as a 2-component twin.
;
_reflns_number_total     5468
_reflns_number_gt     4327
_reflns_threshold_expression     'I > 2\s(I)'
_refine_ls_structure_factor_coef     Fsqd
_refine_ls_matrix_type     full
_refine_ls_R_factor_all     0.0708
_refine_ls_R_factor_gt     0.0499
_refine_ls_wR_factor_gt     0.1162
_refine_ls_wR_factor_ref     0.1695
_refine_ls_goodness_of_fit_ref     1.167
_refine_ls_restrained_S_all     1.167
_refine_ls_number_reflns     5468
_refine_ls_number_parameters     72
_refine_ls_number_restraints     0
_refine_ls_hydrogen_treatment     constr
_refine_ls_weighting_scheme     calc
_refine_ls_weighting_details
              'w=1/[\s^2^(Fo^2^)+(0.0542P)^2^+4.3767P] where P=(Fo^2^+2Fc^2^)/3'
_atom_sites_solution_hydrogens     geom
_atom_sites_solution_primary     dual
_atom_sites_solution_secondary     ?
_refine_ls_shift/su_max     0.000
_refine_ls_shift/su_mean     0.000
_refine_diff_density_max     2.001
_refine_diff_density_min     -1.916
_refine_ls_extinction_method
;
<i>SHELXL2018/3</i> (Sheldrick, 2015b)
;
_refine_ls_extinction_coef     0.022(4)
_refine_ls_extinction_expression
                                  'Fc^*^=kFc[1+0.001xFc^2^\l^3^/sin(2\q)]^-1/4^'
loop_
    _atom_type_symbol
    _atom_type_description
    _atom_type_scat_dispersion_real
    _atom_type_scat_dispersion_imag
    _atom_type_scat_source
    'C' 'C' 0.0033 0.0016
                         'International Tables Vol C Tables 4.2.6.8 and 6.1.1.4'
    'H' 'H' 0.0000 0.0000
                         'International Tables Vol C Tables 4.2.6.8 and 6.1.1.4'
    'Cd' 'Cd' -0.8075 1.2024
                         'International Tables Vol C Tables 4.2.6.8 and 6.1.1.4'
    'I' 'I' -0.4742 1.8119
                         'International Tables Vol C Tables 4.2.6.8 and 6.1.1.4'
    'N' 'N' 0.0061 0.0033
                         'International Tables Vol C Tables 4.2.6.8 and 6.1.1.4'
_computing_data_collection
;
CrysAlisPro 1.171.42.93a (Rigaku OD, 2023)
;
_computing_cell_refinement
;
CrysAlisPro 1.171.42.93a (Rigaku OD, 2023)
;
_computing_data_reduction
;
CrysAlisPro 1.171.42.93a (Rigaku OD, 2023)
;
_computing_structure_solution
;
<i>SHELXT</i>  (Sheldrick, 2015a)
;
_computing_structure_refinement
;
<i>SHELXL2018/3</i> (Sheldrick, 2015b)
;
_computing_molecular_graphics
;
Olex2 1.5 (Dolomanov <i>et al.</i>,  2009)
;
_computing_publication_material
;
Olex2 1.5 (Dolomanov <i>et al.</i>,  2009)
;
loop_
    _atom_site_type_symbol
    _atom_site_label
    _atom_site_fract_x
    _atom_site_fract_y
    _atom_site_fract_z
    _atom_site_U_iso_or_equiv
    _atom_site_adp_type
    _atom_site_calc_flag
    _atom_site_occupancy
    _atom_site_disorder_assembly
    _atom_site_disorder_group
    I I1 -0.05344(17) 0.22724(12) 0.28482(9) 0.0357(3) Uani d 1 . .
    Cd Cd1 0.000000 0.500000 0.500000 0.0278(4) Uani d 1 . .
    N N3 0.6523(19) 0.7498(15) 0.4240(11) 0.028(2) Uani d 1 . .
    H H3A 0.520223 0.759070 0.502295 0.034 Uiso calc 1 . .
    H H3B 0.720382 0.862672 0.408825 0.034 Uiso calc 1 . .
    N N1 0.3258(19) 0.6357(16) 0.3078(11) 0.030(2) Uani d 1 . .
    N N2 0.282(2) 0.6411(17) 0.1627(11) 0.034(2) Uani d 1 . .
    H H2 0.156052 0.589059 0.136826 0.041 Uiso calc 1 . .
    C C3 0.535(2) 0.7342(16) 0.2968(12) 0.025(2) Uani d 1 . .
    C C1 0.458(2) 0.7361(19) 0.0661(14) 0.034(3) Uani d 1 . .
    H H1 0.464247 0.756161 -0.037912 0.041 Uiso calc 1 . .
    C C2 0.628(2) 0.7995(18) 0.1459(13) 0.032(2) Uani d 1 . .
    H H2A 0.771493 0.869483 0.109148 0.038 Uiso calc 1 . .
loop_
    _atom_site_aniso_label
    _atom_site_aniso_U_11
    _atom_site_aniso_U_22
    _atom_site_aniso_U_33
    _atom_site_aniso_U_12
    _atom_site_aniso_U_13
    _atom_site_aniso_U_23
    I1 0.0408(5) 0.0388(5) 0.0311(5) -0.0160(3) -0.0036(3) -0.0083(3)
    Cd1 0.0268(6) 0.0331(6) 0.0253(6) -0.0094(4) -0.0057(4) -0.0013(4)
    N3 0.025(5) 0.034(5) 0.028(5) -0.007(4) -0.006(4) -0.005(4)
    N1 0.028(5) 0.042(6) 0.024(5) -0.015(4) -0.005(4) -0.002(4)
    N2 0.036(5) 0.046(6) 0.026(5) -0.015(5) -0.012(4) 0.000(4)
    C3 0.027(5) 0.025(5) 0.023(5) -0.005(4) -0.002(4) -0.002(4)
    C1 0.034(6) 0.037(6) 0.030(6) -0.013(5) -0.006(5) 0.009(5)
    C2 0.029(6) 0.035(6) 0.029(6) -0.009(5) 0.002(4) 0.003(5)
_geom_special_details
;
 All esds (except the esd in the dihedral angle between two l.s. planes)
 are estimated using the full covariance matrix.  The cell esds are taken
 into account individually in the estimation of esds in distances, angles
 and torsion angles; correlations between esds in cell parameters are only
 used when they are defined by crystal symmetry.  An approximate (isotropic)
 treatment of cell esds is used for estimating esds involving l.s. planes.
;
loop_
    _geom_bond_atom_site_label_1
    _geom_bond_atom_site_label_2
    _geom_bond_site_symmetry_2
    _geom_bond_distance
    _geom_bond_publ_flag
    I1 Cd1 . 2.9446(8) ?
    Cd1 N3 2_666 2.428(10) ?
    Cd1 N3 1_455 2.428(10) ?
    Cd1 N1 2_566 2.394(9) ?
    Cd1 N1 . 2.394(9) ?
    N3 H3A . 0.8900 ?
    N3 H3B . 0.8900 ?
    N3 C3 . 1.409(14) ?
    N1 N2 . 1.364(13) ?
    N1 C3 . 1.330(14) ?
    N2 H2 . 0.8600 ?
    N2 C1 . 1.328(15) ?
    C3 C2 . 1.409(16) ?
    C1 H1 . 0.9300 ?
    C1 C2 . 1.367(18) ?
    C2 H2A . 0.9300 ?
loop_
    _geom_angle_atom_site_label_1
    _geom_angle_atom_site_label_2
    _geom_angle_atom_site_label_3
    _geom_angle_site_symmetry_1
    _geom_angle_site_symmetry_3
    _geom_angle
    _geom_angle_publ_flag
    I1 Cd1 I1 2_566 . 180.00(2) ?
    N3 Cd1 I1 1_455 . 95.4(2) ?
    N3 Cd1 I1 2_666 . 84.6(2) ?
    N3 Cd1 I1 2_666 2_566 95.4(2) ?
    N3 Cd1 I1 1_455 2_566 84.6(2) ?
    N3 Cd1 N3 2_666 1_455 180.0(4) ?
    N1 Cd1 I1 2_566 2_566 87.2(2) ?
    N1 Cd1 I1 2_566 . 92.8(2) ?
    N1 Cd1 I1 . . 87.2(2) ?
    N1 Cd1 I1 . 2_566 92.8(2) ?
    N1 Cd1 N3 2_566 2_666 90.3(3) ?
    N1 Cd1 N3 2_566 1_455 89.7(3) ?
    N1 Cd1 N3 . 1_455 90.3(3) ?
    N1 Cd1 N3 . 2_666 89.7(3) ?
    N1 Cd1 N1 2_566 . 180.0 ?
    Cd1 N3 H3A 1_655 . 107.1 ?
    Cd1 N3 H3B 1_655 . 107.1 ?
    H3A N3 H3B . . 106.8 ?
    C3 N3 Cd1 . 1_655 120.7(7) ?
    C3 N3 H3A . . 107.1 ?
    C3 N3 H3B . . 107.1 ?
    N2 N1 Cd1 . . 116.6(7) ?
    C3 N1 Cd1 . . 138.7(8) ?
    C3 N1 N2 . . 104.1(9) ?
    N1 N2 H2 . . 124.0 ?
    C1 N2 N1 . . 112.0(10) ?
    C1 N2 H2 . . 124.0 ?
    N1 C3 N3 . . 121.2(10) ?
    N1 C3 C2 . . 111.6(10) ?
    C2 C3 N3 . . 126.9(10) ?
    N2 C1 H1 . . 125.9 ?
    N2 C1 C2 . . 108.2(10) ?
    C2 C1 H1 . . 125.9 ?
    C3 C2 H2A . . 128.0 ?
    C1 C2 C3 . . 104.0(10) ?
    C1 C2 H2A . . 128.0 ?
loop_
    _geom_torsion_atom_site_label_1
    _geom_torsion_atom_site_label_2
    _geom_torsion_atom_site_label_3
    _geom_torsion_atom_site_label_4
    _geom_torsion_site_symmetry_1
    _geom_torsion_site_symmetry_2
    _geom_torsion_site_symmetry_3
    _geom_torsion_site_symmetry_4
    _geom_torsion
    _geom_torsion_publ_flag
    Cd1 N3 C3 N1 1_655 . . . 86.6(12) ?
    Cd1 N3 C3 C2 1_655 . . . -87.2(13) ?
    Cd1 N1 N2 C1 . . . . 173.7(9) ?
    Cd1 N1 C3 N3 . . . . 14.0(19) ?
    Cd1 N1 C3 C2 . . . . -171.4(9) ?
    N3 C3 C2 C1 . . . . 175.2(11) ?
    N1 N2 C1 C2 . . . . -0.3(15) ?
    N1 C3 C2 C1 . . . . 0.9(14) ?
    N2 N1 C3 N3 . . . . -175.7(10) ?
    N2 N1 C3 C2 . . . . -1.0(13) ?
    N2 C1 C2 C3 . . . . -0.4(14) ?
    C3 N1 N2 C1 . . . . 0.8(14) ?
loop_
    _geom_hbond_atom_site_label_D
    _geom_hbond_atom_site_label_H
    _geom_hbond_atom_site_label_A
    _geom_hbond_site_symmetry_A
    _geom_hbond_distance_DH
    _geom_hbond_distance_HA
    _geom_hbond_distance_DA
    _geom_hbond_angle_DHA
    N2 H2 I1 . 0.86 2.96 3.526(11) 126
    N3 H3A I1 2_566 0.89 2.79 3.667(10) 170
    N3 H3B I1 1_665 0.89 2.96 3.827(10) 167
_shelx_space_group_comment
;
The symmetry employed for this shelxl refinement is uniquely defined
by the following loop, which should always be used as a source of
symmetry information in preference to the above space-group names.
They are only intended as comments.
;
_shelx_estimated_absorpt_T_min     0.285
_shelx_estimated_absorpt_T_max     0.433
_shelx_hkl_file
;
  -7  -3  -3 832.868 115.160   1
  -6  -6  -3 68.0265 35.8818   1
  -6  -5  -4 68.9624 34.3846   1
  -6  -5  -3 38.8101 28.8506   1
  -6  -5  -2 2683.37 205.017   1
  -6  -5  -1 2175.29 194.605   1
  -6  -4  -4 121.956 39.8770   1
  -6  -4  -3 2521.43 143.462   1
  -6  -4  -2 1167.11 101.263   1
  -6  -4  -1 15.1970 21.4438   1
  -6  -4   0 33.0979 28.5976   1
  -6  -3  -5 656.506 118.769   1
  -6  -3  -4 2377.89 167.840   1
  -6  -3  -3 634.282 95.0705   1
  -6  -3  -2 201.343 56.8345   1
  -6  -3  -1-14.6903 14.6610   1
  -6  -3   0 1600.77 120.907   1
  -6  -3   1 2293.29 147.309   1
  -6  -3   2 17.2643 24.3549   1
   6   2  -4 225.321 61.1909  -2
  -6  -2  -8 225.321 61.1909   1
   6   2  -3 59.2970 41.8204  -2
  -6  -2  -7 59.2970 41.8204   1
   6   2  -2 1350.64 113.430  -2
  -6  -2  -6 1350.64 113.430   1
   6   2  -1 2242.54 239.468  -2
  -6  -2  -5 2242.54 239.468   1
   6   2   0 495.228 99.8609  -2
  -6  -2  -4 495.228 99.8609   1
   6   2   1 378.963 56.6312  -2
  -6  -2  -3 378.963 56.6312   1
   6   2   2 62.5533 43.2866  -2
  -6  -2  -2 62.5533 43.2866   1
   6   2   3 2370.41 195.951  -2
  -6  -2  -1 2370.41 195.951   1
   6   2   4 1641.11 172.858  -2
  -6  -2   0 1641.11 172.858   1
   6   2   5 366.033 58.6851  -2
  -6  -2   1 366.033 58.6851   1
   6   2   6 227.074 45.6982  -2
  -6  -2   2 227.074 45.6982   1
   6   2   7 397.188 58.4158  -2
  -6  -2   3 397.188 58.4158   1
   6   2   8 1764.31 173.148  -2
  -6  -2   4 1764.31 173.148   1
   6   2   9 466.118 87.0283  -2
  -6  -2   5 466.118 87.0283   1
  -6  -1  -8-14.4511 14.4065   1
  -6  -1  -7 863.930 119.031   1
  -6  -1  -6 1565.20 165.438   1
  -6  -1  -5 26.6638 15.7133   1
  -6  -1  -4 161.156 42.7159   1
  -6  -1  -3 593.746 105.752   1
  -6  -1  -2 3370.44 177.454   1
  -6  -1  -1 947.386 90.8093   1
  -6  -1   0-5.86556 9.38970   1
  -6  -1   1 62.5763 25.4021   1
  -6  -1   2 877.082 89.5724   1
  -6  -1   3 7.33775 29.4936   1
  -6  -1   4-5.64330 13.8524   1
  -6  -1   5 100.366 42.8584   1
  -6   0  -7 349.036 80.0804   1
  -6   0  -6-15.8124 15.7745   1
  -6   0  -5-9.52606 14.6577   1
  -6   0  -4 750.730 86.5866   1
  -6   0  -3 1278.69 153.917   1
  -6   0  -2 574.324 75.2383   1
  -6   0  -1 86.9519 42.5176   1
  -6   0   0 91.2628 32.1779   1
  -6   0   1 7.93204 31.7167   1
  -6   0   2 5.76399 23.4157   1
  -6   0   3 15.5694 31.0600   1
  -6   0   4 14.2735 20.1234   1
  -6   0   5 242.929 61.6187   1
  -6   1  -5 982.921 135.029   1
  -6   1  -4 1468.30 168.656   1
  -6   1  -3-5.36311 14.9336   1
  -6   1  -2 259.723 51.7664   1
  -6   1  -1 87.8440 42.9471   1
  -6   1   0 1539.19 120.942   1
  -6   1   1 6.17055 25.3223   1
  -6   1   2-14.1716 8.23671   1
  -6   1   3 119.384 47.0569   1
   6  -2   2 1222.39 166.750  -2
  -6   2  -1 1222.39 166.750   1
   6  -2   3 211.165 72.4448  -2
  -6   2   0 211.165 72.4448   1
   6  -2   4-0.05105 21.8634  -2
  -6   2   1-0.05105 21.8634   1
   6  -2   5 103.321 48.7847  -2
  -6   2   2 103.321 48.7847   1
   6  -2   6 655.732 112.897  -2
  -6   2   3 655.732 112.897   1
  -6   3   1 33.4696 28.8994   1
  -6   3   2 952.826 129.565   1
  -6   3   3 491.855 91.5442   1
  -5  -7  -4 2255.15 169.476   1
  -5  -7  -3 846.374 110.185   1
  -5  -7  -2 28.8475 24.9159   1
  -5  -7  -1 31.3598 34.9672   1
  -5  -6  -7 160.999 59.1600   1
  -5  -6  -6 1057.08 100.276   1
  -5  -6  -5 2472.34 154.163   1
  -5  -6  -4 317.999 42.2450   1
  -5  -6  -3 565.719 57.4998   1
  -5  -6  -2-15.8031 9.20326   1
  -5  -6  -1 2133.19 136.834   1
  -5  -6   0 2652.57 154.353   1
  -5  -6   1 5.75531 13.7712   1
   5   5  -5 143.721 59.5161  -2
  -5  -5  -9 143.721 59.5161   1
   5   5  -4 32.3948 36.1464  -2
  -5  -5  -8 32.3948 36.1464   1
   5   5  -3 2253.10 211.721  -2
  -5  -5  -7 2253.10 211.721   1
   5   5  -2 3251.32 240.157  -2
  -5  -5  -6 3251.32 240.157   1
   5   5  -1 91.7863 21.2583  -2
  -5  -5  -5 91.7863 21.2583   1
   5   5   0 514.450 47.6604  -2
  -5  -5  -4 514.450 47.6604   1
   5   5   1 544.028 53.2906  -2
  -5  -5  -3 544.028 53.2906   1
   5   5   2 4122.01 145.644  -2
  -5  -5  -2 4122.01 145.644   1
   5   5   3 2349.96 136.130  -2
  -5  -5  -1 2349.96 136.130   1
   5   5   4 255.241 64.8144  -2
  -5  -5   0 255.241 64.8144   1
   5   5   5 263.745 50.0115  -2
  -5  -5   1 263.745 50.0115   1
   5   5   6 1205.84 107.570  -2
  -5  -5   2 1205.84 107.570   1
   5   5   7 3034.28 244.053  -2
  -5  -5   3 3034.28 244.053   1
  -5  -4  -7 1905.11 155.430   1
  -5  -4  -6-1.89668 8.03346   1
  -5  -4  -5 381.715 45.2511   1
  -5  -4  -4 971.949 65.4378   1
  -5  -4  -3 6451.76 170.018   1
  -5  -4  -2 1285.23 80.4225   1
  -5  -4  -1 234.341 59.5766   1
  -5  -4   0 44.6591 22.1976   1
  -5  -4   1 1814.01 125.047   1
  -5  -4   2 7.16095 39.6232   1
  -5  -4   3-4.66890 10.6159   1
  -5  -4   4-4.20461 14.0911   1
  -5  -4   5 51.3606 34.1441   1
  -5  -4   6 1501.31 118.995   1
  -5  -3 -10 235.047 66.9343   1
  -5  -3  -9 1735.69 181.009   1
  -5  -3  -8 755.451 119.624   1
  -5  -3  -7 188.857 39.5675   1
  -5  -3  -6 18.0089 14.9009   1
  -5  -3  -5 2458.16 97.8758   1
  -5  -3  -4 3589.49 121.994   1
  -5  -3  -3 412.403 51.3752   1
  -5  -3  -2 346.535 32.1168   1
  -5  -3  -1 99.7670 24.4310   1
  -5  -3   0 6548.78 180.943   1
  -5  -3   1 2968.58 123.377   1
  -5  -3   2 23.3694 13.3821   1
  -5  -3   3 3.07831 10.9997   1
  -5  -3   4 1.97487 17.1388   1
  -5  -3   5 2743.39 213.025   1
  -5  -3   6 460.086 64.7834   1
  -5  -3   7 91.9632 48.2827   1
  -5  -2 -10 1879.44 190.725   1
  -5  -2  -9 343.443 51.3343   1
  -5  -2  -8 78.2796 21.9630   1
  -5  -2  -7-6.00803 11.1718   1
  -5  -2  -6 2856.85 148.373   1
  -5  -2  -5 4075.63 176.532   1
  -5  -2  -4 5.16796 7.15902   1
  -5  -2  -3 1210.61 64.8915   1
  -5  -2  -2 912.588 52.2516   1
  -5  -2  -1 4964.47 131.253   1
  -5  -2   0 2511.34 85.1082   1
  -5  -2   1 13.5952 10.9726   1
  -5  -2   2 231.987 30.5999   1
  -5  -2   3 4.45387 31.6795   1
  -5  -2   4 3795.21 174.954   1
  -5  -2   5 377.902 53.2126   1
  -5  -2   6 114.683 31.1877   1
   5   1  -7 372.840 82.3933  -2
  -5  -1 -10 372.840 82.3933   1
   5   1  -6 115.662 33.7720  -2
  -5  -1  -9 115.662 33.7720   1
   5   1  -5 446.663 59.2164  -2
  -5  -1  -8 446.663 59.2164   1
   5   1  -4 2612.76 135.827  -2
  -5  -1  -7 2612.76 135.827   1
   5   1  -3 1661.60 92.2460  -2
  -5  -1  -6 1661.60 92.2460   1
   5   1  -2 433.812 47.5144  -2
  -5  -1  -5 433.812 47.5144   1
   5   1  -1 13.5945 19.9312  -2
  -5  -1  -4 13.5945 19.9312   1
  -5  -1  -3 1404.89 154.059   1
   5   1   0 1661.31 109.166  -2
  -5  -1  -3 1661.31 109.166   1
   5   1   1 4625.39 121.266  -2
  -5  -1  -2 4625.39 121.266   1
   5   1   2 1278.34 59.0464  -2
  -5  -1  -1 1278.34 59.0464   1
   5   1   3 1092.20 61.7771  -2
  -5  -1   0 1092.20 61.7771   1
   5   1   4 218.905 29.3271  -2
  -5  -1   1 218.905 29.3271   1
   5   1   5 3279.27 103.958  -2
  -5  -1   2 3279.27 103.958   1
   5   1   6 2322.65 80.0338  -2
  -5  -1   3 2322.65 80.0338   1
   5   1   7 417.983 37.6748  -2
  -5  -1   4 417.983 37.6748   1
   5   1   8 110.151 22.2849  -2
  -5  -1   5 110.151 22.2849   1
   5   1   9 450.849 55.9949  -2
  -5  -1   6 450.849 55.9949   1
   5   1  10 2056.73 152.479  -2
  -5  -1   7 2056.73 152.479   1
  -5   0  -9 287.179 62.3098   1
  -5   0  -8 1886.56 154.740   1
  -5   0  -7 635.487 94.7212   1
  -5   0  -6 260.042 63.5977   1
  -5   0  -5 26.8428 23.2152   1
  -5   0  -4 3775.46 141.438   1
   5   0  -1 4165.60 235.596  -2
  -5   0  -4 4165.60 235.596   1
  -5   0  -3 5570.64 145.655   1
  -5   0  -2 110.318 31.0436   1
   5   0   1 77.3484 42.6623  -2
  -5   0  -2 77.3484 42.6623   1
  -5   0  -1 289.354 33.3397   1
  -5   0   0 189.077 38.7899   1
  -5   0   1 4210.03 109.421   1
  -5   0   2 2874.65 88.5101   1
  -5   0   3 139.071 22.6136   1
  -5   0   4 297.475 31.2154   1
  -5   0   5 684.578 42.2115   1
  -5   0   6 2095.09 113.810   1
  -5   0   7 146.256 43.4277   1
  -5   1  -8 108.996 40.0686   1
  -5   1  -7 12.8374 12.8114   1
  -5   1  -6 66.9927 32.7635   1
  -5   1  -5 1930.80 169.307   1
  -5   1  -4 1408.22 148.991   1
  -5   1  -3 56.7112 22.9637   1
  -5   1  -2 14.4725 10.2172   1
  -5   1  -1 1263.60 81.4400   1
  -5   1   0 4365.76 145.553   1
  -5   1   1 623.871 55.0721   1
  -5   1   2 0.75673 8.95835   1
  -5   1   3 20.9031 8.71717   1
  -5   1   4 1390.95 72.0571   1
  -5   1   5 955.009 63.7569   1
  -5   1   6-10.8739 7.72156   1
  -5   2  -6 1859.32 167.523   1
  -5   2  -5 337.127 78.8000   1
  -5   2  -4 166.296 52.2904   1
  -5   2  -3 46.0755 30.6741   1
  -5   2  -2 1724.55 119.400   1
  -5   2  -1 3373.48 162.482   1
  -5   2   0-12.7130 12.6838   1
  -5   2   1 298.263 39.0727   1
  -5   2   2 115.526 21.0725   1
  -5   2   3 2810.34 92.2377   1
  -5   2   4 1599.10 84.2793   1
   5  -3  -6 364.856 84.3378  -2
  -5   3  -8 364.856 84.3378   1
   5  -3  -5 946.494 127.582  -2
  -5   3  -7 946.494 127.582   1
   5  -3  -4 547.987 100.011  -2
  -5   3  -6 547.987 100.011   1
   5  -3  -3 125.437 49.4796  -2
  -5   3  -5 125.437 49.4796   1
   5  -3  -2 313.341 78.1994  -2
  -5   3  -4 313.341 78.1994   1
   5  -3  -1 1407.93 156.141  -2
  -5   3  -3 1407.93 156.141   1
   5  -3   0 959.306 127.556  -2
  -5   3  -2 959.306 127.556   1
  -5   3  -1-14.5428 14.5036   1
   5  -3   1 15.7238 31.3981  -2
  -5   3  -1 15.7238 31.3981   1
   5  -3   3 419.570 43.3801  -2
  -5   3   1 419.570 43.3801   1
  -5   3   2 1412.18 124.078   1
   5  -3   4 1391.47 97.0131  -2
  -5   3   2 1391.47 97.0131   1
  -5   3   3 633.220 58.5593   1
   5  -3   5 500.055 84.9041  -2
  -5   3   3 500.055 84.9041   1
   5  -3   6 111.935 31.5932  -2
  -5   3   4 111.935 31.5932   1
   5  -3   7 70.6051 34.7155  -2
  -5   3   5 70.6051 34.7155   1
  -5   4  -4 754.273 124.137   1
  -5   4  -3 747.765 121.798   1
  -5   4  -2-17.7008 17.6649   1
   5  -4   1 5.79864 15.3914  -2
  -5   4  -1 5.79864 15.3914   1
  -5   4   0-13.3439 13.3002   1
   5  -4   2 776.165 77.6299  -2
  -5   4   0 776.165 77.6299   1
  -5   4   1-11.5186 11.4803   1
  -5   4   3 52.8414 32.2715   1
  -5   4   4-12.0739 12.0366   1
  -4  -8  -4 164.640 48.3488   1
  -4  -8  -3 1775.51 160.521   1
  -4  -8  -2 947.194 120.471   1
  -4  -8  -1 150.735 54.2057   1
   4   7  -3 120.968 40.0643  -2
  -4  -7  -7 120.968 40.0643   1
   4   7  -2 181.105 41.1277  -2
  -4  -7  -6 181.105 41.1277   1
   4   7  -1 1307.82 148.833  -2
  -4  -7  -5 1307.82 148.833   1
   4   7   0 4397.69 178.940  -2
  -4  -7  -4 4397.69 178.940   1
   4   7   1 633.037 71.3454  -2
  -4  -7  -3 633.037 71.3454   1
   4   7   2 522.232 65.9695  -2
  -4  -7  -2 522.232 65.9695   1
   4   7   3 84.3048 32.8866  -2
  -4  -7  -1 84.3048 32.8866   1
   4   7   4 2388.25 159.966  -2
  -4  -7   0 2388.25 159.966   1
   4   7   5 2373.04 191.113  -2
  -4  -7   1 2373.04 191.113   1
   4   7   6 0.01255 21.2370  -2
  -4  -7   2 0.01255 21.2370   1
   4   7   7 277.325 94.3102  -2
  -4  -7   3 277.325 94.3102   1
  -4  -6  -9 381.287 75.2988   1
  -4  -6  -8 455.930 60.7013   1
  -4  -6  -7 46.4678 21.8570   1
  -4  -6  -6 2486.02 96.3819   1
  -4  -6  -5 3773.19 107.269   1
  -4  -6  -4 35.9352 15.7363   1
  -4  -6  -3 478.031 51.0301   1
  -4  -6  -2 119.371 27.0799   1
  -4  -6  -1 5131.05 196.261   1
  -4  -6   0 2985.33 126.391   1
  -4  -6   1 121.325 45.4241   1
  -4  -6   2 292.588 51.4844   1
  -4  -6   3 771.678 82.7356   1
  -4  -6   4-4.50878 36.1249   1
  -4  -6   5-13.1605 13.1221   1
  -4  -5  -9 355.003 75.8204   1
  -4  -5  -8 0.39111 10.6454   1
  -4  -5  -7 3202.35 122.186   1
  -4  -5  -6 3582.40 85.7470   1
  -4  -5  -5 20.6271 7.83425   1
  -4  -5  -4 1503.44 53.0265   1
  -4  -5  -3 1065.17 46.0485   1
  -4  -5  -2 7504.66 164.973   1
  -4  -5  -1 1555.60 86.9690   1
  -4  -5   0 76.4347 16.9981   1
  -4  -5   1 115.241 22.0188   1
  -4  -5   2 2622.17 98.2250   1
  -4  -5   3 15.7825 46.0556   1
  -4  -5   4 9.18714 10.6612   1
  -4  -5   5-0.01887 10.6911   1
  -4  -5   6 92.5075 34.6249   1
  -4  -4  -9 503.656 88.0156   1
  -4  -4  -8 4692.44 143.229   1
  -4  -4  -7 1417.87 74.1301   1
  -4  -4  -6 374.258 24.0975   1
  -4  -4  -5 17.9670 7.50745   1
  -4  -4  -4 3708.68 79.0082   1
  -4  -4  -3 5750.88 100.706   1
  -4  -4  -2 547.364 34.8731   1
  -4  -4  -1 2171.87 74.8483   1
  -4  -4   0 94.9343 15.6554   1
  -4  -4   1 8087.30 135.522   1
  -4  -4   2 3210.33 86.0906   1
  -4  -4   3 6.68728 8.99707   1
  -4  -4   4 48.5335 14.3531   1
  -4  -4   5 880.703 75.3069   1
  -4  -4   6 3420.65 140.536   1
  -4  -4   7 753.675 82.9232   1
  -4  -4   8 175.975 59.6316   1
   4   3  -6 3426.91 293.523  -2
  -4  -3  -9 3426.91 293.523   1
   4   3  -5 1463.58 104.351  -2
  -4  -3  -8 1463.58 104.351   1
   4   3  -4 945.837 75.1560  -2
  -4  -3  -7 945.837 75.1560   1
   4   3  -3 92.8723 25.9900  -2
  -4  -3  -6 92.8723 25.9900   1
   4   3  -2 7120.67 147.206  -2
  -4  -3  -5 7120.67 147.206   1
   4   3  -1 11145.7 190.864  -2
  -4  -3  -4 11145.7 190.864   1
   4   3   0 1180.61 68.8337  -2
  -4  -3  -3 1180.61 68.8337   1
   4   3   1 1710.47 92.7484  -2
  -4  -3  -2 1710.47 92.7484   1
   4   3   2 1464.48 87.9643  -2
  -4  -3  -1 1464.48 87.9643   1
   4   3   3 7767.41 205.116  -2
  -4  -3   0 7767.41 205.116   1
   4   3   4 6587.52 157.021  -2
  -4  -3   1 6587.52 157.021   1
   4   3   5 1325.49 72.0228  -2
  -4  -3   2 1325.49 72.0228   1
   4   3   6 741.795 75.8201  -2
  -4  -3   3 741.795 75.8201   1
   4   3   7 2126.79 147.061  -2
  -4  -3   4 2126.79 147.061   1
   4   3   8 4793.48 213.844  -2
  -4  -3   5 4793.48 213.844   1
   4   3   9 711.664 63.4471  -2
  -4  -3   6 711.664 63.4471   1
   4   3  10 255.122 50.2448  -2
  -4  -3   7 255.122 50.2448   1
  -4  -2 -10 1793.31 165.250   1
  -4  -2  -9 17.5310 10.0742   1
  -4  -2  -8 296.746 36.8314   1
  -4  -2  -7 421.394 38.0545   1
  -4  -2  -6 4650.66 121.583   1
  -4  -2  -5 2929.93 96.8342   1
  -4  -2  -4 93.8388 15.5379   1
  -4  -2  -3 30.8996 10.5168   1
  -4  -2  -2 4020.97 120.460   1
  -4  -2  -1 11862.8 180.044   1
  -4  -2   0 968.872 61.5453   1
  -4  -2   1 910.701 52.2694   1
  -4  -2   2 268.589 29.1169   1
  -4  -2   3 5329.94 113.607   1
  -4  -2   4 3634.42 118.253   1
  -4  -2   5 3.13059 8.82587   1
  -4  -2   6 439.636 38.4125   1
  -4  -2   7 287.003 31.0562   1
  -4  -2   8 2613.15 181.792   1
  -4  -1 -10 14.3333 14.2986   1
  -4  -1  -9 161.253 32.5474   1
  -4  -1  -8 982.880 77.3612   1
  -4  -1  -7 6695.09 168.722   1
  -4  -1  -6 930.555 67.4897   1
  -4  -1  -5 1121.38 60.6702   1
  -4  -1  -4 283.145 30.7233   1
  -4  -1  -3 6632.95 132.032   1
  -4  -1  -2 11374.2 174.455   1
  -4  -1  -1 248.917 27.1930   1
  -4  -1   0 1312.35 54.8063   1
  -4  -1   1 287.871 29.4696   1
  -4  -1   2 10649.5 173.621   1
  -4  -1   3 5544.04 113.853   1
  -4  -1   4 36.7584 11.1035   1
  -4  -1   5 433.054 38.4140   1
  -4  -1   6 987.451 53.3777   1
  -4  -1   7 2801.25 86.0619   1
  -4  -1   8 433.006 88.6102   1
  -4   0  -9 1455.36 116.390   1
  -4   0  -8 2325.06 117.176   1
  -4   0  -7 639.226 54.3194   1
  -4   0  -6 134.223 25.2748   1
  -4   0  -5 119.934 23.9461   1
  -4   0  -4 6778.97 199.673   1
  -4   0  -3 3593.83 103.119   1
  -4   0  -2 30.0695 12.3488   1
  -4   0  -1 384.234 33.5977   1
  -4   0   0 2350.37 93.4400   1
  -4   0   1 7339.22 142.793   1
  -4   0   2 1528.81 58.9104   1
  -4   0   3 185.818 20.9132   1
  -4   0   4-0.49598 6.31179   1
  -4   0   5 4061.45 100.806   1
  -4   0   6 2633.34 72.8896   1
  -4   0   7 44.5220 10.7769   1
  -4   0   8 216.477 59.7359   1
   4  -1  -8 1152.03 203.450  -2
  -4   1 -10 1152.03 203.450   1
   4  -1  -7 1494.62 161.102  -2
  -4   1  -9 1494.62 161.102   1
   4  -1  -6 19.1006 19.0664  -2
  -4   1  -8 19.1006 19.0664   1
   4  -1  -5 721.026 84.5334  -2
  -4   1  -7 721.026 84.5334   1
   4  -1  -4 2569.72 119.967  -2
  -4   1  -6 2569.72 119.967   1
   4  -1  -3 5501.18 194.112  -2
  -4   1  -5 5501.18 194.112   1
   4  -1  -2 2771.69 173.537  -2
  -4   1  -4 2771.69 173.537   1
   4  -1  -1 182.528 38.8779  -2
  -4   1  -3 182.528 38.8779   1
   4  -1   0 1607.37 133.228  -2
  -4   1  -2 1607.37 133.228   1
   4  -1   1 6093.93 200.901  -2
  -4   1  -1 6093.93 200.901   1
   4  -1   2 8937.01 413.000  -2
  -4   1   0 8937.01 413.000   1
   4  -1   3 272.438 38.4058  -2
  -4   1   1 272.438 38.4058   1
   4  -1   4 2199.41 101.546  -2
  -4   1   2 2199.41 101.546   1
   4  -1   5 1072.20 74.4977  -2
  -4   1   3 1072.20 74.4977   1
   4  -1   6 4396.80 105.588  -2
  -4   1   4 4396.80 105.588   1
   4  -1   7 3431.18 89.7721  -2
  -4   1   5 3431.18 89.7721   1
   4  -1   8 8.22270 10.9407  -2
  -4   1   6 8.22270 10.9407   1
   4  -1   9 617.373 75.6458  -2
  -4   1   7 617.373 75.6458   1
  -4   2 -10-16.6158 16.5661   1
  -4   2  -9-2.90340 11.2847   1
  -4   2  -8 5.95106 9.05119   1
  -4   2  -7 525.892 58.4503   1
  -4   2  -6 2966.17 137.981   1
  -4   2  -5 819.677 61.6071   1
  -4   2  -4 475.709 42.3733   1
  -4   2  -3 393.300 43.8383   1
  -4   2  -2 4740.54 124.871   1
  -4   2  -1 4342.00 133.669   1
  -4   2   0 180.734 28.1253   1
  -4   2   1 136.506 24.4516   1
  -4   2   2 590.164 48.3035   1
  -4   2   3 4820.06 117.226   1
  -4   2   4 1120.59 41.7945   1
  -4   2   5 17.5861 12.6411   1
  -4   2   6-7.21883 5.71751   1
  -4   2   7-2.91150 19.8082   1
  -4   3 -10-15.0051 14.9508   1
  -4   3  -9-8.43375 12.5138   1
  -4   3  -8 899.999 82.3182   1
  -4   3  -7 1393.53 79.6633   1
  -4   3  -6-5.84509 11.7916   1
  -4   3  -5 13.0059 10.6155   1
  -4   3  -4 223.028 35.4731   1
  -4   3  -3 3178.19 108.487   1
  -4   3  -2 2393.66 82.9156   1
  -4   3  -1 143.112 20.8839   1
  -4   3   0 42.9091 15.8901   1
  -4   3   1 2636.08 70.0355   1
  -4   3   2 4479.60 109.546   1
  -4   3   3 443.658 42.8255   1
  -4   3   4 83.6537 12.9185   1
  -4   3   5-8.44674 5.24637   1
  -4   3   6-1.42125 28.4074   1
  -4   4  -8 322.489 50.5919   1
  -4   4  -7 23.5432 16.2519   1
  -4   4  -6 10.1692 8.50752   1
  -4   4  -5 602.267 60.2622   1
  -4   4  -4 2488.31 204.830   1
  -4   4  -3 298.705 52.0642   1
  -4   4  -2 95.5517 23.2413   1
  -4   4  -1 2.87201 9.03463   1
  -4   4   0 1596.01 67.8638   1
  -4   4   1 2292.95 82.1155   1
  -4   4   2 118.588 18.2807   1
  -4   4   3 165.973 30.8562   1
  -4   4   4 310.366 43.0966   1
  -4   4   5 2229.31 91.0593   1
  -4   4   6 547.566 84.5009   1
   4  -5  -6 0.03023 24.8752  -2
  -4   5  -7 0.03023 24.8752   1
   4  -5  -4 1247.34 195.030  -2
  -4   5  -5 1247.34 195.030   1
   4  -5  -3 323.078 42.3549  -2
  -4   5  -4 323.078 42.3549   1
   4  -5  -2 31.6779 35.3518  -2
  -4   5  -3 31.6779 35.3518   1
   4  -5  -1 124.827 66.0759  -2
  -4   5  -2 124.827 66.0759   1
   4  -5   0 1513.11 211.866  -2
  -4   5  -1 1513.11 211.866   1
   4  -5   2 9.39979 16.9643  -2
  -4   5   1 9.39979 16.9643   1
   4  -5   3 122.479 40.8575  -2
  -4   5   2 122.479 40.8575   1
   4  -5   4 540.816 71.0411  -2
  -4   5   3 540.816 71.0411   1
   4  -5   5 1248.18 166.468  -2
  -4   5   4 1248.18 166.468   1
   4  -5   6 430.281 77.4512  -2
  -4   5   5 430.281 77.4512   1
   3   9   0 261.589 66.9289  -2
  -3  -9  -4 261.589 66.9289   1
   3   9   1 322.294 75.7345  -2
  -3  -9  -3 322.294 75.7345   1
  -3  -8  -6 67.6373 47.6946   1
  -3  -8  -5 446.931 57.5593   1
  -3  -8  -4 378.072 55.5928   1
  -3  -8  -3 3251.83 162.131   1
  -3  -8  -2 376.535 58.8785   1
  -3  -8  -1 187.098 42.6563   1
  -3  -8   0-15.8777 13.0633   1
  -3  -8   1 1088.77 137.701   1
  -3  -7  -9 2876.66 203.682   1
  -3  -7  -8 676.281 103.008   1
  -3  -7  -7 468.907 62.1954   1
  -3  -7  -6 53.5757 18.9781   1
  -3  -7  -5 2531.76 124.381   1
  -3  -7  -4 2904.90 138.895   1
  -3  -7  -3 20.3201 15.8333   1
  -3  -7  -2 871.625 82.3788   1
  -3  -7  -1 20.2463 14.3770   1
  -3  -7   0 4943.62 198.473   1
  -3  -7   1 1967.71 129.168   1
  -3  -7   2 29.0459 25.1101   1
  -3  -7   3 105.601 23.2888   1
  -3  -7   4 82.8116 38.9433   1
  -3  -7   5-13.2910 13.2525   1
  -3  -7   6-12.7056 12.6605   1
  -3  -6  -9 173.392 47.5370   1
  -3  -6  -8 455.324 55.8469   1
  -3  -6  -7 18.1302 11.4978   1
  -3  -6  -6 4229.36 106.070   1
  -3  -6  -5 5634.48 117.157   1
  -3  -6  -4 5.45924 6.03950   1
  -3  -6  -3 1363.66 68.0932   1
  -3  -6  -2 1371.91 70.1453   1
  -3  -6  -1 5547.40 192.608   1
  -3  -6   0 1810.61 80.9389   1
  -3  -6   1 198.786 28.2662   1
  -3  -6   2 431.517 40.5618   1
  -3  -6   3 1853.86 67.8684   1
  -3  -6   4 21.6640 37.7742   1
  -3  -6   5 2.85410 10.8491   1
  -3  -6   6 94.5363 29.7622   1
   3   5  -7 482.009 99.1992  -2
  -3  -5 -10 482.009 99.1992   1
   3   5  -6 620.000 46.9269  -2
  -3  -5  -9 620.000 46.9269   1
   3   5  -5 777.841 45.5881  -2
  -3  -5  -8 777.841 45.5881   1
   3   5  -4 5458.76 80.0325  -2
  -3  -5  -7 5458.76 80.0325   1
   3   5  -3 2089.44 69.9722  -2
  -3  -5  -6 2089.44 69.9722   1
   3   5  -2 1688.48 62.5919  -2
  -3  -5  -5 1688.48 62.5919   1
   3   5  -1 73.3499 16.1562  -2
  -3  -5  -4 73.3499 16.1562   1
   3   5   0 5488.82 135.990  -2
  -3  -5  -3 5488.82 135.990   1
   3   5   1 10121.6 186.756  -2
  -3  -5  -2 10121.6 186.756   1
   3   5   2 2280.73 111.664  -2
  -3  -5  -1 2280.73 111.664   1
   3   5   3 2917.56 133.269  -2
  -3  -5   0 2917.56 133.269   1
   3   5   4 369.154 48.9311  -2
  -3  -5   1 369.154 48.9311   1
   3   5   5 7010.99 179.538  -2
  -3  -5   2 7010.99 179.538   1
   3   5   6 3343.47 101.975  -2
  -3  -5   3 3343.47 101.975   1
   3   5   7 651.868 45.7943  -2
  -3  -5   4 651.868 45.7943   1
   3   5   8 504.276 44.8415  -2
  -3  -5   5 504.276 44.8415   1
   3   5   9 537.808 49.4943  -2
  -3  -5   6 537.808 49.4943   1
   3   5  10 2540.17 292.766  -2
  -3  -5   7 2540.17 292.766   1
   3   5  11 868.118 178.453  -2
  -3  -5   8 868.118 178.453   1
   3   4  -8 115.718 39.5593  -2
  -3  -4 -11 115.718 39.5593   1
   3   4  -7 240.302 50.2128  -2
  -3  -4 -10 240.302 50.2128   1
  -3  -4  -9 1199.76 46.3741   1
   3   4  -6 1342.60 107.735  -2
  -3  -4  -9 1342.60 107.735   1
  -3  -4  -8 5991.92 77.8473   1
  -3  -4  -7 925.651 36.3036   1
  -3  -4  -6 2029.67 44.2365   1
  -3  -4  -5 246.872 18.2016   1
  -3  -4  -4 7448.32 113.568   1
  -3  -4  -3 12060.6 130.538   1
  -3  -4  -2 25.4084 7.38045   1
  -3  -4  -1 1413.75 54.8771   1
  -3  -4   0 650.186 43.0400   1
  -3  -4   1 12489.8 167.583   1
  -3  -4   2 6833.64 114.672   1
  -3  -4   3 202.645 24.9906   1
  -3  -4   4 436.791 31.8808   1
  -3  -4   5 1684.21 57.9142   1
  -3  -4   6 3768.28 84.7470   1
  -3  -4   7 271.617 27.8201   1
  -3  -4   8 60.7477 24.4337   1
  -3  -4   9 16.3383 32.5607   1
  -3  -3 -11-9.15330 9.12895   1
  -3  -3 -10 1997.20 86.6237   1
  -3  -3  -9 3437.47 77.3265   1
  -3  -3  -8 77.0251 13.9457   1
  -3  -3  -7 339.559 23.1854   1
  -3  -3  -6 463.722 28.0961   1
  -3  -3  -5 9996.88 110.499   1
  -3  -3  -4 4502.00 78.0508   1
  -3  -3  -3 864.442 35.9454   1
  -3  -3  -2 735.949 34.0200   1
  -3  -3  -1 5833.31 107.336   1
  -3  -3   0 14918.2 219.848   1
  -3  -3   1 965.409 49.3544   1
  -3  -3   2 910.702 43.4117   1
  -3  -3   3 86.4785 15.5958   1
  -3  -3   4 8289.63 127.718   1
  -3  -3   5 5351.32 105.895   1
  -3  -3   6-7.57624 8.19037   1
  -3  -3   7 391.057 27.5595   1
  -3  -3   8 282.715 46.7725   1
  -3  -3   9 2437.71 188.355   1
  -3  -2 -10 2028.46 153.947   1
   3   2  -8 2264.71 134.098  -2
  -3  -2 -10 2264.71 134.098   1
  -3  -2  -9 17.2814 11.8719   1
   3   2  -7 245.073 42.5037  -2
  -3  -2  -9 245.073 42.5037   1
  -3  -2  -8 933.286 60.7299   1
   3   2  -6 782.089 67.0989  -2
  -3  -2  -8 782.089 67.0989   1
  -3  -2  -7 3076.71 88.1677   1
   3   2  -5 2660.35 112.302  -2
  -3  -2  -7 2660.35 112.302   1
  -3  -2  -6 13481.6 181.541   1
  -3  -2  -5 2746.60 72.2516   1
  -3  -2  -4 988.381 35.9963   1
  -3  -2  -3 615.611 29.5169   1
  -3  -2  -2 11386.1 138.081   1
  -3  -2  -1 19463.8 203.980   1
  -3  -2   0 473.548 37.7017   1
  -3  -2   1 4969.85 95.4055   1
  -3  -2   2 282.771 26.8034   1
  -3  -2   3 11835.8 194.751   1
  -3  -2   4 6023.01 152.183   1
  -3  -2   5 4.18263 7.36375   1
  -3  -2   6 600.485 34.4395   1
  -3  -2   7 1339.38 59.6326   1
  -3  -2   8 3387.86 103.847   1
  -3  -2   9 575.485 62.8179   1
   3   1  -8 273.924 37.4512  -2
  -3  -1 -10 273.924 37.4512   1
   3   1  -7 533.250 39.5015  -2
  -3  -1  -9 533.250 39.5015   1
   3   1  -6 3082.46 100.012  -2
  -3  -1  -8 3082.46 100.012   1
   3   1  -5 5357.54 127.292  -2
  -3  -1  -7 5357.54 127.292   1
   3   1  -4 1816.54 105.287  -2
  -3  -1  -6 1816.54 105.287   1
   3   1  -3 1929.49 106.093  -2
  -3  -1  -5 1929.49 106.093   1
   3   1  -2 2476.50 118.561  -2
  -3  -1  -4 2476.50 118.561   1
   3   1  -1 19002.5 245.456  -2
  -3  -1  -3 19002.5 245.456   1
   3   1   0 9800.47 204.854  -2
  -3  -1  -2 9800.47 204.854   1
   3   1   1 3.81373 7.54152  -2
  -3  -1  -1 3.81373 7.54152   1
   3   1   2 1914.53 109.907  -2
  -3  -1   0 1914.53 109.907   1
   3   1   3 6804.06 173.937  -2
  -3  -1   1 6804.06 173.937   1
   3   1   4 12977.2 313.830  -2
  -3  -1   2 12977.2 313.830   1
   3   1   5 3476.10 122.553  -2
  -3  -1   3 3476.10 122.553   1
   3   1   6 2290.46 103.212  -2
  -3  -1   4 2290.46 103.212   1
   3   1   7 721.846 55.8359  -2
  -3  -1   5 721.846 55.8359   1
   3   1   8 5036.97 126.996  -2
  -3  -1   6 5036.97 126.996   1
   3   1   9 3442.65 110.986  -2
  -3  -1   7 3442.65 110.986   1
   3   1  10 87.2414 30.4071  -2
  -3  -1   8 87.2414 30.4071   1
  -3   0 -10 15.9156 11.2097   1
  -3   0  -9 2293.79 66.3004   1
  -3   0  -8 3981.92 73.5464   1
  -3   0  -7 163.565 15.1031   1
  -3   0  -6 857.684 44.4348   1
  -3   0  -5 2058.05 68.5115   1
  -3   0  -4 10366.6 181.251   1
  -3   0  -3 6862.06 249.718   1
  -3   0  -2 1189.17 100.882   1
  -3   0  -1 573.713 47.5755   1
  -3   0   0 11580.5 180.419   1
  -3   0   1 22707.8 246.853   1
  -3   0   2 617.556 32.3825   1
  -3   0   3 1438.25 57.0600   1
  -3   0   4 114.529 14.4017   1
  -3   0   5 5720.32 105.802   1
  -3   0   6 5685.72 90.3030   1
  -3   0   7 80.6901 11.8164   1
  -3   0   8 469.662 34.8419   1
  -3   0   9-13.2386 13.2077   1
  -3   0  10-13.5310 13.4892   1
  -3   1 -10 2395.37 218.489   1
  -3   1  -9 1088.88 40.8259   1
  -3   1  -8 16.2087 5.83446   1
  -3   1  -7 31.2866 5.85562   1
  -3   1  -6 1908.00 70.7628   1
  -3   1  -5 11022.0 167.059   1
  -3   1  -4 664.258 41.0025   1
  -3   1  -3 2427.79 87.1590   1
  -3   1  -2 113.983 19.5657   1
  -3   1  -1 9253.66 292.642   1
  -3   1   0 10700.7 290.724   1
  -3   1   1 159.287 26.7809   1
  -3   1   2 962.767 40.2780   1
  -3   1   3 1365.66 46.4048   1
  -3   1   4 13751.2 122.886   1
  -3   1   5 2397.88 47.8610   1
  -3   1   6 340.023 26.1645   1
  -3   1   7 3.87864 5.69372   1
  -3   1   8 1090.44 71.3638   1
  -3   1   9-13.1273 13.0960   1
   3  -2  -9 357.159 82.0973  -2
  -3   2 -10 357.159 82.0973   1
  -3   2  -9-4.90068 9.63401   1
  -3   2  -8 0.16954 5.92773   1
  -3   2  -7 3552.21 102.855   1
  -3   2  -6 4710.93 117.945   1
  -3   2  -5 319.821 32.1223   1
  -3   2  -4 154.936 25.0430   1
  -3   2  -3 438.934 35.5951   1
  -3   2  -2 11641.3 203.393   1
  -3   2  -1 4957.01 111.998   1
  -3   2   0 584.940 44.5673   1
  -3   2   1 779.041 47.1667   1
  -3   2   2 4468.35 93.8353   1
  -3   2   3 8059.86 121.972   1
  -3   2   4 1028.19 33.4587   1
  -3   2   5 327.189 23.7646   1
  -3   2   6-0.08343 5.56019   1
  -3   2   7 2989.09 59.7452   1
  -3   2   8 2565.46 109.268   1
   3  -3  -8 90.9733 37.2435  -2
  -3   3  -9 90.9733 37.2435   1
   3  -3  -7 2328.44 126.775  -2
  -3   3  -8 2328.44 126.775   1
   3  -3  -6 1820.06 112.206  -2
  -3   3  -7 1820.06 112.206   1
   3  -3  -5 59.5546 18.3340  -2
  -3   3  -6 59.5546 18.3340   1
   3  -3  -4 416.748 56.4664  -2
  -3   3  -5 416.748 56.4664   1
   3  -3  -3 3041.82 129.462  -2
  -3   3  -4 3041.82 129.462   1
   3  -3  -2 9445.22 257.906  -2
  -3   3  -3 9445.22 257.906   1
   3  -3  -1 2934.02 121.764  -2
  -3   3  -2 2934.02 121.764   1
   3  -3   0 454.261 48.1676  -2
  -3   3  -1 454.261 48.1676   1
   3  -3   1 64.6297 19.3025  -2
  -3   3   0 64.6297 19.3025   1
   3  -3   2 6592.14 194.724  -2
  -3   3   1 6592.14 194.724   1
   3  -3   3 8142.53 139.960  -2
  -3   3   2 8142.53 139.960   1
   3  -3   4 489.946 38.9059  -2
  -3   3   3 489.946 38.9059   1
   3  -3   5 1508.87 93.7370  -2
  -3   3   4 1508.87 93.7370   1
   3  -3   6 370.863 32.9394  -2
  -3   3   5 370.863 32.9394   1
   3  -3   7 4176.12 161.490  -2
  -3   3   6 4176.12 161.490   1
   3  -3   8 1634.12 119.095  -2
  -3   3   7 1634.12 119.095   1
   3  -3   9 39.9588 22.7081  -2
  -3   3   8 39.9588 22.7081   1
  -3   4 -10-14.1488 14.0984   1
  -3   4  -9 780.310 78.2719   1
  -3   4  -8 714.538 57.8119   1
  -3   4  -7 8.05042 12.3864   1
  -3   4  -6 55.2238 16.9516   1
  -3   4  -5 956.998 81.8076   1
  -3   4  -4 3620.19 99.5477   1
  -3   4  -3 392.208 29.1682   1
  -3   4  -2 385.319 37.0924   1
  -3   4  -1 369.924 23.5427   1
  -3   4   0 4162.03 81.5794   1
  -3   4   1 4128.08 87.4136   1
  -3   4   2 4.78403 6.50388   1
  -3   4   3 158.642 18.4013   1
  -3   4   4 1107.23 78.4042   1
  -3   4   5 3113.35 129.639   1
  -3   4   6 67.7924 13.8676   1
  -3   4   7 218.181 34.7345   1
  -3   4   8-10.9145 10.8845   1
  -3   5  -8 14.6254 12.6926   1
  -3   5  -7 229.467 32.5684   1
  -3   5  -6 1319.79 72.4058   1
  -3   5  -5 862.715 54.7186   1
  -3   5  -4 11.9930 8.46753   1
  -3   5  -3 135.308 27.6624   1
  -3   5  -2 598.420 48.0125   1
  -3   5  -1 4124.48 119.659   1
  -3   5   0 741.491 56.9073   1
  -3   5   1 443.572 42.9137   1
  -3   5   2 13.5451 11.0397   1
  -3   5   3 2113.15 79.2152   1
  -3   5   4 3415.24 144.499   1
  -3   5   5 131.008 22.7606   1
  -3   5   6 286.385 29.5056   1
  -3   5   7 105.248 41.4940   1
  -3   5   8 124.842 46.5595   1
  -3   6  -7 940.912 123.672   1
  -3   6  -6 842.796 121.579   1
  -3   6  -5-16.7338 11.8135   1
  -3   6  -4 51.9539 24.7384   1
  -3   6  -3 817.339 86.5239   1
  -3   6  -2 1768.23 126.985   1
  -3   6  -1 156.366 57.5348   1
  -3   6   0 21.3759 10.8794   1
  -3   6   1 16.6182 16.2264   1
  -3   6   2 1240.59 78.3782   1
  -3   6   3 18.0302 25.7474   1
  -3   6   4-1.03662 6.82208   1
  -3   6   5 46.7667 31.1062   1
  -3   6   6-15.2074 15.1663   1
  -3   6   7-14.7050 14.6570   1
   3  -7  -1 291.426 109.050  -2
  -3   7  -1 291.426 109.050   1
   3  -7   0 394.657 82.9874  -2
  -3   7   0 394.657 82.9874   1
   3  -7   1 1500.34 216.651  -2
  -3   7   1 1500.34 216.651   1
   3  -7   2 174.158 47.7688  -2
  -3   7   2 174.158 47.7688   1
   3  -7   3 219.894 81.5169  -2
  -3   7   3 219.894 81.5169   1
   3  -7   4 264.989 92.1113  -2
  -3   7   4 264.989 92.1113   1
  -2  -9  -4 211.287 57.3957   1
  -2  -9  -3 300.407 53.7617   1
  -2  -9  -2 1786.23 168.915   1
   2   8  -4 431.493 83.9268  -2
  -2  -8  -7 431.493 83.9268   1
   2   8  -3 533.609 95.2382  -2
  -2  -8  -6 533.609 95.2382   1
   2   8  -2 268.959 56.2783  -2
  -2  -8  -5 268.959 56.2783   1
  -2  -8  -4 1623.84 142.079   1
   2   8   0 2624.25 177.170  -2
  -2  -8  -3 2624.25 177.170   1
  -2  -8  -2 152.646 47.5094   1
   2   8   2 840.691 106.262  -2
  -2  -8  -1 840.691 106.262   1
  -2  -8   0 75.3864 49.7716   1
   2   8   3 544.184 88.7290  -2
  -2  -8   0 544.184 88.7290   1
   2   8   4 3301.17 163.360  -2
  -2  -8   1 3301.17 163.360   1
   2   8   5 1017.54 95.0017  -2
  -2  -8   2 1017.54 95.0017   1
   2   8   7 150.204 54.0087  -2
  -2  -8   4 150.204 54.0087   1
  -2  -7  -9 2057.16 167.940   1
   2   7  -6 2052.67 192.697  -2
  -2  -7  -9 2052.67 192.697   1
  -2  -7  -8 260.408 62.2890   1
  -2  -7  -7 676.997 93.8958   1
  -2  -7  -6 44.7566 18.2941   1
  -2  -7  -5 2543.65 122.238   1
  -2  -7  -4 3743.14 153.412   1
  -2  -7  -3 38.1319 18.7076   1
  -2  -7  -2 556.136 64.1837   1
  -2  -7  -1 724.710 73.9033   1
  -2  -7   0 4153.09 229.414   1
   2   7   3 3936.02 258.526  -2
  -2  -7   0 3936.02 258.526   1
  -2  -7   1 2275.70 133.975   1
  -2  -7   2 105.426 43.6439   1
   2   7   5 567.249 64.0172  -2
  -2  -7   2 567.249 64.0172   1
  -2  -7   3 123.983 43.4920   1
   2   7   6 153.194 47.8094  -2
  -2  -7   3 153.194 47.8094   1
   2   7   7 1070.42 92.8424  -2
  -2  -7   4 1070.42 92.8424   1
  -2  -7   5 1908.93 168.686   1
  -2  -7   6 77.8873 36.6077   1
  -2  -6  -9 10.7570 9.94590   1
  -2  -6  -8 488.077 33.7066   1
  -2  -6  -7 634.199 34.9526   1
  -2  -6  -6 5087.32 113.628   1
  -2  -6  -5 1394.06 62.5232   1
  -2  -6  -4 968.096 53.9105   1
  -2  -6  -3 259.400 29.3548   1
  -2  -6  -2 3204.42 100.702   1
  -2  -6  -1 8317.22 189.321   1
  -2  -6   0 273.596 36.2579   1
  -2  -6   1 1203.70 63.7281   1
  -2  -6   2 263.409 29.0695   1
  -2  -6   3 5712.39 132.816   1
  -2  -6   4 3371.82 107.027   1
  -2  -6   5-1.41056 7.53024   1
  -2  -6   6 14.1590 9.64904   1
  -2  -6   7 265.068 35.8507   1
  -2  -5 -10 107.126 29.3971   1
  -2  -5  -9 452.619 28.2550   1
  -2  -5  -8 1549.06 50.7838   1
  -2  -5  -7 9225.86 89.6170   1
  -2  -5  -6 1148.02 43.3228   1
  -2  -5  -5 1226.49 46.8900   1
  -2  -5  -4 201.631 23.1290   1
  -2  -5  -3 6999.30 132.957   1
  -2  -5  -2 10748.3 168.306   1
  -2  -5  -1 24.4955 9.79111   1
  -2  -5   0 2177.48 88.9597   1
  -2  -5   1 138.069 20.7251   1
  -2  -5   2 9095.19 181.979   1
  -2  -5   3 3991.85 96.0419   1
  -2  -5   4 7.85747 7.76100   1
  -2  -5   5 172.011 21.6479   1
  -2  -5   6 1323.11 51.8166   1
  -2  -5   7 2775.60 70.7513   1
  -2  -5   8 333.263 31.9566   1
   2   4  -9 356.761 81.5636  -2
  -2  -4 -11 356.761 81.5636   1
   2   4  -8 19.3493 23.1411  -2
  -2  -4 -10 19.3493 23.1411   1
  -2  -4  -9 3140.68 90.9120   1
   2   4  -7 2997.19 77.9418  -2
  -2  -4  -9 2997.19 77.9418   1
  -2  -4  -8 4057.69 132.635   1
   2   4  -6 4347.96 74.9611  -2
  -2  -4  -8 4347.96 74.9611   1
  -2  -4  -7 194.181 25.2195   1
   2   4  -5 1169.47 49.8126  -2
  -2  -4  -7 1169.47 49.8126   1
  -2  -4  -6 957.389 36.2283   1
   2   4  -4 961.422 43.7217  -2
  -2  -4  -6 961.422 43.7217   1
  -2  -4  -5 685.235 31.6296   1
   2   4  -3 924.246 48.1579  -2
  -2  -4  -5 924.246 48.1579   1
  -2  -4  -4 16395.4 161.521   1
   2   4  -2 18266.0 394.004  -2
  -2  -4  -4 18266.0 394.004   1
  -2  -4  -3 6672.95 111.202   1
  -2  -4  -2 512.212 32.8360   1
  -2  -4  -1 557.548 40.3414   1
  -2  -4   0 6916.04 178.675   1
  -2  -4   1 12378.0 199.899   1
  -2  -4   2 1413.54 82.1142   1
  -2  -4   3 1892.33 68.9970   1
   2   4   5 2098.12 141.788  -2
  -2  -4   3 2098.12 141.788   1
  -2  -4   4 28.6324 11.3563   1
   2   4   6 141.630 24.7336  -2
  -2  -4   4 141.630 24.7336   1
  -2  -4   5 6383.45 230.132   1
   2   4   7 6833.41 107.971  -2
  -2  -4   5 6833.41 107.971   1
  -2  -4   6 3860.52 99.8501   1
   2   4   8 4304.73 110.953  -2
  -2  -4   6 4304.73 110.953   1
  -2  -4   7 16.6437 7.25843   1
   2   4   9 524.480 62.2311  -2
  -2  -4   7 524.480 62.2311   1
  -2  -4   8 295.626 32.5849   1
   2   4  10 394.401 87.5908  -2
  -2  -4   8 394.401 87.5908   1
   2   4  11 393.342 60.1088  -2
  -2  -4   9 393.342 60.1088   1
   2   4  12 2037.51 188.841  -2
  -2  -4  10 2037.51 188.841   1
   2   3 -10 247.221 70.1213  -2
  -2  -3 -12 247.221 70.1213   1
   2   3  -9 474.577 70.7374  -2
  -2  -3 -11 474.577 70.7374   1
   2   3  -8 3228.49 133.652  -2
  -2  -3 -10 3228.49 133.652   1
  -2  -3  -9 3580.34 142.338   1
   2   3  -7 3362.11 47.2017  -2
  -2  -3  -9 3362.11 47.2017   1
  -2  -3  -8 261.090 41.8912   1
   2   3  -6 256.744 15.6097  -2
  -2  -3  -8 256.744 15.6097   1
  -2  -3  -7 2247.69 88.7045   1
   2   3  -5 3077.98 59.3919  -2
  -2  -3  -7 3077.98 59.3919   1
  -2  -3  -6 3745.73 165.904   1
   2   3  -4 5053.43 74.3535  -2
  -2  -3  -6 5053.43 74.3535   1
  -2  -3  -5 14946.9 167.282   1
   2   3  -3 14293.2 119.454  -2
  -2  -3  -5 14293.2 119.454   1
  -2  -3  -4 4821.87 105.428   1
   2   3  -2 5144.55 75.9349  -2
  -2  -3  -4 5144.55 75.9349   1
  -2  -3  -3 1301.98 58.7648   1
   2   3  -1 1490.80 55.9519  -2
  -2  -3  -3 1490.80 55.9519   1
  -2  -3  -2 905.324 45.3804   1
   2   3   0 6044.30 181.988  -2
  -2  -3  -2 6044.30 181.988   1
  -2  -3  -1 16749.4 172.458   1
  -2  -3   0 29407.4 274.242   1
  -2  -3   1 1066.66 66.7597   1
  -2  -3   2 3760.00 107.293   1
  -2  -3   3 831.735 91.4455   1
   2   3   5 4078.74 191.278  -2
  -2  -3   3 4078.74 191.278   1
   2   3   6 9605.55 220.137  -2
  -2  -3   4 9605.55 220.137   1
  -2  -3   5 5894.69 206.234   1
   2   3   7 6566.42 135.778  -2
  -2  -3   5 6566.42 135.778   1
  -2  -3   6 38.2716 19.1057   1
   2   3   8 53.7417 15.5825  -2
  -2  -3   6 53.7417 15.5825   1
  -2  -3   7 884.012 48.0492   1
   2   3   9 1567.54 154.662  -2
  -2  -3   7 1567.54 154.662   1
  -2  -3   8 617.018 29.8930   1
   2   3  10 1463.55 103.178  -2
  -2  -3   8 1463.55 103.178   1
   2   3  11 2095.16 123.065  -2
  -2  -3   9 2095.16 123.065   1
   2   3  12 500.385 91.8835  -2
  -2  -3  10 500.385 91.8835   1
  -2  -2 -12 370.628 66.7758   1
  -2  -2 -11 3194.94 151.146   1
  -2  -2 -10 1321.30 50.0307   1
  -2  -2  -9 384.795 21.3056   1
  -2  -2  -8 30.8318 7.45523   1
  -2  -2  -7 3388.77 81.3635   1
  -2  -2  -6 12902.4 134.230   1
  -2  -2  -5 1158.76 32.3168   1
  -2  -2  -4 6460.80 61.7257   1
  -2  -2  -3 639.313 24.1778   1
  -2  -2  -2 20155.0 179.884   1
  -2  -2  -1 14122.6 205.819   1
  -2  -2   0 12.0892 6.70179   1
  -2  -2   1 479.023 28.5845   1
  -2  -2   2 4173.30 75.0650   1
  -2  -2   3 23673.0 178.466   1
  -2  -2   4 4633.25 74.0604   1
  -2  -2   5 1928.09 48.8289   1
  -2  -2   6 15.9379 7.13967   1
  -2  -2   7 3208.66 83.8366   1
  -2  -2   8 3362.84 61.3481   1
  -2  -2   9 73.3832 23.9144   1
  -2  -2  10-0.93591 11.9823   1
  -2  -1 -12 1136.26 112.753   1
  -2  -1 -11 443.439 53.8219   1
  -2  -1 -10 183.150 21.8801   1
  -2  -1  -9 15.5806 5.71188   1
  -2  -1  -8 6663.49 102.838   1
  -2  -1  -7 8379.74 106.328   1
  -2  -1  -6 52.1638 10.2914   1
  -2  -1  -5 492.454 27.4080   1
  -2  -1  -4 2483.22 56.7048   1
  -2  -1  -3 21175.8 135.281   1
  -2  -1  -2 10970.4 117.348   1
  -2  -1  -1 5446.58 97.8019   1
  -2  -1   0 2839.87 89.4073   1
  -2  -1   1 15017.6 210.225   1
  -2  -1   2 26407.0 193.108   1
  -2  -1   3 634.218 31.9822   1
  -2  -1   4 729.017 31.2225   1
  -2  -1   5 49.1393 8.15973   1
  -2  -1   6 9291.29 118.510   1
  -2  -1   7 7262.37 114.091   1
  -2  -1   8 44.8088 6.21795   1
  -2  -1   9 247.487 36.2368   1
  -2  -1  10 458.730 49.6941   1
  -2  -1  11-11.6736 11.6346   1
   2   0 -10 936.933 87.9127  -2
  -2   0 -11 936.933 87.9127   1
   2   0  -9 501.331 42.8113  -2
  -2   0 -10 501.331 42.8113   1
  -2   0  -9 4643.37 89.6489   1
   2   0  -8 5058.98 90.5629  -2
  -2   0  -9 5058.98 90.5629   1
  -2   0  -8 2645.88 101.003   1
   2   0  -7 2468.61 62.5417  -2
  -2   0  -8 2468.61 62.5417   1
  -2   0  -7 172.115 29.0604   1
   2   0  -6 575.741 31.4328  -2
  -2   0  -7 575.741 31.4328   1
  -2   0  -6 701.128 59.9690   1
   2   0  -5 3317.74 68.3048  -2
  -2   0  -6 3317.74 68.3048   1
  -2   0  -5 8344.87 284.487   1
   2   0  -4 8222.93 91.2123  -2
  -2   0  -5 8222.93 91.2123   1
  -2   0  -4 29346.6 184.802   1
   2   0  -3 30560.0 279.691  -2
  -2   0  -4 30560.0 279.691   1
  -2   0  -3 2773.72 74.7781   1
  -2   0  -2 2131.18 57.3605   1
  -2   0  -1 15.2271 7.75666   1
  -2   0   0 21938.8 197.294   1
  -2   0   1 20490.4 234.636   1
  -2   0   2 73.0849 12.3647   1
  -2   0   3 6053.23 109.864   1
  -2   0   4 1642.96 65.5790   1
   2   0   5 3008.01 106.095  -2
  -2   0   4 3008.01 106.095   1
  -2   0   5 16362.6 149.470   1
   2   0   6 16466.4 383.043  -2
  -2   0   5 16466.4 383.043   1
  -2   0   6 2812.30 81.8310   1
   2   0   7 2690.72 77.3984  -2
  -2   0   6 2690.72 77.3984   1
  -2   0   7 57.4867 16.0453   1
   2   0   8 429.000 38.8047  -2
  -2   0   7 429.000 38.8047   1
  -2   0   8 85.0885 14.2682   1
   2   0   9 689.517 50.9722  -2
  -2   0   8 689.517 50.9722   1
   2   0  10 1616.18 74.0119  -2
  -2   0   9 1616.18 74.0119   1
   2   0  11 3162.48 196.370  -2
  -2   0  10 3162.48 196.370   1
   2   0  12 243.690 54.8780  -2
  -2   0  11 243.690 54.8780   1
   2  -1 -10 710.835 141.266  -2
  -2   1 -11 710.835 141.266   1
   2  -1  -9 3059.69 102.399  -2
  -2   1 -10 3059.69 102.399   1
  -2   1  -9 827.371 49.4925   1
   2  -1  -8 1620.19 78.7384  -2
  -2   1  -9 1620.19 78.7384   1
  -2   1  -8 284.341 38.3285   1
   2  -1  -7 222.857 29.4569  -2
  -2   1  -8 222.857 29.4569   1
   2  -1  -6 317.454 25.6553  -2
  -2   1  -7 317.454 25.6553   1
   2  -1  -5 5623.71 146.396  -2
  -2   1  -6 5623.71 146.396   1
   2  -1  -4 10922.3 104.235  -2
  -2   1  -5 10922.3 104.235   1
  -2   1  -4 908.550 28.4481   1
   2  -1  -3 2014.40 66.6090  -2
  -2   1  -4 2014.40 66.6090   1
  -2   1  -3 1292.83 99.9861   1
   2  -1  -2 1479.38 65.8405  -2
  -2   1  -3 1479.38 65.8405   1
  -2   1  -2 3120.94 147.074   1
   2  -1  -1 2944.87 91.7878  -2
  -2   1  -2 2944.87 91.7878   1
   2  -1   0 29037.1 292.648  -2
  -2   1  -1 29037.1 292.648   1
  -2   1   0 12313.2 193.215   1
   2  -1   1 18737.6 310.221  -2
  -2   1   0 18737.6 310.221   1
  -2   1   1 103.013 17.9945   1
   2  -1   2 632.718 52.9991  -2
  -2   1   1 632.718 52.9991   1
  -2   1   2 695.377 46.2558   1
   2  -1   3 938.216 45.0344  -2
  -2   1   2 938.216 45.0344   1
  -2   1   3 8043.95 149.616   1
   2  -1   4 7956.05 104.961  -2
  -2   1   3 7956.05 104.961   1
  -2   1   4 13295.1 192.053   1
   2  -1   5 13843.8 117.768  -2
  -2   1   4 13843.8 117.768   1
  -2   1   5 1684.90 77.8461   1
   2  -1   6 2385.55 68.9069  -2
  -2   1   5 2385.55 68.9069   1
  -2   1   6 1769.88 68.1812   1
   2  -1   7 1638.32 58.2756  -2
  -2   1   6 1638.32 58.2756   1
   2  -1   8 32.6739 12.8093  -2
  -2   1   7 32.6739 12.8093   1
  -2   1   8 4194.91 124.574   1
   2  -1   9 4500.69 252.928  -2
  -2   1   8 4500.69 252.928   1
   2  -1  10 2957.20 208.141  -2
  -2   1   9 2957.20 208.141   1
   2  -1  11 40.4689 30.2639  -2
  -2   1  10 40.4689 30.2639   1
  -2   2 -11 1047.35 146.003   1
  -2   2 -10 253.882 35.6777   1
  -2   2  -9 399.249 31.5969   1
  -2   2  -8 561.987 35.9679   1
  -2   2  -7 6666.88 129.347   1
  -2   2  -6 3538.57 92.9602   1
  -2   2  -5 796.219 49.7536   1
  -2   2  -4 1245.25 30.4157   1
  -2   2  -3 4431.32 131.871   1
  -2   2  -2 18635.1 271.096   1
  -2   2  -1 5819.87 150.154   1
  -2   2   0 5050.95 107.745   1
  -2   2   1-1.65046 3.37562   1
  -2   2   2 16315.0 132.345   1
  -2   2   3 18632.6 156.928   1
  -2   2   4 344.337 27.1510   1
  -2   2   5 2137.95 94.5968   1
  -2   2   6 446.735 46.1732   1
  -2   2   7 6153.59 218.639   1
  -2   2   8 2619.23 121.467   1
  -2   3 -10-1.39212 13.7653   1
  -2   3  -9 502.978 59.7840   1
  -2   3  -8 2733.51 99.8676   1
  -2   3  -7 2705.17 89.8492   1
  -2   3  -6 11.2600 8.44130   1
  -2   3  -5 141.435 14.8695   1
  -2   3  -4 3916.76 64.9200   1
  -2   3  -3 10451.6 107.383   1
  -2   3  -2 276.658 19.9764   1
  -2   3  -1 633.853 54.7865   1
  -2   3   0 137.875 15.9817   1
  -2   3   1 7214.71 108.309   1
  -2   3   2 10063.7 111.522   1
  -2   3   3 56.9463 9.87162   1
  -2   3   4 374.341 32.0497   1
  -2   3   5 2680.92 54.4361   1
  -2   3   6 7438.43 167.571   1
  -2   3   7 1055.76 63.0429   1
  -2   3   8 114.672 32.7840   1
   2  -4  -9 2204.97 123.654  -2
  -2   4  -9 2204.97 123.654   1
  -2   4  -8 85.1113 31.3025   1
   2  -4  -8 53.5405 23.3082  -2
  -2   4  -8 53.5405 23.3082   1
  -2   4  -7 170.265 44.7219   1
   2  -4  -7 410.815 50.9094  -2
  -2   4  -7 410.815 50.9094   1
  -2   4  -6 511.352 45.9401   1
   2  -4  -6 499.302 37.5705  -2
  -2   4  -6 499.302 37.5705   1
  -2   4  -5 5572.40 193.320   1
   2  -4  -5 5797.49 116.367  -2
  -2   4  -5 5797.49 116.367   1
  -2   4  -4 3778.14 103.639   1
   2  -4  -4 4231.59 108.863  -2
  -2   4  -4 4231.59 108.863   1
  -2   4  -3 24.6657 7.42578   1
   2  -4  -3 28.4639 11.7508  -2
  -2   4  -3 28.4639 11.7508   1
  -2   4  -2 541.395 22.5936   1
   2  -4  -2 843.471 52.9935  -2
  -2   4  -2 843.471 52.9935   1
  -2   4  -1 2089.85 87.6587   1
  -2   4   0 16136.5 285.488   1
  -2   4   1 1387.04 80.4958   1
  -2   4   2 1525.57 68.1433   1
  -2   4   3 145.520 20.9307   1
  -2   4   4 3662.60 81.7428   1
  -2   4   5 7283.45 128.946   1
  -2   4   6 202.283 18.8540   1
  -2   4   7 777.629 53.2619   1
  -2   4   8 82.5427 30.3557   1
  -2   4   9 2809.01 158.881   1
   2  -5  -9 118.411 55.2292  -2
  -2   5  -9 118.411 55.2292   1
   2  -5  -8 324.803 39.9988  -2
  -2   5  -8 324.803 39.9988   1
   2  -5  -7 68.0589 19.4100  -2
  -2   5  -7 68.0589 19.4100   1
   2  -5  -6 2271.87 73.3200  -2
  -2   5  -6 2271.87 73.3200   1
   2  -5  -5 1786.73 77.7406  -2
  -2   5  -5 1786.73 77.7406   1
   2  -5  -4 503.055 37.1934  -2
  -2   5  -4 503.055 37.1934   1
   2  -5  -3 775.965 44.3493  -2
  -2   5  -3 775.965 44.3493   1
   2  -5  -2 2537.66 76.8981  -2
  -2   5  -2 2537.66 76.8981   1
   2  -5  -1 5420.44 180.609  -2
  -2   5  -1 5420.44 180.609   1
  -2   5   0 1422.98 143.854   1
   2  -5   1 957.877 104.275  -2
  -2   5   1 957.877 104.275   1
   2  -5   2 388.293 37.9762  -2
  -2   5   2 388.293 37.9762   1
  -2   5   3 4814.66 216.053   1
   2  -5   3 4397.20 116.938  -2
  -2   5   3 4397.20 116.938   1
  -2   5   4 3087.43 104.277   1
   2  -5   4 3262.62 101.511  -2
  -2   5   4 3262.62 101.511   1
   2  -5   5 232.002 33.1014  -2
  -2   5   5 232.002 33.1014   1
  -2   5   6 288.629 38.0275   1
   2  -5   6 601.331 48.3981  -2
  -2   5   6 601.331 48.3981   1
  -2   5   7 263.064 32.4445   1
   2  -5   7 383.999 70.9374  -2
  -2   5   7 383.999 70.9374   1
   2  -5   8 1449.11 130.058  -2
  -2   5   8 1449.11 130.058   1
  -2   6  -7 829.796 84.3127   1
  -2   6  -6 114.606 34.3257   1
  -2   6  -5 114.066 33.3562   1
  -2   6  -4 43.8009 13.8636   1
  -2   6  -3 1681.29 74.6477   1
  -2   6  -2 1945.40 74.7153   1
  -2   6  -1 16.3058 9.42163   1
  -2   6   0 561.964 54.9153   1
  -2   6   1 1115.28 89.2600   1
  -2   6   2 4327.44 141.311   1
  -2   6   3 1334.62 63.4221   1
  -2   6   4 102.100 17.5624   1
  -2   6   5 139.439 16.3541   1
  -2   6   6 1079.12 65.2993   1
  -2   6   7 1877.79 170.624   1
  -2   6   8-13.1271 13.0877   1
  -2   7  -6 32.3478 27.9320   1
  -2   7  -5 116.784 52.6267   1
  -2   7  -4 1206.05 107.828   1
  -2   7  -3 1078.96 100.887   1
  -2   7  -2 43.9311 17.9240   1
  -2   7  -1 121.863 34.6529   1
  -2   7   0 220.339 46.7690   1
  -2   7   1 1736.62 166.875   1
  -2   7   2 5.39644 16.5252   1
  -2   7   3 14.5317 10.9997   1
  -2   7   4-11.2761 6.23234   1
  -2   7   5 1020.21 92.6177   1
  -2   7   6 15.8854 22.4060   1
  -2   7   7-15.5017 15.4529   1
  -2   8   1 32.7980 28.3356   1
  -2   8   2 145.253 58.0452   1
  -2   8   3 96.0781 47.9106   1
  -2   8   4 1078.04 136.893   1
  -2   8   5 461.490 89.4013   1
  -2   8   6 87.7159 41.1920   1
  -1  -9  -4-18.1137 18.0617   1
  -1  -9  -3 852.656 134.954   1
  -1  -9  -2 1663.44 191.254   1
  -1  -9  -1 100.519 53.0556   1
  -1  -8  -8 1797.14 168.668   1
  -1  -8  -7 329.773 74.7437   1
  -1  -8  -6 381.811 57.8458   1
  -1  -8  -5 4.45759 17.6706   1
  -1  -8  -4 1480.57 118.281   1
  -1  -8  -3 2009.60 138.762   1
  -1  -8  -2 35.7737 21.8883   1
  -1  -8  -1 300.023 56.6808   1
  -1  -8   0 219.366 65.7969   1
  -1  -8   1 2228.55 150.869   1
  -1  -8   2 1025.25 103.296   1
  -1  -8   3 5.51790 10.8556   1
  -1  -8   4 15.5639 26.8887   1
  -1  -8   5 787.515 114.749   1
  -1  -8   6 754.608 110.798   1
  -1  -7  -9 1183.94 138.078   1
  -1  -7  -8 13.0018 10.5947   1
  -1  -7  -7 277.272 35.9890   1
  -1  -7  -6 383.168 51.9295   1
  -1  -7  -5 4816.58 274.710   1
  -1  -7  -4 1725.56 93.8355   1
  -1  -7  -3 442.740 49.0636   1
  -1  -7  -2 227.915 44.5797   1
  -1  -7  -1 2406.37 113.457   1
  -1  -7   0 4844.88 285.537   1
  -1  -7   1 103.523 19.4761   1
  -1  -7   2 668.836 46.7245   1
  -1  -7   3-1.49731 8.20181   1
  -1  -7   4 2630.37 109.878   1
  -1  -7   5 1617.56 110.379   1
  -1  -7   6 25.0906 27.9782   1
  -1  -7   7 83.7715 37.7202   1
   1   6  -8 1026.09 179.085  -2
  -1  -6 -10 1026.09 179.085   1
   1   6  -7 228.229 41.7257  -2
  -1  -6  -9 228.229 41.7257   1
   1   6  -6 962.440 68.5163  -2
  -1  -6  -8 962.440 68.5163   1
   1   6  -5 1312.28 66.6452  -2
  -1  -6  -7 1312.28 66.6452   1
   1   6  -4 6966.61 171.088  -2
  -1  -6  -6 6966.61 171.088   1
   1   6  -3 1672.92 96.6786  -2
  -1  -6  -5 1672.92 96.6786   1
   1   6  -2 770.314 66.9244  -2
  -1  -6  -4 770.314 66.9244   1
   1   6  -1 298.276 44.9229  -2
  -1  -6  -3 298.276 44.9229   1
   1   6   0 6035.05 225.533  -2
  -1  -6  -2 6035.05 225.533   1
   1   6   1 9758.88 283.037  -2
  -1  -6  -1 9758.88 283.037   1
   1   6   2 1267.45 162.159  -2
  -1  -6   0 1267.45 162.159   1
   1   6   3 1251.10 71.9740  -2
  -1  -6   1 1251.10 71.9740   1
   1   6   4 461.971 45.2223  -2
  -1  -6   2 461.971 45.2223   1
   1   6   5 4525.14 125.703  -2
  -1  -6   3 4525.14 125.703   1
   1   6   6 2550.99 118.396  -2
  -1  -6   4 2550.99 118.396   1
   1   6   7 163.772 31.4821  -2
  -1  -6   5 163.772 31.4821   1
   1   6   8 303.153 42.3227  -2
  -1  -6   6 303.153 42.3227   1
   1   6   9 780.362 79.8382  -2
  -1  -6   7 780.362 79.8382   1
   1   5  -8 347.814 52.8334  -2
  -1  -5 -10 347.814 52.8334   1
  -1  -5  -9 19.4747 11.7562   1
   1   5  -7 299.693 45.7140  -2
  -1  -5  -9 299.693 45.7140   1
  -1  -5  -8 2769.52 64.5451   1
   1   5  -6 3105.39 182.811  -2
  -1  -5  -8 3105.39 182.811   1
  -1  -5  -7 4677.47 94.5797   1
   1   5  -5 4263.44 200.611  -2
  -1  -5  -7 4263.44 200.611   1
  -1  -5  -6 221.407 23.7869   1
   1   5  -4 398.309 60.3440  -2
  -1  -5  -6 398.309 60.3440   1
  -1  -5  -5 2630.71 70.9721   1
  -1  -5  -4 366.382 27.1392   1
  -1  -5  -3 12839.0 184.229   1
  -1  -5  -2 5229.52 138.929   1
  -1  -5  -1 432.920 41.4043   1
  -1  -5   0 239.764 58.7022   1
  -1  -5   1 4952.69 137.060   1
  -1  -5   2 10886.5 162.840   1
  -1  -5   3 2468.06 88.0898   1
  -1  -5   4 1283.93 64.7748   1
  -1  -5   5 13.5000 10.4926   1
  -1  -5   6 3496.48 121.239   1
   1   5   8 3651.66 207.506  -2
  -1  -5   6 3651.66 207.506   1
  -1  -5   7 2046.83 77.1500   1
   1   5   9 1602.16 145.596  -2
  -1  -5   7 1602.16 145.596   1
  -1  -5   8 21.5218 9.14432   1
  -1  -5   9-6.12412 13.2869   1
  -1  -4 -11 258.056 61.2916   1
  -1  -4 -10 27.4254 15.1230   1
  -1  -4  -9 4348.54 76.9037   1
  -1  -4  -8 5237.89 65.5809   1
  -1  -4  -7 272.384 16.6516   1
  -1  -4  -6 1205.04 36.4471   1
  -1  -4  -5 3342.13 71.8840   1
  -1  -4  -4 13079.8 141.625   1
  -1  -4  -3 4968.55 88.0756   1
  -1  -4  -2 3053.50 81.5392   1
  -1  -4  -1 1528.39 84.7800   1
  -1  -4   0 10669.2 326.455   1
  -1  -4   1 20233.6 250.716   1
  -1  -4   2 174.128 20.0682   1
  -1  -4   3 1106.26 55.2507   1
  -1  -4   4 666.493 35.6303   1
  -1  -4   5 6160.87 126.350   1
  -1  -4   6 5780.65 125.790   1
  -1  -4   7 6.48191 7.45371   1
  -1  -4   8 246.342 23.8126   1
  -1  -4   9-4.58601 15.9603   1
  -1  -4  10 1393.40 164.958   1
  -1  -3 -11 313.210 51.9282   1
  -1  -3 -10 4088.32 171.837   1
  -1  -3  -9 1436.92 44.7528   1
  -1  -3  -8 458.181 17.3033   1
  -1  -3  -7 235.418 17.0905   1
  -1  -3  -6 5603.31 57.7157   1
  -1  -3  -5 22324.0 144.017   1
  -1  -3  -4 1441.76 41.6941   1
  -1  -3  -3 4173.71 71.0996   1
  -1  -3  -2 722.898 34.8538   1
  -1  -3  -1 20990.7 270.590   1
  -1  -3   0 14581.3 324.259   1
  -1  -3   1 73.5754 25.4832   1
  -1  -3   2 2960.08 82.3334   1
  -1  -3   3 1692.40 55.3769   1
  -1  -3   4 19495.9 200.494   1
  -1  -3   5 2420.98 72.7173   1
  -1  -3   6 582.132 27.1049   1
  -1  -3   7 33.0043 5.95707   1
  -1  -3   8 2355.69 55.5403   1
  -1  -3   9 3395.94 229.539   1
  -1  -3  10 153.917 34.5307   1
  -1  -3  11-3.53723 11.1214   1
   1   2 -11 652.836 121.824  -2
  -1  -2 -12 652.836 121.824   1
   1   2 -10 2910.23 189.252  -2
  -1  -2 -11 2910.23 189.252   1
   1   2  -9 253.701 30.6907  -2
  -1  -2 -10 253.701 30.6907   1
   1   2  -8 1076.14 28.8424  -2
  -1  -2  -9 1076.14 28.8424   1
   1   2  -7 1309.95 40.3299  -2
  -1  -2  -8 1309.95 40.3299   1
   1   2  -6 8583.63 82.1184  -2
  -1  -2  -7 8583.63 82.1184   1
   1   2  -5 9126.57 99.5861  -2
  -1  -2  -6 9126.57 99.5861   1
   1   2  -4 156.527 17.4804  -2
  -1  -2  -5 156.527 17.4804   1
   1   2  -3 3580.16 64.4032  -2
  -1  -2  -4 3580.16 64.4032   1
   1   2  -2 7232.51 78.1479  -2
  -1  -2  -3 7232.51 78.1479   1
   1   2  -1 44393.2 186.527  -2
  -1  -2  -2 44393.2 186.527   1
   1   2   0 16010.2 152.922  -2
  -1  -2  -1 16010.2 152.922   1
   1   2   1 4235.97 82.8236  -2
  -1  -2   0 4235.97 82.8236   1
   1   2   2 9663.29 246.971  -2
  -1  -2   1 9663.29 246.971   1
  -1  -2   2 17766.4 322.239   1
   1   2   3 18266.8 362.389  -2
  -1  -2   2 18266.8 362.389   1
   1   2   4 18544.9 192.262  -2
  -1  -2   3 18544.9 192.262   1
   1   2   5 846.083 39.0042  -2
  -1  -2   4 846.083 39.0042   1
   1   2   6 2992.46 56.1418  -2
  -1  -2   5 2992.46 56.1418   1
   1   2   7 1064.04 32.0305  -2
  -1  -2   6 1064.04 32.0305   1
   1   2   8 8181.68 93.4575  -2
  -1  -2   7 8181.68 93.4575   1
   1   2   9 4400.92 194.212  -2
  -1  -2   8 4400.92 194.212   1
   1   2  10 55.6238 25.2316  -2
  -1  -2   9 55.6238 25.2316   1
   1   2  11 391.962 65.4719  -2
  -1  -2  10 391.962 65.4719   1
   1   2  12 546.453 74.4204  -2
  -1  -2  11 546.453 74.4204   1
   1   1 -11 1813.00 163.360  -2
  -1  -1 -12 1813.00 163.360   1
   1   1 -10 294.064 49.3301  -2
  -1  -1 -11 294.064 49.3301   1
  -1  -1 -10 488.358 46.4323   1
   1   1  -9 634.060 35.0358  -2
  -1  -1 -10 634.060 35.0358   1
  -1  -1  -9 435.101 45.7192   1
   1   1  -8 481.048 25.5158  -2
  -1  -1  -9 481.048 25.5158   1
  -1  -1  -8 9981.41 309.718   1
   1   1  -7 10054.0 167.492  -2
  -1  -1  -8 10054.0 167.492   1
  -1  -1  -7 4831.49 67.9336   1
   1   1  -6 6457.21 136.956  -2
  -1  -1  -7 6457.21 136.956   1
  -1  -1  -6 1671.62 46.8386   1
   1   1  -5 1846.02 67.2289  -2
  -1  -1  -6 1846.02 67.2289   1
  -1  -1  -5 3664.42 72.0685   1
   1   1  -4 4178.63 91.9286  -2
  -1  -1  -5 4178.63 91.9286   1
  -1  -1  -4 10694.5 82.0587   1
  -1  -1  -3 34530.9 130.810   1
  -1  -1  -2 7528.80 54.6245   1
  -1  -1  -1 6461.96 65.8549   1
  -1  -1   0 45.5053 7.39873   1
  -1  -1   1 39770.1 402.836   1
  -1  -1   2 36751.6 157.792   1
  -1  -1   3 776.356 21.8510   1
  -1  -1   4 4907.38 60.6772   1
  -1  -1   5 1962.22 41.9945   1
  -1  -1   6 11482.9 88.1253   1
   1   1   7 12067.6 358.806  -2
  -1  -1   6 12067.6 358.806   1
  -1  -1   7 3088.95 163.364   1
   1   1   8 4574.42 145.432  -2
  -1  -1   7 4574.42 145.432   1
   1   1   9 187.041 30.2304  -2
  -1  -1   8 187.041 30.2304   1
   1   1  10 554.857 51.8024  -2
  -1  -1   9 554.857 51.8024   1
   1   1  11 1127.44 73.7894  -2
  -1  -1  10 1127.44 73.7894   1
  -1  -1  11 1983.49 102.642   1
  -1   0 -12-10.9011 10.8696   1
  -1   0 -11 263.717 43.9638   1
  -1   0 -10 1361.65 44.7146   1
  -1   0  -9 5053.62 85.8974   1
  -1   0  -8 2433.69 74.0491   1
  -1   0  -7 191.845 20.5439   1
  -1   0  -6 22.5080 5.17698   1
  -1   0  -5 8460.98 89.7098   1
  -1   0  -4 19191.2 132.856   1
  -1   0  -3 71.0938 8.80906   1
  -1   0  -2 7577.59 58.5448   1
  -1   0  -1 5096.97 63.2731   1
  -1   0   0 21179.4 168.390   1
  -1   0   2 560.137 25.3000   1
  -1   0   3 486.461 17.9848   1
  -1   0   4 12200.7 94.0440   1
  -1   0   5 19930.3 150.668   1
  -1   0   6 2144.61 105.179   1
  -1   0   7 1325.60 66.9916   1
  -1   0   8 96.5206 20.6582   1
  -1   0   9 3366.46 115.284   1
  -1   0  10 2386.49 98.0230   1
  -1   0  11-8.60350 8.57983   1
  -1   1 -11 920.497 70.6701   1
  -1   1 -10 3046.18 75.1558   1
  -1   1  -9 110.146 18.4644   1
  -1   1  -8 1521.51 72.8424   1
  -1   1  -7 1008.91 57.3266   1
  -1   1  -6 16847.8 157.032   1
  -1   1  -5 9813.44 131.587   1
  -1   1  -4 463.096 25.8414   1
  -1   1  -3 1534.31 41.9784   1
  -1   1  -2 6177.82 109.539   1
  -1   1  -1 58921.9 331.622   1
  -1   1   0 8396.01 175.114   1
  -1   1   1 20906.2 130.435   1
  -1   1   2 536.882 26.0177   1
  -1   1   3 16792.9 92.4622   1
  -1   1   4 24504.6 173.752   1
  -1   1   5 689.651 22.0760   1
  -1   1   6 2551.45 56.7036   1
  -1   1   7 267.904 24.6775   1
  -1   1   8 9629.35 278.161   1
  -1   1   9 3834.36 179.734   1
  -1   1  10 78.7903 28.3500   1
   1  -2 -11 1778.45 193.458  -2
  -1   2 -11 1778.45 193.458   1
   1  -2 -10 5.21529 10.6494  -2
  -1   2 -10 5.21529 10.6494   1
   1  -2  -9 173.087 28.6877  -2
  -1   2  -9 173.087 28.6877   1
   1  -2  -8 400.507 43.6043  -2
  -1   2  -8 400.507 43.6043   1
   1  -2  -7 7498.47 134.765  -2
  -1   2  -7 7498.47 134.765   1
   1  -2  -6 5166.71 118.099  -2
  -1   2  -6 5166.71 118.099   1
   1  -2  -5 417.108 38.3220  -2
  -1   2  -5 417.108 38.3220   1
   1  -2  -4 819.238 44.6772  -2
  -1   2  -4 819.238 44.6772   1
   1  -2  -3 16803.0 206.500  -2
  -1   2  -3 16803.0 206.500   1
   1  -2  -2 29789.6 233.052  -2
  -1   2  -2 29789.6 233.052   1
  -1   2  -1 2097.92 63.6366   1
   1  -2  -1 2099.14 75.7761  -2
  -1   2  -1 2099.14 75.7761   1
   1  -2   0 205.648 15.9677  -2
  -1   2   0 205.648 15.9677   1
   1  -2   1 382.578 22.8922  -2
  -1   2   1 382.578 22.8922   1
   1  -2   2 23250.5 154.328  -2
  -1   2   2 23250.5 154.328   1
  -1   2   3 15142.2 168.144   1
   1  -2   3 17842.0 147.885  -2
  -1   2   3 17842.0 147.885   1
  -1   2   4 745.835 32.8848   1
   1  -2   4 916.212 28.2500  -2
  -1   2   4 916.212 28.2500   1
   1  -2   5 1242.34 60.4772  -2
  -1   2   5 1242.34 60.4772   1
   1  -2   6 3660.72 153.076  -2
  -1   2   6 3660.72 153.076   1
   1  -2   7 8693.61 203.231  -2
  -1   2   7 8693.61 203.231   1
   1  -3 -11 161.530 58.0717  -2
  -1   3 -11 161.530 58.0717   1
  -1   3 -10 12.6242 17.7912   1
   1  -3 -10 719.807 70.3396  -2
  -1   3 -10 719.807 70.3396   1
  -1   3  -9 1422.88 140.518   1
   1  -3  -9 1488.29 97.4501  -2
  -1   3  -9 1488.29 97.4501   1
  -1   3  -8 4759.91 252.256   1
   1  -3  -8 4373.18 135.376  -2
  -1   3  -8 4373.18 135.376   1
  -1   3  -7 91.5941 17.5597   1
   1  -3  -7 145.199 41.0014  -2
  -1   3  -7 145.199 41.0014   1
  -1   3  -6 957.763 54.9521   1
   1  -3  -6 3247.16 205.715  -2
  -1   3  -6 3247.16 205.715   1
  -1   3  -5 244.296 29.6958   1
  -1   3  -4 10413.3 149.280   1
  -1   3  -3 9102.78 141.570   1
  -1   3  -2 2.81495 3.50214   1
  -1   3  -1 5027.83 84.4513   1
  -1   3   0 7708.85 135.476   1
  -1   3   1 35587.3 387.663   1
  -1   3   2 4793.30 176.309   1
  -1   3   3 1148.56 41.1307   1
  -1   3   4 761.762 24.3658   1
  -1   3   5 6846.50 80.8512   1
  -1   4 -10 0.93171 22.4473   1
  -1   4  -9 1380.28 102.396   1
  -1   4  -8 226.326 34.1711   1
  -1   4  -7 373.584 41.6258   1
  -1   4  -6 465.628 33.8684   1
  -1   4  -5 6434.90 140.638   1
  -1   4  -4 4365.86 92.5980   1
  -1   4  -3 414.314 31.0972   1
  -1   4  -2 979.358 47.7173   1
  -1   4  -1 4240.98 98.8584   1
  -1   4   0 9975.23 181.566   1
  -1   4   1 3739.76 110.481   1
  -1   4   2 1436.28 80.7499   1
  -1   4   3 3.33599 6.71938   1
  -1   4   4 9761.89 101.017   1
  -1   4   5 6975.13 92.1383   1
  -1   4   6 8.72736 19.4963   1
  -1   4   7 425.840 62.9609   1
  -1   5  -9-14.8373 14.7974   1
  -1   5  -8 14.6595 29.2574   1
  -1   5  -7 862.024 118.277   1
  -1   5  -6 3336.67 125.484   1
  -1   5  -5 860.654 65.5163   1
  -1   5  -4 427.943 33.1586   1
  -1   5  -3 107.763 17.3103   1
  -1   5  -2 5663.04 126.726   1
  -1   5  -1 6781.73 141.859   1
  -1   5   0 32.2498 10.8100   1
  -1   5   1 1905.50 74.3748   1
  -1   5   2 1225.12 77.8230   1
  -1   5   3 8529.84 167.056   1
  -1   5   4 3779.73 141.616   1
  -1   5   5 562.180 21.7472   1
  -1   5   6 428.196 37.1860   1
  -1   5   7 2456.58 165.448   1
   1  -6  -8 1293.20 157.828  -2
  -1   6  -7 1293.20 157.828   1
   1  -6  -7 359.684 52.9970  -2
  -1   6  -6 359.684 52.9970   1
   1  -6  -6 329.051 40.3210  -2
  -1   6  -5 329.051 40.3210   1
   1  -6  -5 244.427 35.4278  -2
  -1   6  -4 244.427 35.4278   1
   1  -6  -4 3699.25 112.950  -2
  -1   6  -3 3699.25 112.950   1
   1  -6  -3 3709.55 123.560  -2
  -1   6  -2 3709.55 123.560   1
   1  -6  -2 1180.77 67.8439  -2
  -1   6  -1 1180.77 67.8439   1
   1  -6  -1 431.495 37.0528  -2
  -1   6   0 431.495 37.0528   1
   1  -6   0 1486.00 66.3639  -2
  -1   6   1 1486.00 66.3639   1
   1  -6   1 6104.52 147.043  -2
  -1   6   2 6104.52 147.043   1
   1  -6   2 1341.97 72.4623  -2
  -1   6   3 1341.97 72.4623   1
   1  -6   3 1070.18 63.7520  -2
  -1   6   4 1070.18 63.7520   1
  -1   6   5 110.295 26.4865   1
   1  -6   4 94.8900 12.5267  -2
  -1   6   5 94.8900 12.5267   1
   1  -6   5 1890.45 107.905  -2
  -1   6   6 1890.45 107.905   1
  -1   6   7 2165.00 82.1147   1
  -1   7  -5 160.678 59.0877   1
  -1   7  -4 2345.28 145.286   1
   1  -7  -5 2234.62 125.282  -2
  -1   7  -4 2234.62 125.282   1
  -1   7  -3 301.569 53.6530   1
   1  -7  -4 309.318 48.2388  -2
  -1   7  -3 309.318 48.2388   1
  -1   7  -2 84.1243 41.1525   1
   1  -7  -3 230.555 43.3186  -2
  -1   7  -2 230.555 43.3186   1
  -1   7  -1-1.09932 11.1060   1
   1  -7  -2 28.2113 18.6278  -2
  -1   7  -1 28.2113 18.6278   1
  -1   7   0 1834.55 99.6540   1
   1  -7  -1 2517.50 138.698  -2
  -1   7   0 2517.50 138.698   1
  -1   7   1 3725.11 138.070   1
   1  -7   0 3949.97 177.200  -2
  -1   7   1 3949.97 177.200   1
  -1   7   2 167.593 36.9102   1
  -1   7   3 3.38731 14.2116   1
  -1   7   4 128.277 25.8899   1
  -1   7   5 2747.27 54.1172   1
  -1   7   6 953.803 69.0454   1
  -1   8  -2 19.1316 33.0666   1
  -1   8  -1 1614.76 125.352   1
  -1   8   0 1028.59 99.2851   1
  -1   8   1-16.7516 11.8975   1
  -1   8   2 132.062 48.5669   1
  -1   8   3 527.834 69.3469   1
  -1   8   4 29.2982 24.9721   1
  -1   8   5 539.586 91.2441   1
  -1   8   6 113.630 43.5999   1
  -1   9   2 299.133 68.6001   1
  -1   9   5 132.800 46.4827   1
   0  -9  -3 690.053 120.109   1
   0  -9  -2 1046.54 153.409   1
   0  -9  -1-20.3179 20.2640   1
   0  -9   0 126.214 59.3397   1
   0   8  -5 184.558 73.5369  -2
   0  -8  -7 184.558 73.5369   1
   0   8  -4 179.842 76.2584  -2
   0  -8  -6 179.842 76.2584   1
   0   8  -3 133.714 44.6165  -2
   0  -8  -5 133.714 44.6165   1
   0   8  -2 2355.20 191.738  -2
   0  -8  -4 2355.20 191.738   1
   0   8  -1 1063.97 133.457  -2
   0  -8  -3 1063.97 133.457   1
   0   8   0 329.352 77.9975  -2
   0  -8  -2 329.352 77.9975   1
   0   8   1 39.8305 27.9550  -2
   0  -8  -1 39.8305 27.9550   1
   0   8   2 1426.89 229.747  -2
   0  -8   0 1426.89 229.747   1
   0   8   3 2712.69 218.893  -2
   0  -8   1 2712.69 218.893   1
   0   8   4 595.255 105.841  -2
   0  -8   2 595.255 105.841   1
   0   8   5 147.991 55.6383  -2
   0  -8   3 147.991 55.6383   1
   0   8   6 29.9272 36.5614  -2
   0  -8   4 29.9272 36.5614   1
   0   8   7 1342.08 197.269  -2
   0  -8   5 1342.08 197.269   1
   0  -7  -7 412.592 53.4893   1
   0  -7  -6 891.977 60.0198   1
   0  -7  -5 2582.65 85.6924   1
   0  -7  -4 412.846 39.3760   1
   0  -7  -3 382.629 31.6929   1
   0  -7  -2 111.976 15.4647   1
   0  -7  -1 2537.63 117.259   1
   0  -7   0 4372.88 270.043   1
   0  -7   1 131.435 28.7822   1
   0  -7   2 259.866 50.0548   1
   0  -7   3 570.649 72.5615   1
   0  -7   4 1675.43 123.333   1
   0  -7   5 1352.73 109.010   1
   0  -7   6 17.9156 12.1510   1
   0  -6 -10 324.354 76.9905   1
   0  -6  -9 243.417 62.2593   1
   0  -6  -8-1.72052 6.91412   1
   0  -6  -7 1972.74 53.8411   1
   0  -6  -6 4598.44 91.0114   1
   0  -6  -5 259.700 27.7962   1
   0  -6  -4 1205.15 50.4015   1
   0  -6  -3 322.859 25.7205   1
   0  -6  -2 6422.42 169.495   1
   0  -6  -1 3029.45 118.134   1
   0  -6   0 213.740 21.8035   1
   0  -6   1 290.693 24.6528   1
   0  -6   2 952.936 48.0712   1
   0  -6   3 5937.14 165.815   1
   0  -6   4 1011.12 69.1543   1
   0  -6   5 431.114 51.6407   1
   0  -6   6 4.80723 9.08549   1
   0  -6   7 8.82417 24.2672   1
   0  -6   8 974.296 124.376   1
   0  -5 -10 256.566 67.8661   1
   0  -5  -9 13.1208 13.1604   1
   0  -5  -8 3042.51 53.3486   1
   0  -5  -7 3189.91 55.6127   1
   0  -5  -6 202.918 19.1069   1
   0  -5  -5 501.036 42.1983   1
   0  -5  -4 2113.32 82.2882   1
   0  -5  -3 12035.2 204.845   1
   0  -5  -2 4047.90 98.3949   1
   0  -5  -1 977.886 61.1503   1
   0  -5   0 330.728 26.4859   1
   0  -5   1 6094.82 113.192   1
   0  -5   2 8714.31 136.513   1
   0  -5   3 14.6856 9.68055   1
   0  -5   4 376.303 32.3094   1
   0  -5   5 25.9935 14.1575   1
   0  -5   6 3400.14 98.1315   1
   0  -5   7 2622.68 85.1370   1
   0  -5   8 9.35368 8.72995   1
   0  -5   9-14.9039 10.7566   1
   0  -5  10-12.9442 12.8996   1
   0   4  -9 459.567 66.0997  -2
   0  -4 -10 459.567 66.0997   1
   0   4  -8 4808.24 150.301  -2
   0  -4  -9 4808.24 150.301   1
   0   4  -7 1544.65 46.2294  -2
   0  -4  -8 1544.65 46.2294   1
   0   4  -6 955.391 37.6743  -2
   0  -4  -7 955.391 37.6743   1
   0   4  -5 2697.15 64.3549  -2
   0  -4  -6 2697.15 64.3549   1
   0   4  -4 4964.16 116.259  -2
   0  -4  -5 4964.16 116.259   1
   0   4  -3 16879.6 222.244  -2
   0  -4  -4 16879.6 222.244   1
   0   4  -2 1170.21 96.6144  -2
   0  -4  -3 1170.21 96.6144   1
   0   4  -1 4109.55 182.545  -2
   0  -4  -2 4109.55 182.545   1
   0   4   0 2454.90 119.864  -2
   0  -4  -1 2454.90 119.864   1
   0   4   1 17211.2 379.772  -2
   0  -4   0 17211.2 379.772   1
   0   4   2 13757.8 221.957  -2
   0  -4   1 13757.8 221.957   1
   0   4   3 356.058 28.5370  -2
   0  -4   2 356.058 28.5370   1
   0   4   4 4311.15 111.197  -2
   0  -4   3 4311.15 111.197   1
   0   4   5 2206.80 90.2633  -2
   0  -4   4 2206.80 90.2633   1
   0   4   6 9888.72 214.452  -2
   0  -4   5 9888.72 214.452   1
   0   4   7 1241.74 72.3550  -2
   0  -4   6 1241.74 72.3550   1
   0   4   8 361.667 48.3723  -2
   0  -4   7 361.667 48.3723   1
   0   4   9 643.786 57.3860  -2
   0  -4   8 643.786 57.3860   1
   0   4  10 980.417 56.5154  -2
   0  -4   9 980.417 56.5154   1
   0   4  11 1838.95 189.819  -2
   0  -4  10 1838.95 189.819   1
   0  -3 -11 993.038 142.117   1
   0   3 -10 817.929 101.690  -2
   0  -3 -11 817.929 101.690   1
   0  -3 -10 3519.69 160.427   1
   0  -3  -9 518.010 16.5797   1
   0  -3  -8 423.514 19.3537   1
   0  -3  -7 3.66505 2.96073   1
   0  -3  -6 7844.44 70.5350   1
   0  -3  -5 8700.54 75.5758   1
   0  -3  -4 1.51362 3.56899   1
   0  -3  -3 3796.59 85.1148   1
   0  -3  -2 3526.40 110.120   1
   0  -3  -1 24065.9 412.296   1
   0  -3   0 7790.32 164.058   1
   0  -3   1 797.902 40.4305   1
   0  -3   2 205.716 18.3190   1
   0  -3   3 13167.8 164.007   1
   0  -3   4 14742.0 178.094   1
   0  -3   5 1553.55 48.3983   1
   0  -3   6 1154.67 44.4911   1
   0  -3   7 38.6892 10.8976   1
   0  -3   8 4225.66 91.8568   1
   0  -3   9 1635.63 69.4081   1
   0  -3  10 16.2583 16.2208   1
   0  -3  11 98.5322 27.6129   1
   0  -2 -11 2042.82 127.654   1
   0  -2 -10 46.8690 19.9925   1
   0  -2  -9 1052.10 23.1116   1
   0  -2  -8 658.252 22.3015   1
   0  -2  -7 14236.0 86.2908   1
   0  -2  -6 8198.26 59.9628   1
   0  -2  -5 1436.30 26.4520   1
   0  -2  -4 1948.46 31.8057   1
   0  -2  -3 8518.51 101.615   1
   0  -2  -2 34752.3 207.307   1
   0  -2  -1 9811.27 136.670   1
   0  -2   0 18350.6 292.230   1
   0  -2   1 811.036 36.4308   1
   0  -2   2 20754.8 155.393   1
   0  -2   3 23738.8 189.756   1
   0  -2   4 573.634 25.0054   1
   0  -2   5 1979.83 71.3118   1
   0  -2   6 1302.01 47.4855   1
   0  -2   7 8961.44 90.9865   1
   0  -2   8 4005.01 91.9771   1
   0  -2   9 107.393 10.5729   1
   0  -2  10 80.7349 22.7256   1
   0  -2  11 554.770 57.3098   1
   0  -1 -10 303.758 26.7973   1
   0  -1  -9 977.281 29.6347   1
   0  -1  -8 5672.51 86.9123   1
   0   1  -8 5505.54 182.664  -2
   0  -1  -8 5505.54 182.664   1
   0  -1  -7 2803.15 75.1600   1
   0   1  -7 2912.67 73.3494  -2
   0  -1  -7 2912.67 73.3494   1
   0  -1  -6 370.026 18.3616   1
   0  -1  -5 119.070 6.89164   1
   0  -1  -4 16374.1 67.4531   1
   0  -1  -3 35188.0 95.1147   1
   0  -1  -2 22.2638 3.61907   1
   0  -1  -1 178.982 10.2237   1
   0  -1   0 5852.06 115.420   1
   0  -1   1 21200.0 159.233   1
   0  -1   2 17204.3 118.673   1
   0  -1   3 3018.51 44.6475   1
   0  -1   4 1799.63 39.8935   1
   0  -1   5 7927.67 108.384   1
   0  -1   6 14276.9 144.619   1
   0  -1   7 813.482 36.8937   1
   0  -1   8 386.128 41.2519   1
   0  -1   9 110.393 23.5841   1
   0  -1  10 2624.57 111.105   1
   0  -1  11 2493.54 109.657   1
   0   0 -11 9.24893 24.4507  -2
   0   0 -11 9.24893 24.4507   1
   0   0 -10 2501.05 104.925  -2
   0   0 -10 2501.05 104.925   1
   0   0  -9 7201.20 188.360  -2
   0   0  -9 7201.20 188.360   1
   0   0  -8 23.3330 9.33210  -2
   0   0  -8 23.3330 9.33210   1
   0   0  -7 3802.09 111.278  -2
   0   0  -7 3802.09 111.278   1
   0   0  -6 713.589 43.9403  -2
   0   0  -6 713.589 43.9403   1
   0   0  -5 26566.3 221.041  -2
   0   0  -5 26566.3 221.041   1
   0   0  -4 15569.0 133.067  -2
   0   0  -4 15569.0 133.067   1
   0   0  -3 357.996 22.3201  -2
   0   0  -3 357.996 22.3201   1
   0   0  -2 8607.60 97.9613  -2
   0   0  -2 8607.60 97.9613   1
   0   0   2 8323.49 173.531  -2
   0   0   2 8323.49 173.531   1
   0   0   3 308.957 15.5380  -2
   0   0   3 308.957 15.5380   1
   0   0   4 16225.0 120.534  -2
   0   0   4 16225.0 120.534   1
   0   0   5 28337.7 154.950  -2
   0   0   5 28337.7 154.950   1
   0   0   6 696.937 51.2016  -2
   0   0   6 696.937 51.2016   1
   0   0   7 3995.61 129.585  -2
   0   0   7 3995.61 129.585   1
   0   0   8 24.4465 11.9672  -2
   0   0   8 24.4465 11.9672   1
   0   0   9 7749.07 263.412  -2
   0   0   9 7749.07 263.412   1
   0   0  10 2365.92 128.564  -2
   0   0  10 2365.92 128.564   1
   0   0  11 4.18971 10.5937  -2
   0   0  11 4.18971 10.5937   1
   0   1 -11 2195.35 132.565   1
   0   1 -10 2481.75 97.8301   1
   0   1  -9 58.9619 12.7626   1
   0   1  -8 305.437 32.9263   1
   0  -1  -7 1298.64 111.829  -2
   0   1  -7 1298.64 111.829   1
   0   1  -7 824.700 58.5727   1
   0   1  -6 12013.7 179.559   1
   0   1  -5 6718.05 152.996   1
   0   1  -4 1467.17 68.3500   1
   0   1  -3 2671.22 84.3419   1
   0   1  -2 16891.8 135.676   1
   0   1  -1 17209.2 161.611   1
   0   1   0 6036.07 66.4622   1
   0   1   1 164.884 17.0421   1
   0   1   2 21.5956 5.82099   1
   0   1   3 40477.4 298.606   1
   0   1   4 18383.6 166.322   1
   0  -1   5 1158.18 46.2210  -2
   0   1   5 1158.18 46.2210   1
   0  -1   6 2180.63 103.468  -2
   0   1   6 2180.63 103.468   1
   0   1   6 482.277 46.2752   1
   0  -1   7 3122.33 130.283  -2
   0   1   7 3122.33 130.283   1
   0   1   7 3016.16 117.721   1
   0   1   8 6275.12 132.811   1
   0   1   9 1194.02 78.0787   1
   0   2 -11 578.957 94.2538   1
   0   2 -10 55.2360 18.7429   1
   0   2  -9 75.2675 16.6699   1
   0   2  -8 3492.65 117.915   1
   0   2  -7 8056.13 172.578   1
   0   2  -6 1122.04 75.5827   1
   0   2  -5 1670.50 72.3703   1
   0   2  -4 493.790 37.6942   1
   0   2  -3 22461.6 183.011   1
   0   2  -2 20032.5 176.545   1
   0   2  -1 785.639 60.8757   1
   0   2   0 19877.8 223.152   1
   0   2   1 10575.6 175.144   1
   0   2   2 38004.5 192.617   1
   0   2   3 9683.78 93.0683   1
   0   2   4 2071.38 100.594   1
   0   3 -11 144.415 50.5914   1
   0   3 -10-6.38755 10.5243   1
   0   3  -9 1592.41 74.2914   1
   0   3  -8 3858.11 112.541   1
   0   3  -7 47.2911 13.5977   1
   0   3  -6 1011.27 76.0275   1
   0   3  -5 1410.47 83.3495   1
   0   3  -4 13390.8 365.272   1
   0   3  -3 12130.4 222.338   1
   0   3  -2 207.128 40.0815   1
   0   3  -1 754.473 51.4781   1
   0   3   0 7881.53 173.559   1
   0   3   1 26234.5 206.831   1
   0   3   2 3856.65 78.1060   1
   0   3   3 4491.51 68.4289   1
   0   3   4 6.96959 6.98588   1
   0   3   5 10176.9 141.245   1
   0  -4 -11 1534.40 144.973  -2
   0   4 -10 1534.40 144.973   1
   0  -4 -10 989.369 98.6748  -2
   0   4  -9 989.369 98.6748   1
   0  -4  -9 922.552 80.2923  -2
   0   4  -8 922.552 80.2923   1
   0  -4  -8 509.736 67.2997  -2
   0   4  -7 509.736 67.2997   1
   0  -4  -7 1092.85 113.778  -2
   0   4  -6 1092.85 113.778   1
   0  -4  -6 8971.68 228.628  -2
   0   4  -5 8971.68 228.628   1
   0  -4  -5 2340.15 114.381  -2
   0   4  -4 2340.15 114.381   1
   0  -4  -4 4662.64 150.821  -2
   0   4  -3 4662.64 150.821   1
   0  -4  -3 358.984 37.3677  -2
   0   4  -2 358.984 37.3677   1
   0  -4  -2 13543.7 276.586  -2
   0   4  -1 13543.7 276.586   1
   0  -4  -1 19366.8 302.048  -2
   0   4   0 19366.8 302.048   1
   0  -4   0 3458.03 136.647  -2
   0   4   1 3458.03 136.647   1
   0  -4   1 4573.94 105.478  -2
   0   4   2 4573.94 105.478   1
   0  -4   2 1256.47 55.8541  -2
   0   4   3 1256.47 55.8541   1
   0  -4   3 18772.2 157.938  -2
   0   4   4 18772.2 157.938   1
   0  -4   4 5434.14 223.513  -2
   0   4   5 5434.14 223.513   1
   0   5  -9 29.4152 29.3375   1
   0   5  -8 17.2539 15.0176   1
   0   5  -7 2238.78 138.458   1
   0   5  -6 2834.98 146.523   1
   0   5  -5 52.8108 21.2985   1
   0   5  -4 404.068 54.8957   1
   0   5  -3 32.9368 17.6866   1
   0   5  -2 8689.88 142.947   1
   0   5  -1 6557.85 160.491   1
   0   5   0 333.650 28.2659   1
   0   5   1 1070.57 49.4610   1
   0   5   2 4564.78 110.750   1
   0   5   3 13615.7 170.131   1
   0   5   4 2300.84 58.2710   1
   0   5   5 476.269 41.3816   1
   0   5   6 196.537 24.3079   1
   0   6  -7 1330.71 114.251   1
   0   6  -6 138.226 36.6999   1
   0   6  -5 414.863 85.4300   1
   0   6  -4 1022.41 62.3446   1
   0   6  -3 5691.29 143.328   1
   0   6  -2 1038.26 85.4592   1
   0   6  -1 453.486 47.4492   1
   0   6   0 334.796 35.0228   1
   0   6   1 3111.02 91.8551   1
   0   6   2 7413.83 154.870   1
   0   6   3 415.099 37.1578   1
   0   6   4 1552.84 61.7394   1
   0   6   5 282.506 18.5844   1
   0   6   6 4972.14 199.481   1
   0   6   7 2257.31 106.016   1
   0   7  -5 1105.99 108.060   1
   0   7  -4 1473.54 81.8362   1
   0   7  -3 463.820 52.1708   1
   0   7  -2 265.421 47.2488   1
   0   7  -1 68.1095 19.6036   1
   0   7   0 4282.25 128.736   1
   0   7   1 2548.85 99.2244   1
   0   7   2 126.625 20.9540   1
   0   7   3 444.796 31.7083   1
   0   7   4 661.407 49.4976   1
   0   7   5 3295.04 73.8030   1
   0   7   6 1250.43 112.834   1
   0   7   7 411.558 60.6458   1
   0  -8  -5 169.615 81.9018  -2
   0   8  -3 169.615 81.9018   1
   0  -8  -4 819.247 119.474  -2
   0   8  -2 819.247 119.474   1
   0  -8  -3 2692.54 204.513  -2
   0   8  -1 2692.54 204.513   1
   0  -8  -2 1592.76 151.187  -2
   0   8   0 1592.76 151.187   1
   0  -8  -1 26.4824 21.5897  -2
   0   8   1 26.4824 21.5897   1
   0  -8   0 415.170 72.6041  -2
   0   8   2 415.170 72.6041   1
   0  -8   1 1277.09 95.9013  -2
   0   8   3 1277.09 95.9013   1
   0  -8   2 2771.88 127.293  -2
   0   8   4 2771.88 127.293   1
   0  -8   3 184.269 42.1890  -2
   0   8   5 184.269 42.1890   1
   0  -8   4 306.575 79.0556  -2
   0   8   6 306.575 79.0556   1
   0   9  -1-18.1055 18.0552   1
   0   9   0-16.2519 16.2078   1
   0   9   1 4.13778 12.2488   1
   0   9   2 12.2510 24.4146   1
   0   9   3 809.640 61.2200   1
   0   9   4-1.37722 13.9700   1
   0   9   5 91.8790 39.2441   1
   1  -9  -2 269.905 76.1013   1
   1  -9  -1 39.3907 34.0102   1
   1  -9   0 20.9676 36.2080   1
   1  -8  -3 271.981 66.9863   1
   1  -8  -2 48.7945 32.4594   1
   1  -8  -1-18.4494 13.0295   1
   1  -8   0 663.281 118.107   1
   1  -8   1 1367.85 172.462   1
   1  -8   2 20.5270 28.9662   1
   1  -7  -6 769.358 98.4347   1
  -1   7  -4 2670.13 165.258  -2
   1  -7  -5 2670.13 165.258   1
   1  -7  -5 2438.08 144.613   1
   1  -7  -4 47.8642 18.3583   1
   1  -7  -3 316.921 37.2093   1
   1  -7  -2 161.584 38.3372   1
   1  -7  -1 3110.43 166.018   1
   1  -7   0 1821.36 182.792   1
   1  -7   1-16.9963 12.0080   1
   1  -7   2 92.7510 35.8310   1
   1  -7   3 419.326 93.2244   1
   1  -7   4 2436.71 229.760   1
   1  -7   5 226.069 73.9454   1
  -1   6  -8 374.399 87.5111  -2
   1  -6  -9 374.399 87.5111   1
  -1   6  -7 346.588 80.2663  -2
   1  -6  -8 346.588 80.2663   1
  -1   6  -6 2186.31 76.2681  -2
   1  -6  -7 2186.31 76.2681   1
  -1   6  -5 1583.64 64.7140  -2
   1  -6  -6 1583.64 64.7140   1
   1  -6  -6 1600.74 75.0549   1
  -1   6  -4 118.984 15.4327  -2
   1  -6  -5 118.984 15.4327   1
  -1   6  -3 1066.83 44.2935  -2
   1  -6  -4 1066.83 44.2935   1
  -1   6  -2 1299.93 64.3911  -2
   1  -6  -3 1299.93 64.3911   1
  -1   6  -1 5075.95 140.749  -2
   1  -6  -2 5075.95 140.749   1
  -1   6   0 1385.99 101.314  -2
   1  -6  -1 1385.99 101.314   1
  -1   6   1 435.153 82.6317  -2
   1  -6   0 435.153 82.6317   1
  -1   6   2 553.146 94.1963  -2
   1  -6   1 553.146 94.1963   1
  -1   6   3 3836.21 136.639  -2
   1  -6   2 3836.21 136.639   1
  -1   6   4 3964.54 118.230  -2
   1  -6   3 3964.54 118.230   1
  -1   6   5 178.149 30.9864  -2
   1  -6   4 178.149 30.9864   1
  -1   6   6 263.512 37.7580  -2
   1  -6   5 263.512 37.7580   1
  -1   6   7 295.199 60.0617  -2
   1  -6   6 295.199 60.0617   1
  -1   6   8 1600.75 112.397  -2
   1  -6   7 1600.75 112.397   1
   1  -5 -10 290.189 71.8901   1
   1  -5  -9 188.832 39.8774   1
   1  -5  -8 4272.29 105.581   1
   1  -5  -7 1827.61 54.5804   1
   1  -5  -6 302.033 25.6285   1
   1  -5  -5 507.346 25.3659   1
   1  -5  -4 2827.84 67.4114   1
   1  -5  -3 7225.74 101.982   1
   1  -5  -2 963.620 48.0004   1
   1  -5  -1 1854.78 66.1474   1
   1  -5   0 43.0964 17.3802   1
   1  -5   1 6778.36 304.013   1
   1  -5   2 6020.60 203.141   1
   1  -5   3 86.5508 21.1105   1
   1  -5   4 370.061 50.2098   1
   1  -5   5 1072.58 66.1400   1
   1  -5   6 3699.73 135.189   1
   1  -5   7 1126.36 66.4550   1
   1  -5   8 0.13015 5.33458   1
   1  -5   9-12.2218 12.1887   1
   1  -5  10-12.3213 12.2780   1
   1  -4 -10 751.648 116.645   1
   1  -4  -9 1907.05 118.471   1
   1  -4  -8 415.950 22.3349   1
   1  -4  -7 318.197 20.0203   1
   1  -4  -6 20.6608 6.97393   1
   1  -4  -5 5869.84 111.470   1
   1  -4  -4 8515.15 98.9375   1
   1  -4  -3 5.71642 4.38241   1
   1  -4  -2 1235.62 48.8939   1
   1  -4  -1 3563.50 103.440   1
   1  -4   0 9891.84 177.206   1
   1  -4   1 4000.54 213.017   1
   1  -4   2 948.786 74.0434   1
   1  -4   3 403.470 47.4712   1
   1  -4   4 4606.54 157.586   1
   1  -4   5 6650.45 234.111   1
   1  -4   6 484.902 41.1010   1
   1  -4   7 315.801 32.5302   1
   1  -4   8 246.173 25.0855   1
   1  -4   9 2163.40 96.9423   1
   1  -4  10 1263.85 97.4886   1
  -1   3 -10 2321.29 132.196  -2
   1  -3 -10 2321.29 132.196   1
  -1   3  -9 375.484 53.6343  -2
   1  -3  -9 375.484 53.6343   1
   1  -3  -9 6.35924 10.9875   1
  -1   3  -8 2608.08 87.2733  -2
   1  -3  -8 2608.08 87.2733   1
   1  -3  -8 1858.75 52.2592   1
  -1   3  -7 190.753 44.5208  -2
   1  -3  -7 190.753 44.5208   1
   1  -3  -7 286.841 17.6145   1
  -1   3  -6 10308.4 185.616  -2
   1  -3  -6 10308.4 185.616   1
   1  -3  -6 10675.6 166.122   1
   1  -3  -5 5653.45 100.688   1
   1  -3  -4 715.688 35.6859   1
   1  -3  -3 929.900 32.0013   1
   1  -3  -2 4021.54 72.1040   1
   1  -3  -1 35450.7 229.039   1
   1  -3   0 7651.96 119.553   1
   1  -3   1 5342.21 218.876   1
   1  -3   2-7.80264 5.58172   1
   1  -3   3 9996.99 207.381   1
   1  -3   4 11098.1 221.215   1
   1  -3   5 256.630 42.7298   1
   1  -3   6 1186.60 71.6704   1
  -1   3   7 178.007 54.7608  -2
   1  -3   7 178.007 54.7608   1
   1  -3   7 119.574 21.0950   1
  -1   3   8 4793.68 269.183  -2
   1  -3   8 4793.68 269.183   1
   1  -3   8 4563.37 102.836   1
  -1   3   9 2101.47 185.854  -2
   1  -3   9 2101.47 185.854   1
   1  -3   9 1685.52 56.9272   1
  -1   3  10 506.056 96.4328  -2
   1  -3  10 506.056 96.4328   1
   1  -3  10 1.30898 10.9150   1
  -1   3  11 102.153 53.7719  -2
   1  -3  11 102.153 53.7719   1
  -1   2 -10 82.7336 49.5589  -2
   1  -2 -10 82.7336 49.5589   1
  -1   2  -9 126.967 24.5809  -2
   1  -2  -9 126.967 24.5809   1
  -1   2  -8 969.658 29.8015  -2
   1  -2  -8 969.658 29.8015   1
  -1   2  -7 7806.65 145.231  -2
   1  -2  -7 7806.65 145.231   1
  -1   2  -6 3411.19 60.8753  -2
   1  -2  -6 3411.19 60.8753   1
  -1   2  -5 956.085 45.4319  -2
   1  -2  -5 956.085 45.4319   1
  -1   2  -4 799.513 40.2125  -2
   1  -2  -4 799.513 40.2125   1
  -1   2  -3 16007.3 157.324  -2
   1  -2  -3 16007.3 157.324   1
  -1   2  -2 22537.0 137.286  -2
   1  -2  -2 22537.0 137.286   1
  -1   2  -1 366.363 20.0737  -2
   1  -2  -1 366.363 20.0737   1
  -1   2   0 226.278 37.0932  -2
   1  -2   0 226.278 37.0932   1
   1  -2   0 200.058 18.6905   1
  -1   2   1 2032.65 125.921  -2
   1  -2   1 2032.65 125.921   1
  -1   2   2 29572.2 330.582  -2
   1  -2   2 29572.2 330.582   1
  -1   2   3 17220.5 273.960  -2
   1  -2   3 17220.5 273.960   1
  -1   2   4 780.206 68.4409  -2
   1  -2   4 780.206 68.4409   1
  -1   2   5 363.118 37.9599  -2
   1  -2   5 363.118 37.9599   1
  -1   2   6 5416.13 303.846  -2
   1  -2   6 5416.13 303.846   1
  -1   2   7 7810.66 123.621  -2
   1  -2   7 7810.66 123.621   1
  -1   2   8 379.183 20.0140  -2
   1  -2   8 379.183 20.0140   1
  -1   2   9 167.189 26.1469  -2
   1  -2   9 167.189 26.1469   1
  -1   2  10 18.3669 15.2370  -2
   1  -2  10 18.3669 15.2370   1
  -1   2  11 1791.44 221.081  -2
   1  -2  11 1791.44 221.081   1
  -1   2  12 1206.06 175.875  -2
   1  -2  12 1206.06 175.875   1
   1  -1 -10 100.862 27.1041   1
   1  -1  -9 3227.56 84.4115   1
   1  -1  -8 7548.62 86.2259   1
   1  -1  -7 236.608 22.1643   1
   1  -1  -6 2037.07 37.9839   1
   1  -1  -5 624.835 37.1319   1
   1  -1  -4 20652.8 109.152   1
   1  -1  -3 14704.6 93.9957   1
   1  -1  -2 464.459 18.0399   1
   1  -1  -1 19641.1 110.295   1
   1  -1   0 8104.16 119.426   1
   1  -1   1 58441.8 517.663   1
   1  -1   2 6011.95 114.659   1
   1  -1   3 1543.97 55.9836   1
   1  -1   4 554.120 55.3998   1
   1  -1   5 11198.8 196.675   1
   1  -1   6 19442.7 150.846   1
   1  -1   7 1160.10 26.8153   1
   1  -1   8 1631.11 58.8250   1
   1  -1   9 123.464 21.5865   1
   1  -1  10 2942.01 88.8380   1
   1  -1  11 799.686 112.842   1
   1  -1  12 42.9644 31.9209   1
   1   0 -10 2075.00 123.308   1
   1   0  -9 2930.19 96.6941   1
   1   0  -8 55.4578 9.10653   1
   1   0  -7 1152.87 38.2889   1
   1   0  -6 1960.57 48.4737   1
   1   0  -5 17322.9 136.455   1
   1   0  -4 10486.8 76.3419   1
   1   0  -3 477.068 12.9154   1
   1   0  -2 452.222 16.0365   1
   1   0  -1 19378.7 135.229   1
   1   0   0 20575.4 134.435   1
   1   0   1 5285.90 93.2540   1
   1   0   2 7826.51 108.542   1
   1   0   3 77.2142 8.84015   1
   1   0   4 21649.9 136.709   1
   1   0   5 9572.21 85.9088   1
   1   0   6 24.9371 6.66801   1
   1   0   7 237.772 19.6471   1
   1   0   8 2752.31 66.0456   1
   1   0   9 5227.58 87.7938   1
   1   0  10 1473.48 60.4522   1
   1   0  11 325.054 66.8785   1
  -1  -1 -11 1190.18 123.825  -2
   1   1 -10 1190.18 123.825   1
  -1  -1 -10 518.062 51.7415  -2
   1   1  -9 518.062 51.7415   1
  -1  -1  -9 274.011 38.9897  -2
   1   1  -8 274.011 38.9897   1
  -1  -1  -8 4682.01 108.628  -2
   1   1  -7 4682.01 108.628   1
  -1  -1  -7 11335.0 163.887  -2
   1   1  -6 11335.0 163.887   1
  -1  -1  -6 2175.98 58.8862  -2
   1   1  -5 2175.98 58.8862   1
   1   1  -5 2037.65 68.9616   1
  -1  -1  -5 5068.55 84.4085  -2
   1   1  -4 5068.55 84.4085   1
   1   1  -4 4366.27 111.382   1
  -1  -1  -4 3211.49 120.568  -2
   1   1  -3 3211.49 120.568   1
   1   1  -3 662.929 27.7793   1
   1   1  -2 33837.9 196.174   1
   1   1  -1 38609.1 204.885   1
   1   1   0 27.4099 7.61205   1
   1   1   1 6680.80 149.241   1
   1   1   2 7942.51 91.3108   1
   1   1   3 39213.2 264.919   1
   1   1   4 12202.2 148.315   1
  -1  -1   4 4693.71 106.616  -2
   1   1   5 4693.71 106.616   1
   1   1   5 4136.64 109.226   1
  -1  -1   5 2115.03 74.3669  -2
   1   1   6 2115.03 74.3669   1
   1   1   6 1903.97 66.7077   1
  -1  -1   6 6951.45 236.772  -2
   1   1   7 6951.45 236.772   1
   1   1   7 5601.49 155.925   1
  -1  -1   7 11523.1 319.171  -2
   1   1   8 11523.1 319.171   1
   1   1   8 11820.9 219.588   1
  -1  -2 -12 513.268 119.657  -2
   1   2 -11 513.268 119.657   1
  -1  -2 -11 597.413 80.2699  -2
   1   2 -10 597.413 80.2699   1
  -1  -2 -10 24.5713 14.6926  -2
   1   2  -9 24.5713 14.6926   1
  -1  -2  -9 3577.56 145.661  -2
   1   2  -8 3577.56 145.661   1
  -1  -2  -8 6755.71 238.359  -2
   1   2  -7 6755.71 238.359   1
  -1  -2  -7 1704.17 117.781  -2
   1   2  -6 1704.17 117.781   1
  -1  -2  -6 3271.50 160.218  -2
   1   2  -5 3271.50 160.218   1
  -1  -2  -5 789.437 51.6174  -2
   1   2  -4 789.437 51.6174   1
  -1  -2  -4 16633.2 263.183  -2
   1   2  -3 16633.2 263.183   1
  -1  -2  -3 17746.4 269.847  -2
   1   2  -2 17746.4 269.847   1
  -1  -2  -2 8445.88 161.055  -2
   1   2  -1 8445.88 161.055   1
  -1  -2  -1 3947.87 100.225  -2
   1   2   0 3947.87 100.225   1
  -1  -2   0 15738.7 178.696  -2
   1   2   1 15738.7 178.696   1
  -1  -2   1 47305.6 438.900  -2
   1   2   2 47305.6 438.900   1
   1   2   2 46789.9 357.855   1
  -1  -2   2 7146.08 91.2926  -2
   1   2   3 7146.08 91.2926   1
  -1  -2   3 3319.19 74.6577  -2
   1   2   4 3319.19 74.6577   1
  -1  -2   4 130.075 28.1686  -2
   1   2   5 130.075 28.1686   1
   1   3 -10 126.501 32.8748   1
   1   3  -9 2733.26 109.630   1
   1   3  -8 1842.23 108.503   1
   1   3  -7 52.5399 21.2103   1
   1   3  -6 581.786 61.1154   1
   1   3  -5 1962.95 107.044   1
   1   3  -4 16569.2 298.647   1
   1   3  -3 1452.16 115.793   1
   1   3  -2 2853.37 102.715   1
   1   3  -1 109.115 28.6998   1
   1   3   0 14390.6 217.957   1
   1   3   1 20637.2 165.700   1
   1   3   2 739.983 34.5261   1
   1   3   3 4775.14 68.5731   1
   1   3   4 1765.76 48.7155   1
   1   3   5 25626.4 302.340   1
   1   4 -10 1360.08 102.964   1
   1   4  -9 501.291 52.2822   1
   1   4  -8 199.220 41.0793   1
   1   4  -7 59.8948 23.4861   1
   1   4  -6 4848.02 185.579   1
   1   4  -5 5136.89 187.701   1
   1   4  -4 541.654 59.6652   1
   1   4  -3 1004.71 78.6510   1
   1   4  -2 296.002 57.4860   1
   1   4  -1 19131.9 442.756   1
   1   4   0 9238.11 221.389   1
   1   4   1 1725.49 73.0897   1
   1   4   2 3162.44 69.1129   1
   1   4   3 5618.41 85.4809   1
   1   4   4 14726.8 132.908   1
   1   4   5 4086.57 94.9105   1
   1   4   6 1197.59 64.9409   1
   1   5  -9 208.510 45.0463   1
   1   5  -8 58.3203 24.9007   1
   1   5  -7 1798.35 187.596   1
   1   5  -6 3486.78 169.222   1
   1   5  -5 19.3417 14.0722   1
   1   5  -4 1119.57 93.7292   1
   1   5  -3 2203.16 172.914   1
   1   5  -2 10280.8 260.225   1
   1   5  -1 4433.82 135.562   1
   1   5   0 315.579 36.5900   1
   1   5   1 424.532 30.6913   1
   1   5   2 5328.94 91.5288   1
   1   5   3 13852.7 154.736   1
   1   5   4 408.694 28.0149   1
   1   5   5 3122.03 133.926   1
   1   5   6 232.224 23.4121   1
   1   5   7 4765.90 114.474   1
  -1  -6  -9 501.203 89.9679  -2
   1   6  -7 501.203 89.9679   1
  -1  -6  -8 306.384 70.7007  -2
   1   6  -6 306.384 70.7007   1
  -1  -6  -7 306.061 92.2019  -2
   1   6  -5 306.061 92.2019   1
  -1  -6  -6 2808.46 264.107  -2
   1   6  -4 2808.46 264.107   1
  -1  -6  -5 4577.73 232.724  -2
   1   6  -3 4577.73 232.724   1
  -1  -6  -4 543.071 57.1714  -2
   1   6  -2 543.071 57.1714   1
  -1  -6  -3 1220.74 77.9801  -2
   1   6  -1 1220.74 77.9801   1
  -1  -6  -2 1351.85 74.3686  -2
   1   6   0 1351.85 74.3686   1
  -1  -6  -1 11040.5 173.329  -2
   1   6   1 11040.5 173.329   1
  -1  -6   0 6558.78 127.307  -2
   1   6   2 6558.78 127.307   1
  -1  -6   1 321.803 33.2152  -2
   1   6   3 321.803 33.2152   1
  -1  -6   2 766.597 42.3358  -2
   1   6   4 766.597 42.3358   1
  -1  -6   3 1770.97 84.8186  -2
   1   6   5 1770.97 84.8186   1
   1   6   5 968.192 46.4442   1
  -1  -6   4 7703.16 185.910  -2
   1   6   6 7703.16 185.910   1
  -1  -6   5 1440.65 59.2558  -2
   1   6   7 1440.65 59.2558   1
   1   7  -5 1379.06 162.493   1
   1   7  -4 2737.96 163.577   1
   1   7  -3 18.1851 25.6794   1
   1   7  -2 660.727 62.8705   1
   1   7  -1 106.207 22.4217   1
   1   7   0 4934.80 112.982   1
   1   7   1 2512.98 78.2147   1
   1   7   2 170.117 21.2193   1
   1   7   3 520.250 33.7766   1
   1   7   4 1790.35 81.0254   1
   1   7   5 5806.11 123.386   1
   1   7   6 550.790 51.9077   1
   1   7   7 256.506 24.6433   1
   1   8  -3 19.9527 28.1566   1
   1   8  -2 888.021 77.3119   1
   1   8  -1 2198.72 114.925   1
   1   8   0 214.543 35.4829   1
   1   8   1 361.197 43.8803   1
   1   8   2 12.0463 10.4525   1
   1   8   3 2314.38 95.9936   1
   1   8   4 1837.72 80.1904   1
   1   8   5 18.1733 10.7139   1
   1   8   6 0.48038 13.9165   1
   1   9  -1-17.8702 17.8216   1
   1   9   0-3.65745 15.6890   1
   1   9   1 99.3780 26.2500   1
   1   9   2 14.9584 29.4958   1
   1   9   3 13.9522 21.2368   1
   1   9   4 17.4419 17.4138   1
   1   9   5 469.123 81.3218   1
   2  -8  -2 115.156 45.3963   1
   2  -8  -1 16.5974 33.1095   1
   2  -8   0 739.594 125.089   1
   2  -8   1 761.578 129.555   1
   2  -8   2-21.2712 21.2154   1
   2  -7  -5 770.525 96.0982   1
   2  -7  -4-9.76101 9.74115   1
   2  -7  -3 172.055 32.2184   1
   2  -7  -2 508.326 88.7870   1
   2  -7  -1 1430.06 150.079   1
   2  -7   0 231.396 63.9021   1
   2  -7   1 90.0447 44.0354   1
   2  -7   2-19.2404 27.1606   1
   2  -7   3 1029.66 150.789   1
   2  -7   4 1181.16 164.382   1
   2  -6  -7 1405.87 137.872   1
   2  -6  -6 931.058 75.5652   1
   2  -6  -5 128.730 29.0626   1
   2  -6  -4 87.8610 17.5110   1
   2  -6  -3 1215.71 58.2791   1
   2  -6  -2 3650.23 101.332   1
   2  -6  -1 1017.72 54.0427   1
   2  -6   0 427.614 47.4250   1
   2  -6   1 15.8872 15.8679   1
   2  -6   2 1799.93 122.233   1
   2  -6   3 1754.44 120.899   1
   2  -6   4-19.1394 19.1105   1
   2  -6   5 100.087 48.9478   1
   2  -6   6 62.6852 36.1180   1
  -2   5  -8 1233.00 143.325  -2
   2  -5  -8 1233.00 143.325   1
  -2   5  -7 265.104 29.2945  -2
   2  -5  -7 265.104 29.2945   1
  -2   5  -6 631.443 44.3030  -2
   2  -5  -6 631.443 44.3030   1
  -2   5  -5 319.005 31.3549  -2
   2  -5  -5 319.005 31.3549   1
  -2   5  -4 2905.37 88.0819  -2
   2  -5  -4 2905.37 88.0819   1
   2  -5  -4 2995.50 123.069   1
  -2   5  -3 4279.42 88.8762  -2
   2  -5  -3 4279.42 88.8762   1
  -2   5  -2 472.829 33.8006  -2
   2  -5  -2 472.829 33.8006   1
  -2   5  -1 967.523 53.0579  -2
   2  -5  -1 967.523 53.0579   1
   2  -5  -1 85.4724 33.7563   1
  -2   5   0 1613.05 79.3432  -2
   2  -5   0 1613.05 79.3432   1
  -2   5   1 4805.88 168.901  -2
   2  -5   1 4805.88 168.901   1
  -2   5   2 2609.51 103.940  -2
   2  -5   2 2609.51 103.940   1
  -2   5   3 546.152 62.3866  -2
   2  -5   3 546.152 62.3866   1
  -2   5   4 372.679 52.2749  -2
   2  -5   4 372.679 52.2749   1
  -2   5   5 2033.72 120.235  -2
   2  -5   5 2033.72 120.235   1
  -2   5   6 2632.56 135.303  -2
   2  -5   6 2632.56 135.303   1
  -2   5   7 57.4766 30.2062  -2
   2  -5   7 57.4766 30.2062   1
  -2   5   9 176.824 62.1538  -2
   2  -5   9 176.824 62.1538   1
  -2   4  -8 41.8618 23.6117  -2
   2  -4  -8 41.8618 23.6117   1
   2  -4  -8 9.54270 16.4792   1
  -2   4  -7 779.170 62.7473  -2
   2  -4  -7 779.170 62.7473   1
   2  -4  -7 776.352 64.3843   1
  -2   4  -6 270.512 37.4845  -2
   2  -4  -6 270.512 37.4845   1
   2  -4  -6 170.061 30.7062   1
  -2   4  -5 7172.94 177.155  -2
   2  -4  -5 7172.94 177.155   1
   2  -4  -5 6760.11 189.411   1
  -2   4  -4 3974.08 174.018  -2
   2  -4  -4 3974.08 174.018   1
   2  -4  -4 3431.73 71.3031   1
   2  -4  -3 161.674 17.0436   1
   2  -4  -2 1454.01 55.3377   1
   2  -4  -1 1215.37 50.6060   1
   2  -4   0 14464.4 225.926   1
   2  -4   1 1934.42 104.380   1
   2  -4   2 510.331 57.2266   1
   2  -4   3 20.0038 11.3806   1
   2  -4   4 4143.20 160.446   1
   2  -4   5 5443.98 184.865   1
   2  -4   6 437.904 66.1512   1
   2  -4   7 198.937 44.0034   1
   2  -4   8 29.2881 18.5717   1
  -2   4   9 2192.61 209.994  -2
   2  -4   9 2192.61 209.994   1
   2  -4   9 1805.17 104.716   1
  -2   4  10 538.477 75.1360  -2
   2  -4  10 538.477 75.1360   1
   2  -4  10 314.008 64.5478   1
   2  -3  -9 2.05470 7.13349   1
   2  -3  -8 174.163 41.6614   1
   2  -3  -7 936.347 47.2547   1
   2  -3  -6 6095.96 165.789   1
   2  -3  -5 2292.83 71.7065   1
   2  -3  -4 326.161 27.2354   1
   2  -3  -3 74.4499 10.1761   1
   2  -3  -2 9227.41 132.688   1
   2  -3  -1 6576.03 106.324   1
   2  -3   0 131.843 15.1870   1
   2  -3   1 719.654 35.4662   1
   2  -3   2 296.796 39.2887   1
   2  -3   3 11645.3 193.714   1
   2  -3   4 4363.56 120.638   1
   2  -3   5 165.610 31.7041   1
   2  -3   6 22.4797 14.9646   1
   2  -3   7 2952.61 143.679   1
   2  -3   8 3030.21 148.057   1
   2  -3   9 467.782 29.9754   1
   2  -3  10 45.4374 15.8866   1
   2  -2  -9 192.231 43.3021   1
   2  -2  -8 2214.81 58.0214   1
   2  -2  -7 5298.41 220.306   1
   2  -2  -6 376.234 27.8892   1
   2  -2  -5 1929.57 66.2142   1
   2  -2  -4 265.298 33.1954   1
   2  -2  -3 16385.8 203.002   1
   2  -2  -2 15615.1 152.052   1
   2  -2  -1 8.91574 5.68517   1
   2  -2   0 4585.95 77.2364   1
   2  -2   1 5626.78 92.4559   1
   2  -2   2 18126.3 273.845   1
   2  -2   3 4429.79 138.854   1
   2  -2   4 1404.50 62.3636   1
   2  -2   5 889.984 93.8899   1
   2  -2   6 4063.39 198.548   1
   2  -2   7 7431.52 210.339   1
   2  -2   8 559.748 34.9375   1
   2  -2   9 395.915 23.7165   1
   2  -2  10 218.634 26.8720   1
   2  -2  11 1182.98 152.731   1
  -2   1 -10 2562.40 99.6740  -2
   2  -1  -9 2562.40 99.6740   1
  -2   1  -9 3764.24 77.7926  -2
   2  -1  -8 3764.24 77.7926   1
  -2   1  -8 55.8523 8.62061  -2
   2  -1  -7 55.8523 8.62061   1
  -2   1  -7 1419.20 38.7061  -2
   2  -1  -6 1419.20 38.7061   1
  -2   1  -6 2097.22 60.9800  -2
   2  -1  -5 2097.22 60.9800   1
   2  -1  -5 1403.32 62.9909   1
  -2   1  -5 12682.4 146.037  -2
   2  -1  -4 12682.4 146.037   1
   2  -1  -4 11092.2 210.225   1
  -2   1  -4 7214.40 118.737  -2
   2  -1  -3 7214.40 118.737   1
   2  -1  -3 7355.96 190.155   1
  -2   1  -3 833.221 39.5742  -2
   2  -1  -2 833.221 39.5742   1
   2  -1  -2 686.264 64.1497   1
  -2   1  -2 584.370 39.4373  -2
   2  -1  -1 584.370 39.4373   1
   2  -1  -1 96.6145 26.0323   1
  -2   1  -1 17253.1 301.628  -2
   2  -1   0 17253.1 301.628   1
   2  -1   0 12687.7 195.095   1
   2  -1   1 28265.3 314.176   1
   2  -1   2 2799.93 81.8976   1
  -2   1   2 1899.83 127.412  -2
   2  -1   3 1899.83 127.412   1
   2  -1   3 1528.00 92.8169   1
  -2   1   3 2009.08 123.043  -2
   2  -1   4 2009.08 123.043   1
   2  -1   4 932.599 73.9345   1
  -2   1   4 11859.9 197.006  -2
   2  -1   5 11859.9 197.006   1
  -2   1   5 6421.99 131.382  -2
   2  -1   6 6421.99 131.382   1
  -2   1   6 262.378 22.5946  -2
   2  -1   7 262.378 22.5946   1
  -2   1   7 289.567 19.2868  -2
   2  -1   8 289.567 19.2868   1
  -2   1   8 1288.70 59.8295  -2
   2  -1   9 1288.70 59.8295   1
  -2   1   9 3009.91 131.126  -2
   2  -1  10 3009.91 131.126   1
  -2   1  10 609.082 56.9738  -2
   2  -1  11 609.082 56.9738   1
  -2   1  11 139.555 57.8007  -2
   2  -1  12 139.555 57.8007   1
  -2   0 -11 2650.29 213.521  -2
   2   0 -10 2650.29 213.521   1
  -2   0 -10 1285.23 88.2978  -2
   2   0  -9 1285.23 88.2978   1
  -2   0  -9 1127.05 76.5640  -2
   2   0  -8 1127.05 76.5640   1
  -2   0  -8 503.020 51.0556  -2
   2   0  -7 503.020 51.0556   1
  -2   0  -7 2528.36 108.942  -2
   2   0  -6 2528.36 108.942   1
  -2   0  -6 14491.4 245.508  -2
   2   0  -5 14491.4 245.508   1
   2   0  -5 13702.1 181.176   1
  -2   0  -5 2857.93 99.5407  -2
   2   0  -4 2857.93 99.5407   1
   2   0  -4 1473.52 45.1689   1
  -2   0  -4 10157.3 258.754  -2
   2   0  -3 10157.3 258.754   1
   2   0  -3 5241.86 91.3363   1
  -2   0  -3 374.905 42.6662  -2
   2   0  -2 374.905 42.6662   1
   2   0  -2 69.5967 10.6639   1
   2   0  -1 18736.9 160.496   1
   2   0   0 21095.6 172.830   1
   2   0   1-0.90388 4.64748   1
   2   0   2 2244.15 34.7720   1
   2   0   3 2950.93 61.4877   1
  -2   0   3 34107.4 322.248  -2
   2   0   4 34107.4 322.248   1
   2   0   4 34144.3 215.970   1
  -2   0   4 9138.27 122.244  -2
   2   0   5 9138.27 122.244   1
   2   0   5 9535.95 124.187   1
  -2   0   5 2579.00 65.1031  -2
   2   0   6 2579.00 65.1031   1
   2   0   6 949.319 48.8365   1
  -2   0   6 395.234 25.5933  -2
   2   0   7 395.234 25.5933   1
   2   0   7 203.258 21.3359   1
  -2   0   7 2551.26 52.3472  -2
   2   0   8 2551.26 52.3472   1
  -2   0   8 6330.93 309.601  -2
   2   0   9 6330.93 309.601   1
   2   0   9 5793.45 97.5833   1
  -2   0   9 448.742 84.3120  -2
   2   0  10 448.742 84.3120   1
   2   0  10 238.863 43.7017   1
  -2   0  10 653.407 103.487  -2
   2   0  11 653.407 103.487   1
   2   0  11 269.294 41.7469   1
   2   1 -10 290.747 67.6594   1
   2   1  -9 368.059 75.7585   1
   2   1  -8 43.9759 13.1733   1
   2   1  -7 6501.47 100.727   1
   2   1  -6 8016.96 108.305   1
   2   1  -5 24.1103 9.41296   1
   2   1  -4 674.077 42.7613   1
   2   1  -3 606.298 30.6565   1
   2   1  -2 23715.2 165.675   1
   2   1  -1 14881.8 128.559   1
   2   1   0 2805.47 64.2273   1
   2   1   1 5821.65 105.430   1
   2   1   2 11332.1 117.128   1
   2   1   3 23373.6 151.633   1
   2   1   4 2682.05 43.9439   1
   2   1   5 607.677 34.8113   1
   2   1   6 34.5792 20.7368   1
   2   1   7 9759.46 166.626   1
   2   1   8 7695.48 140.450   1
   2   1   9 12.7843 7.05822   1
   2   1  10 257.328 43.6734   1
   2   2 -10 403.876 83.4327   1
   2   2  -9 82.0831 25.9868   1
   2   2  -8 2676.99 101.864   1
   2   2  -7 2930.30 106.231   1
   2   2  -6 6.98009 7.37050   1
   2   2  -5 1585.53 58.6896   1
   2   2  -4 4391.87 96.2552   1
   2   2  -3 21409.4 207.178   1
   2   2  -2 3796.42 98.2372   1
   2   2  -1 501.842 41.0393   1
   2   2   0 34.9855 17.4902   1
   2   2   1 13820.7 159.540   1
   2   2   2 21033.3 153.952   1
   2   2   3 690.332 41.1470   1
   2   2   4 7027.63 89.0255   1
   2   2   5 1332.42 34.6839   1
   2   2   6 14358.8 219.000   1
   2   2   7 3770.50 110.221   1
   2   2   8 25.5707 11.3970   1
   2   2   9 418.340 57.4148   1
  -2  -3 -11 1857.69 120.846  -2
   2   3  -9 1857.69 120.846   1
  -2  -3 -10 1158.26 100.378  -2
   2   3  -8 1158.26 100.378   1
  -2  -3  -9 1447.54 109.245  -2
   2   3  -7 1447.54 109.245   1
  -2  -3  -8 43.0203 22.6715  -2
   2   3  -6 43.0203 22.6715   1
  -2  -3  -7 5570.92 117.043  -2
   2   3  -5 5570.92 117.043   1
  -2  -3  -6 8179.56 174.490  -2
   2   3  -4 8179.56 174.490   1
   2   3  -4 7882.46 238.770   1
  -2  -3  -5 3236.20 96.1950  -2
   2   3  -3 3236.20 96.1950   1
   2   3  -3 848.188 101.111   1
  -2  -3  -4 4546.32 112.467  -2
   2   3  -2 4546.32 112.467   1
   2   3  -1 1170.19 96.6557   1
   2   3   0 29437.0 488.549   1
   2   3   1 16973.2 250.941   1
   2   3   2 912.331 43.6728   1
   2   3   3 1466.24 54.0344   1
  -2  -3   2 6346.42 221.245  -2
   2   3   4 6346.42 221.245   1
   2   3   4 5243.64 130.497   1
  -2  -3   3 16671.5 247.005  -2
   2   3   5 16671.5 247.005   1
   2   3   5 15857.7 223.161   1
  -2  -3   4 5454.49 142.162  -2
   2   3   6 5454.49 142.162   1
  -2  -3   5 3097.36 142.289  -2
   2   3   7 3097.36 142.289   1
  -2  -3   6 317.350 45.8631  -2
   2   3   8 317.350 45.8631   1
  -2  -4 -11 506.548 90.9334  -2
   2   4  -9 506.548 90.9334   1
  -2  -4 -10 238.429 49.1013  -2
   2   4  -8 238.429 49.1013   1
  -2  -4  -9 551.618 52.8496  -2
   2   4  -7 551.618 52.8496   1
  -2  -4  -8 4048.39 139.707  -2
   2   4  -6 4048.39 139.707   1
  -2  -4  -7 5871.78 163.731  -2
   2   4  -5 5871.78 163.731   1
  -2  -4  -6 175.217 29.8658  -2
   2   4  -4 175.217 29.8658   1
   2   4  -4 42.3642 23.9449   1
  -2  -4  -5 1819.87 102.210  -2
   2   4  -3 1819.87 102.210   1
   2   4  -3 1751.17 98.9705   1
  -2  -4  -4 4071.19 205.417  -2
   2   4  -2 4071.19 205.417   1
   2   4  -2 1295.32 82.9698   1
   2   4  -1 12277.3 178.654   1
   2   4   0 6623.51 179.499   1
   2   4   1 564.738 52.7772   1
   2   4   2 457.230 64.4336   1
   2   4   3 7542.17 118.635   1
   2   4   4 19335.3 228.427   1
   2   4   5 660.059 32.2232   1
   2   4   6 1027.12 32.4503   1
   2   4   7 206.536 44.4433   1
   2   5  -8 307.014 79.8018   1
   2   5  -7 2493.47 154.742   1
   2   5  -6 1147.64 104.926   1
   2   5  -5 132.660 29.4386   1
   2   5  -4 15.1008 10.6796   1
   2   5  -3 3445.36 159.334   1
   2   5  -2 8936.36 171.575   1
   2   5  -1 141.100 25.3922   1
   2   5   0 2322.16 85.5810   1
   2   5   1 20.8296 8.73665   1
   2   5   2 11498.4 340.332   1
   2   5   3 7904.77 206.528   1
   2   5   4 210.864 18.9706   1
   2   5   5 1488.29 54.8357   1
   2   5   6 1486.34 49.6647   1
   2   5   8 1869.57 103.605   1
   2   6  -6 227.704 49.6539   1
   2   6  -5-4.22089 16.4463   1
   2   6  -4 2998.52 234.867   1
   2   6  -3 4953.38 167.266   1
   2   6  -2 290.541 50.9393   1
   2   6  -1 1071.31 64.8877   1
   2   6   0 200.841 27.9345   1
   2   6   1 9201.67 157.915   1
   2   6   2 3510.42 107.645   1
   2   6   3 344.215 39.7117   1
   2   6   4 1177.16 74.5566   1
   2   6   5 1757.19 72.8620   1
   2   6   6 6221.10 151.042   1
   2   6   7 698.506 40.0004   1
   2   7  -4 805.540 93.5321   1
   2   7  -3 156.383 42.1562   1
   2   7  -2 134.928 55.8553   1
   2   7  -1 2685.58 150.137   1
   2   7   0 4360.33 181.869   1
   2   7   1 930.168 57.8464   1
   2   7   2 609.034 50.2738   1
   2   7   3 2.94220 9.89568   1
   2   7   4 4705.41 124.112   1
   2   7   5 27.3951 39.6425   1
   2   7   6-1.77378 9.40531   1
   2   7   7 548.866 38.5074   1
  -2  -8  -6 170.242 62.5945  -2
   2   8  -3 170.242 62.5945   1
  -2  -8  -5 1048.05 101.412  -2
   2   8  -2 1048.05 101.412   1
   2   8  -2 1072.79 141.148   1
   2   8  -1 3377.63 142.507   1
  -2  -8  -3 406.724 79.1982  -2
   2   8   0 406.724 79.1982   1
   2   8   0 28.3599 21.5495   1
   2   8   1 797.487 64.1651   1
   2   8   2 185.564 30.7531   1
   2   8   3 3057.83 112.898   1
   2   8   4 2553.45 114.445   1
   2   8   5 29.6109 22.0185   1
   2   8   6 435.214 66.6782   1
   2   9  -1-18.0583 18.0064   1
   2   9   0-16.2084 16.1635   1
   2   9   1 6.14280 13.4552   1
   2   9   2 895.428 69.2137   1
   2   9   3 17.4035 14.9824   1
   2   9   4 292.585 64.3160   1
   2   9   5-11.3484 15.9963   1
   3  -8   0 617.356 109.788   1
  -3   7  -2 90.1874 42.4649  -2
   3  -7  -2 90.1874 42.4649   1
  -3   7  -1 1286.16 183.251  -2
   3  -7  -1 1286.16 183.251   1
  -3   7   0 183.896 77.7485  -2
   3  -7   0 183.896 77.7485   1
  -3   7   1 241.550 91.0707  -2
   3  -7   1 241.550 91.0707   1
  -3   7   2 75.8107 59.7070  -2
   3  -7   2 75.8107 59.7070   1
  -3   7   3 343.270 90.7948  -2
   3  -7   3 343.270 90.7948   1
   3  -6  -6 231.345 57.6838   1
   3  -6  -5 52.4852 25.6532   1
   3  -6  -4 9.40241 13.2696   1
   3  -6  -3 1380.70 80.1525   1
   3  -6  -2 1216.66 76.9163   1
   3  -6  -1 25.0389 15.4331   1
   3  -6   0 29.0539 29.0050   1
   3  -6   1 82.2646 40.2342   1
   3  -6   2 1400.53 167.406   1
   3  -6   3 510.902 103.791   1
   3  -6   4-20.8289 20.7881   1
   3  -6   5 43.5367 37.6213   1
   3  -5  -7 62.5851 33.0364   1
   3  -5  -6 273.029 60.0739   1
   3  -5  -5 82.3019 34.0605   1
   3  -5  -4 2894.75 127.408   1
   3  -5  -3 2059.40 72.9802   1
   3  -5  -2 4.43767 7.03942   1
   3  -5  -1 437.711 32.0770   1
   3  -5   0 739.852 44.2077   1
   3  -5   1 4191.46 172.901   1
   3  -5   2 544.129 68.1131   1
   3  -5   3 50.9866 24.8601   1
   3  -5   4-18.9363 18.9094   1
   3  -5   5 640.223 121.502   1
   3  -5   6 1423.72 179.770   1
   3  -5   7 302.922 76.9420   1
   3  -5   8 16.6927 16.6454   1
   3  -4  -7 270.135 43.6502   1
   3  -4  -6 508.776 45.0493   1
   3  -4  -5 2536.39 101.318   1
   3  -4  -4 936.204 53.9145   1
   3  -4  -3 170.234 23.1733   1
   3  -4  -2-2.00713 4.74258   1
   3  -4  -1 4016.52 88.3976   1
   3  -4   0 3999.83 127.784   1
   3  -4   1 373.762 50.0636   1
   3  -4   2 213.997 41.9557   1
   3  -4   3 368.498 42.5031   1
   3  -4   4 3528.31 126.620   1
   3  -4   5 1200.84 95.1385   1
   3  -4   6 42.5112 22.1825   1
   3  -4   7 26.5073 20.8244   1
   3  -4   8 805.723 118.167   1
   3  -4   9 1110.29 133.520   1
   3  -4  10 368.341 77.3174   1
  -3   3  -9 33.2237 34.9297  -2
   3  -3  -8 33.2237 34.9297   1
  -3   3  -8 1498.91 95.9068  -2
   3  -3  -7 1498.91 95.9068   1
  -3   3  -7 3751.21 143.926  -2
   3  -3  -6 3751.21 143.926   1
  -3   3  -6 310.312 44.6557  -2
   3  -3  -5 310.312 44.6557   1
  -3   3  -5 1449.73 95.8415  -2
   3  -3  -4 1449.73 95.8415   1
  -3   3  -4 613.802 58.9075  -2
   3  -3  -3 613.802 58.9075   1
  -3   3  -3 7676.50 175.958  -2
   3  -3  -2 7676.50 175.958   1
  -3   3  -2 6766.51 172.182  -2
   3  -3  -1 6766.51 172.182   1
  -3   3  -1 83.2268 17.4413  -2
   3  -3   0 83.2268 17.4413   1
  -3   3   0 460.146 35.8971  -2
   3  -3   1 460.146 35.8971   1
  -3   3   1 2651.67 166.113  -2
   3  -3   2 2651.67 166.113   1
  -3   3   2 9869.77 256.367  -2
   3  -3   3 9869.77 256.367   1
  -3   3   3 3380.32 160.962  -2
   3  -3   4 3380.32 160.962   1
  -3   3   4 461.810 61.4144  -2
   3  -3   5 461.810 61.4144   1
  -3   3   5 77.1077 38.0372  -2
   3  -3   6 77.1077 38.0372   1
  -3   3   6 1825.80 214.394  -2
   3  -3   7 1825.80 214.394   1
  -3   3   7 2412.29 189.241  -2
   3  -3   8 2412.29 189.241   1
  -3   3   8 129.394 34.3872  -2
   3  -3   9 129.394 34.3872   1
  -3   3   9 84.5465 48.1728  -2
   3  -3  10 84.5465 48.1728   1
   3  -2  -8 2124.72 98.8466   1
   3  -2  -7 3267.72 71.5333   1
   3  -2  -6 2.56124 6.09906   1
   3  -2  -5 303.588 31.5486   1
   3  -2  -4 1020.56 57.2667   1
   3  -2  -3 7345.06 154.848   1
   3  -2  -2 4095.99 116.293   1
   3  -2  -1 711.698 49.1176   1
   3  -2   0 681.394 47.8955   1
   3  -2   1 4683.35 81.3169   1
   3  -2   2 11199.9 169.184   1
   3  -2   3 485.421 41.1922   1
   3  -2   4 136.884 24.6265   1
   3  -2   5 335.337 37.3815   1
   3  -2   6 5302.08 167.680   1
   3  -2   7 3720.74 214.220   1
   3  -2   8-5.52358 8.64879   1
   3  -2   9 11.0328 9.02202   1
   3  -2  10 362.270 29.2919   1
   3  -2  11 1325.43 127.200   1
   3  -1  -8 735.313 100.188   1
   3  -1  -7-1.53482 4.33337   1
   3  -1  -6 237.324 18.2800   1
   3  -1  -5 1934.19 54.3772   1
   3  -1  -4 11909.0 140.025   1
   3  -1  -3 1305.14 52.7123   1
   3  -1  -2 875.011 44.1855   1
   3  -1  -1 151.024 19.1513   1
   3  -1   0 10113.2 173.750   1
   3  -1   1 9299.08 165.463   1
   3  -1   2 115.093 9.24743   1
   3  -1   3 2594.86 86.1419   1
   3  -1   4 721.170 40.7142   1
   3  -1   5 11904.9 146.887   1
   3  -1   6 2192.34 67.2227   1
   3  -1   7 53.2965 10.9205   1
   3  -1   8 19.5720 7.30601   1
   3  -1   9 1385.67 42.3347   1
   3  -1  10 2625.17 70.0695   1
   3  -1  11 280.570 47.1286   1
   3   0  -9 421.403 81.3649   1
   3   0  -8 471.203 42.4522   1
   3   0  -7 55.3061 13.3202   1
   3   0  -6 4640.56 101.231   1
   3   0  -5 4846.90 76.9613   1
   3   0  -4 106.033 12.9101   1
   3   0  -3 1235.63 44.8620   1
   3   0  -2 574.757 28.8809   1
   3   0  -1 21080.1 210.886   1
   3   0   0 11901.9 187.024   1
   3   0   1 600.167 36.1794   1
   3   0   2 1123.30 66.7425   1
   3   0   3 7420.43 79.0473   1
   3   0   4 11044.8 145.269   1
   3   0   5 2407.42 66.7413   1
   3   0   6 967.393 38.6911   1
   3   0   7 208.985 17.9258   1
   3   0   8 4394.15 56.3650   1
   3   0   9 3013.96 140.859   1
   3   0  10 30.7245 12.3614   1
   3   0  11 64.6041 31.8824   1
  -3  -1 -12 525.736 125.994  -2
   3   1 -10 525.736 125.994   1
  -3  -1 -11 160.182 76.7403  -2
   3   1  -9 160.182 76.7403   1
  -3  -1 -10 184.727 76.2976  -2
   3   1  -8 184.727 76.2976   1
  -3  -1  -9 2802.23 112.946  -2
   3   1  -7 2802.23 112.946   1
  -3  -1  -8 4201.51 209.417  -2
   3   1  -6 4201.51 209.417   1
  -3  -1  -7 1041.17 102.899  -2
   3   1  -5 1041.17 102.899   1
  -3  -1  -6 1919.28 89.4731  -2
   3   1  -4 1919.28 89.4731   1
  -3  -1  -5 3265.14 100.190  -2
   3   1  -3 3265.14 100.190   1
  -3  -1  -4 11939.9 175.820  -2
   3   1  -2 11939.9 175.820   1
  -3  -1  -3 6547.67 133.318  -2
   3   1  -1 6547.67 133.318   1
  -3  -1  -2 1884.67 80.3684  -2
   3   1   0 1884.67 80.3684   1
  -3  -1  -1 3.00634 10.8776  -2
   3   1   1 3.00634 10.8776   1
  -3  -1   0 10063.1 377.492  -2
   3   1   2 10063.1 377.492   1
  -3  -1   1 20563.3 231.203  -2
   3   1   3 20563.3 231.203   1
  -3  -1   2 2723.29 66.6225  -2
   3   1   4 2723.29 66.6225   1
  -3  -1   3 2138.43 80.3299  -2
   3   1   5 2138.43 80.3299   1
  -3  -1   4 2007.66 59.2760  -2
   3   1   6 2007.66 59.2760   1
  -3  -1   5 6523.09 170.946  -2
   3   1   7 6523.09 170.946   1
  -3  -1   6 3113.27 229.536  -2
   3   1   8 3113.27 229.536   1
  -3  -1   7 403.455 53.3376  -2
   3   1   9 403.455 53.3376   1
  -3  -1   8 321.923 41.7153  -2
   3   1  10 321.923 41.7153   1
  -3  -1   9 730.687 107.817  -2
   3   1  11 730.687 107.817   1
   3   2  -9 573.054 106.325   1
  -3  -2 -10 3250.12 231.294  -2
   3   2  -8 3250.12 231.294   1
   3   2  -7 1169.27 62.5458   1
   3   2  -6 473.989 36.1615   1
   3   2  -5 0.89108 6.34293   1
   3   2  -4 5495.65 142.995   1
   3   2  -3 11635.3 163.100   1
   3   2  -2 259.640 24.9839   1
   3   2  -1 4689.59 119.254   1
   3   2   0 415.277 34.7784   1
   3   2   1 19598.7 272.648   1
   3   2   2 11556.8 202.888   1
   3   2   3 662.959 34.8009   1
   3   2   4 1036.68 34.3748   1
   3   2   5 3028.53 54.3303   1
   3   2   6 15927.4 182.589   1
   3   2   7 3661.14 196.479   1
   3   2   8 1046.01 68.6269   1
   3   2   9 7.54891 9.39524   1
   3   2  10 1871.37 84.6260   1
   3   2  11 2097.84 142.619   1
   3   3  -8 291.112 79.1362   1
   3   3  -7 361.409 38.2192   1
   3   3  -6-9.89648 6.00064   1
   3   3  -5 4600.82 134.488   1
   3   3  -4 7392.69 145.283   1
   3   3  -3 92.4532 17.1173   1
   3   3  -2 800.005 55.7231   1
   3   3  -1 759.938 61.7582   1
   3   3   0 14906.7 210.214   1
   3   3   1 5670.82 111.334   1
   3   3   2 819.399 37.8729   1
   3   3   3 1016.02 58.9950   1
   3   3   4 4571.44 97.8607   1
   3   3   5 10988.4 126.813   1
   3   3   6 494.023 25.7835   1
   3   3   7 391.007 36.8769   1
   3   3   8 62.5987 18.5134   1
   3   3   9 4202.42 138.113   1
   3   3  10 2438.43 133.889   1
   3   4  -7 181.335 33.8846   1
   3   4  -6 3255.24 107.387   1
   3   4  -5 1545.02 74.1139   1
   3   4  -4 426.295 40.2206   1
   3   4  -3 177.909 25.6919   1
   3   4  -2 6585.67 166.170   1
   3   4  -1 11063.4 210.991   1
   3   4   0 773.640 55.0381   1
   3   4   1 1583.34 92.9555   1
   3   4   2 16.1821 8.53246   1
   3   4   3 13357.4 191.729   1
   3   4   4 8407.44 127.423   1
   3   4   5 221.508 23.9178   1
   3   4   6 2356.82 63.2041   1
   3   4   7 1084.21 73.4977   1
   3   4   8 7164.94 184.075   1
   3   4   9 1318.99 112.108   1
  -3  -5 -10 2435.79 265.001  -2
   3   5  -7 2435.79 265.001   1
  -3  -5  -9 421.444 85.4454  -2
   3   5  -6 421.444 85.4454   1
  -3  -5  -8 525.473 64.1430  -2
   3   5  -5 525.473 64.1430   1
  -3  -5  -7 967.577 89.5010  -2
   3   5  -4 967.577 89.5010   1
  -3  -5  -6 3264.39 179.033  -2
   3   5  -3 3264.39 179.033   1
  -3  -5  -5 6646.05 214.783  -2
   3   5  -2 6646.05 214.783   1
  -3  -5  -4 382.707 45.4253  -2
   3   5  -1 382.707 45.4253   1
  -3  -5  -3 3002.25 136.099  -2
   3   5   0 3002.25 136.099   1
  -3  -5  -2 2710.54 118.479  -2
   3   5   1 2710.54 118.479   1
  -3  -5  -1 10618.9 204.200  -2
   3   5   2 10618.9 204.200   1
  -3  -5   0 5954.22 167.667  -2
   3   5   3 5954.22 167.667   1
  -3  -5   1 73.0374 21.8305  -2
   3   5   4 73.0374 21.8305   1
  -3  -5   2 1707.97 83.1441  -2
   3   5   5 1707.97 83.1441   1
  -3  -5   3 2330.61 78.6664  -2
   3   5   6 2330.61 78.6664   1
  -3  -5   4 5731.53 205.950  -2
   3   5   7 5731.53 205.950   1
   3   5   7 5293.20 63.7419   1
  -3  -5   5 782.047 74.8932  -2
   3   5   8 782.047 74.8932   1
   3   6  -5 152.739 42.6759   1
   3   6  -4 2812.85 235.751   1
   3   6  -3 1557.56 94.3656   1
   3   6  -2 334.448 44.9186   1
   3   6  -1 237.556 44.0733   1
   3   6   0 1707.40 92.1344   1
   3   6   1 5645.09 161.470   1
   3   6   2 1336.29 63.6974   1
   3   6   3 1424.13 71.5395   1
   3   6   4 2.98830 5.43465   1
   3   6   5 6037.21 124.403   1
   3   6   6 4776.72 120.561   1
   3   6   7 1.02547 8.29546   1
   3   6   8 476.597 69.3357   1
   3   6   9 247.624 48.8025   1
   3   7  -3 106.388 34.9290   1
   3   7  -2 53.8117 40.0371   1
   3   7  -1 1714.59 174.824   1
   3   7   0 5057.70 203.436   1
   3   7   1-4.91723 11.8512   1
   3   7   2 1043.69 87.9567   1
   3   7   3 10.5775 31.6800   1
   3   7   4 3227.13 127.096   1
   3   7   5 3273.17 169.805   1
   3   7   6 10.0831 10.8202   1
   3   7   7 538.432 45.7065   1
   3   7   8 660.000 81.2368   1
   3   8  -1 1314.37 163.377   1
   3   8   0-0.79695 11.8339   1
   3   8   1 143.612 51.6676   1
   3   8   2 483.029 59.1581   1
   3   8   3 3687.85 150.730   1
   3   8   4 544.054 56.7385   1
   3   8   5 441.119 68.9683   1
   3   8   6 65.9583 25.9941   1
   3   8   7 1017.19 113.075   1
  -3  -9  -2 2342.36 206.394  -2
   3   9   2 2342.36 206.394   1
  -3  -9  -1 322.484 52.6992  -2
   3   9   3 322.484 52.6992   1
  -3  -9   0 215.901 64.2056  -2
   3   9   4 215.901 64.2056   1
   4  -7  -3-8.67047 8.63780   1
   4  -7   1-18.0528 17.9935   1
   4  -6  -4-5.45244 9.08525   1
   4  -6  -3 118.875 34.9115   1
   4  -6  -2 565.309 70.7686   1
   4  -6  -1-0.05416 8.95987   1
   4  -6   0-14.7811 14.7450   1
   4  -6   1 337.344 80.6985   1
   4  -6   2 962.375 143.362   1
   4  -6   3 289.821 85.1395   1
  -4   5  -6 370.825 96.2316  -2
   4  -5  -5 370.825 96.2316   1
  -4   5  -5 307.032 56.1279  -2
   4  -5  -4 307.032 56.1279   1
  -4   5  -4 340.462 59.6560  -2
   4  -5  -3 340.462 59.6560   1
  -4   5  -3 47.1555 30.0017  -2
   4  -5  -2 47.1555 30.0017   1
  -4   5  -2 11.5654 12.8364  -2
   4  -5  -1 11.5654 12.8364   1
  -4   5  -1 1205.01 88.4344  -2
   4  -5   0 1205.01 88.4344   1
  -4   5   0 1881.89 233.185  -2
   4  -5   1 1881.89 233.185   1
  -4   5   1 148.468 69.8402  -2
   4  -5   2 148.468 69.8402   1
  -4   5   2 36.3072 44.3607  -2
   4  -5   3 36.3072 44.3607   1
  -4   5   3 392.367 128.373  -2
   4  -5   4 392.367 128.373   1
  -4   5   4 1226.45 149.603  -2
   4  -5   5 1226.45 149.603   1
   4  -4  -6 557.206 86.9063   1
   4  -4  -5 1847.62 106.530   1
   4  -4  -4 284.612 43.3629   1
   4  -4  -3 225.788 37.6217   1
   4  -4  -2 102.235 24.1106   1
   4  -4  -1 2038.49 81.8391   1
   4  -4   0 1522.72 68.8966   1
   4  -4   1 11.4091 7.65261   1
   4  -4   2 134.423 35.2378   1
   4  -4   3 261.053 51.8845   1
   4  -4   4 2314.42 216.913   1
   4  -4   5 644.314 81.7072   1
   4  -4   6-2.14411 13.3931   1
   4  -4   7 17.0371 16.9972   1
   4  -4   9 882.020 113.910   1
   4  -3  -7 1306.64 132.296   1
   4  -3  -6 1228.19 131.901   1
   4  -3  -5-10.0026 9.98339   1
   4  -3  -4 101.104 37.1988   1
   4  -3  -3 349.793 37.4109   1
   4  -3  -2 4357.18 110.015   1
   4  -3  -1 2291.05 77.0655   1
   4  -3   0 60.8468 19.2928   1
   4  -3   1 132.166 16.3240   1
   4  -3   2 2523.11 94.2037   1
   4  -3   3 3045.11 104.352   1
   4  -3   4 164.952 29.6513   1
   4  -3   5 28.3521 13.6044   1
   4  -3   6-0.20077 9.50343   1
   4  -3   7 1453.72 89.2129   1
   4  -3   8 1142.44 72.4301   1
   4  -3   9 13.6512 11.2286   1
   4  -2  -7 780.684 94.3356   1
   4  -2  -6-2.92826 5.80568   1
   4  -2  -5 306.754 41.2469   1
   4  -2  -4 1045.52 66.7623   1
   4  -2  -3 4393.66 133.528   1
   4  -2  -2 518.662 46.8367   1
   4  -2  -1 123.738 29.6176   1
   4  -2   0 168.065 28.0101   1
   4  -2   1 4258.47 93.7953   1
   4  -2   2 4559.18 58.6486   1
   4  -2   3 372.522 35.8585   1
   4  -2   4 473.294 45.2230   1
   4  -2   5 873.785 54.0679   1
   4  -2   6 3438.17 94.1857   1
   4  -2   7 18.5758 14.5201   1
   4  -2   8-7.90112 5.62322   1
   4  -2   9 17.3272 11.3424   1
   4  -2  10 553.974 94.9928   1
   4  -2  11 1153.39 131.888   1
  -4   1  -9 584.828 97.8552  -2
   4  -1  -7 584.828 97.8552   1
  -4   1  -8 5.41473 9.95447  -2
   4  -1  -6 5.41473 9.95447   1
  -4   1  -7 3017.01 102.045  -2
   4  -1  -5 3017.01 102.045   1
  -4   1  -6 3940.80 110.891  -2
   4  -1  -4 3940.80 110.891   1
  -4   1  -5 979.562 63.1652  -2
   4  -1  -3 979.562 63.1652   1
  -4   1  -4 1920.58 88.2163  -2
   4  -1  -2 1920.58 88.2163   1
  -4   1  -3 304.781 40.5380  -2
   4  -1  -1 304.781 40.5380   1
  -4   1  -2 8503.08 206.359  -2
   4  -1   0 8503.08 206.359   1
  -4   1  -1 5662.45 167.070  -2
   4  -1   1 5662.45 167.070   1
  -4   1   0 1446.76 96.6976  -2
   4  -1   2 1446.76 96.6976   1
  -4   1   1 182.061 30.7765  -2
   4  -1   3 182.061 30.7765   1
  -4   1   2 2912.17 118.045  -2
   4  -1   4 2912.17 118.045   1
  -4   1   3 6157.84 154.598  -2
   4  -1   5 6157.84 154.598   1
  -4   1   4 2598.86 90.0961  -2
   4  -1   6 2598.86 90.0961   1
  -4   1   5 689.081 49.0949  -2
   4  -1   7 689.081 49.0949   1
  -4   1   6-0.03594 11.2685  -2
   4  -1   8-0.03594 11.2685   1
  -4   1   7 1868.57 100.636  -2
   4  -1   9 1868.57 100.636   1
  -4   1   8 1186.24 173.461  -2
   4  -1  10 1186.24 173.461   1
  -4   1   9 146.339 62.0103  -2
   4  -1  11 146.339 62.0103   1
   4   0  -7 66.5012 28.4364   1
   4   0  -6 2454.33 78.3865   1
   4   0  -5 3508.46 82.6311   1
   4   0  -4 10.1556 6.23855   1
   4   0  -3 240.602 23.4805   1
   4   0  -2 1432.23 56.7707   1
   4   0  -1 6283.28 119.633   1
   4   0   0 2374.23 72.4740   1
   4   0   1 387.139 27.4962   1
   4   0   2 24.2534 9.69894   1
   4   0   3 3727.10 57.8294   1
   4   0   4 7328.16 131.519   1
   4   0   5 131.050 16.9025   1
   4   0   6 150.008 17.5829   1
   4   0   7 804.106 38.0750   1
   4   0   8 2716.62 69.3778   1
   4   0   9 1721.02 153.894   1
   4   0  10-12.7459 17.9801   1
   4   0  11-12.3480 12.3077   1
   4   1  -8 202.930 63.1088   1
   4   1  -7 2388.30 130.914   1
   4   1  -6 730.250 73.2067   1
   4   1  -5 334.457 35.7047   1
   4   1  -4 23.1416 8.52398   1
   4   1  -3 4797.17 101.170   1
   4   1  -2 10167.0 165.199   1
   4   1  -1 239.458 26.7309   1
   4   1   0 1314.96 61.1851   1
   4   1   1 281.045 26.1223   1
   4   1   2 11714.4 207.055   1
   4   1   3 6681.11 99.3051   1
   4   1   4 213.728 19.1053   1
   4   1   5 1282.58 53.0286   1
   4   1   6 1098.09 46.0950   1
   4   1   7 6820.36 131.974   1
   4   1   8 962.251 114.480   1
   4   1   9 151.443 47.1312   1
   4   1  10 2.00773 9.51661   1
   4   1  11 846.376 106.290   1
   4   2  -8 2118.30 208.831   1
   4   2  -7 254.165 74.6928   1
   4   2  -6 320.341 45.8485   1
   4   2  -5-16.4269 16.4044   1
   4   2  -4 3225.18 108.973   1
   4   2  -3 4723.88 132.575   1
   4   2  -2 298.244 42.9993   1
   4   2  -1 921.736 51.6883   1
   4   2   0 977.209 59.8745   1
   4   2   1 12271.1 180.125   1
   4   2   2 4376.81 105.193   1
   4   2   3 19.4963 7.98955   1
   4   2   4 72.6468 12.1701   1
   4   2   5 3088.16 66.1238   1
   4   2   6 5298.44 110.842   1
   4   2   7 560.422 47.6755   1
   4   2   8 326.528 32.1213   1
   4   2   9 31.0587 17.3343   1
   4   2  10 2021.65 104.799   1
   4   2  11 915.468 109.132   1
  -4  -3 -10 203.589 94.1445  -2
   4   3  -7 203.589 94.1445   1
  -4  -3  -9 956.603 88.1734  -2
   4   3  -6 956.603 88.1734   1
  -4  -3  -8 4070.53 183.660  -2
   4   3  -5 4070.53 183.660   1
  -4  -3  -7 1927.41 127.287  -2
   4   3  -4 1927.41 127.287   1
  -4  -3  -6 717.595 69.9762  -2
   4   3  -3 717.595 69.9762   1
  -4  -3  -5 1246.52 96.8992  -2
   4   3  -2 1246.52 96.8992   1
  -4  -3  -4 6106.64 201.744  -2
   4   3  -1 6106.64 201.744   1
  -4  -3  -3 7132.21 256.947  -2
   4   3   0 7132.21 256.947   1
  -4  -3  -2 1529.82 119.245  -2
   4   3   1 1529.82 119.245   1
  -4  -3  -1 1778.28 124.069  -2
   4   3   2 1778.28 124.069   1
  -4  -3   0 1312.29 70.1073  -2
   4   3   3 1312.29 70.1073   1
  -4  -3   1 11801.2 194.947  -2
   4   3   4 11801.2 194.947   1
  -4  -3   2 7678.98 171.022  -2
   4   3   5 7678.98 171.022   1
  -4  -3   3 95.4798 25.8513  -2
   4   3   6 95.4798 25.8513   1
  -4  -3   4 1115.99 66.6866  -2
   4   3   7 1115.99 66.6866   1
  -4  -3   5 1398.92 122.993  -2
   4   3   8 1398.92 122.993   1
  -4  -3   6 3460.05 189.422  -2
   4   3   9 3460.05 189.422   1
  -4  -3   7 1166.15 109.306  -2
   4   3  10 1166.15 109.306   1
  -4  -3   8 237.835 77.4724  -2
   4   3  11 237.835 77.4724   1
   4   4  -6 3072.19 149.270   1
   4   4  -5 781.525 77.3312   1
   4   4  -4 187.639 32.1707   1
   4   4  -3 21.3920 12.0345   1
   4   4  -2 2859.20 141.670   1
   4   4  -1 8238.33 238.276   1
   4   4   0 107.280 20.6562   1
   4   4   1 2233.77 86.2091   1
   4   4   2 593.074 40.3826   1
   4   4   3 6298.90 145.254   1
   4   4   4 3972.58 115.468   1
   4   4   5 20.3876 7.85109   1
   4   4   6 348.700 31.8215   1
   4   4   7 1538.17 57.9738   1
   4   4   8 5337.10 150.889   1
   4   4   9 584.480 61.8236   1
   4   4  10 100.102 35.9880   1
   4   5  -5 286.731 48.7802   1
   4   5  -4 185.937 41.7603   1
   4   5  -3 4697.62 252.479   1
   4   5  -2 2590.78 143.242   1
   4   5  -1 142.779 34.9735   1
   4   5   0 151.876 28.9599   1
   4   5   1 1370.59 99.8413   1
   4   5   2 7602.43 149.430   1
   4   5   3 1081.50 63.6290   1
   4   5   4 1752.10 81.7214   1
   4   5   5 12.8459 9.89112   1
   4   5   6 3880.79 98.6530   1
   4   5   7 3511.52 85.9880   1
   4   5   8 6.28682 14.7040   1
   4   5   9 362.717 49.7440   1
   4   5  10 67.4083 31.6731   1
   4   6  -5 301.054 65.2530   1
   4   6  -4 1998.26 172.698   1
   4   6  -3 673.755 78.6534   1
   4   6  -2 176.845 42.2868   1
   4   6  -1 154.991 37.8807   1
   4   6   0 2907.45 152.467   1
   4   6   1 5960.57 214.910   1
   4   6   2 127.073 33.6418   1
   4   6   3 466.310 81.8441   1
   4   6   4 44.8947 29.8841   1
   4   6   5 3949.59 172.348   1
   4   6   6 2743.34 142.833   1
   4   6   7 96.2236 18.2203   1
   4   6   8 501.298 59.8681   1
   4   6   9 489.969 57.4791   1
  -4  -7  -7 384.682 111.391  -2
   4   7  -3 384.682 111.391   1
  -4  -7  -6 52.2127 21.7205  -2
   4   7  -2 52.2127 21.7205   1
  -4  -7  -5 2511.83 204.439  -2
   4   7  -1 2511.83 204.439   1
  -4  -7  -4 2818.31 210.645  -2
   4   7   0 2818.31 210.645   1
  -4  -7  -3 154.660 50.7261  -2
   4   7   1 154.660 50.7261   1
  -4  -7  -2 562.307 91.7980  -2
   4   7   2 562.307 91.7980   1
  -4  -7  -1 704.974 132.723  -2
   4   7   3 704.974 132.723   1
  -4  -7   0 4944.74 397.549  -2
   4   7   4 4944.74 397.549   1
  -4  -7   1 1225.45 136.129  -2
   4   7   5 1225.45 136.129   1
  -4  -7   2 176.240 43.8209  -2
   4   7   6 176.240 43.8209   1
  -4  -7   3 31.2723 17.1755  -2
   4   7   7 31.2723 17.1755   1
  -4  -7   4 650.211 93.1189  -2
   4   7   8 650.211 93.1189   1
   4   8   0 34.3031 34.2086   1
   4   8   1-15.6549 15.6128   1
   4   8   2-14.4545 14.4156   1
   4   8   3 2253.74 182.231   1
   4   8   4 202.150 54.3314   1
   4   8   5 436.268 68.4755   1
   4   8   6-14.7157 14.6675   1
   4   8   7-13.7933 13.7420   1
   5  -5  -4-9.52489 9.48997   1
   5  -5  -3-8.28211 8.25428   1
   5  -5  -2-7.02861 7.00636   1
   5  -5   1 682.355 111.901   1
   5  -5   2 35.7449 30.8711   1
   5  -5   3-19.8640 19.8080   1
   5  -4  -5-11.0237 10.9871   1
   5  -4  -4-11.2345 8.07282   1
   5  -4  -3 76.3412 23.8780   1
   5  -4  -2 106.939 24.9895   1
   5  -4  -1 1315.32 80.7547   1
   5  -4   0 735.817 54.0701   1
   5  -4   1-19.1662 19.1277   1
   5  -4   2-17.9110 12.6738   1
   5  -4   3 839.438 95.2000   1
   5  -4   4 975.150 150.315   1
   5  -3  -6 547.942 95.6510   1
   5  -3  -5 15.6856 27.0918   1
  -5   3  -6 18.7816 18.6786  -2
   5  -3  -4 18.7816 18.6786   1
   5  -3  -4 9.65187 17.5562   1
  -5   3  -5 574.956 57.5995  -2
   5  -3  -3 574.956 57.5995   1
  -5   3  -4 1327.87 98.9953  -2
   5  -3  -2 1327.87 98.9953   1
   5  -3  -2 1339.40 149.614   1
  -5   3  -3 565.003 98.7529  -2
   5  -3  -1 565.003 98.7529   1
   5  -3  -1 325.786 47.6621   1
   5  -3   0 38.3782 14.4654   1
  -5   3  -1 49.2881 36.6872  -2
   5  -3   1 49.2881 36.6872   1
   5  -3   1 51.2114 13.6171   1
  -5   3   0 986.522 133.559  -2
   5  -3   2 986.522 133.559   1
  -5   3   1 1423.86 112.775  -2
   5  -3   3 1423.86 112.775   1
  -5   3   2 486.092 100.016  -2
   5  -3   4 486.092 100.016   1
  -5   3   3 127.814 38.3761  -2
   5  -3   5 127.814 38.3761   1
  -5   3   4 773.040 113.911  -2
   5  -3   6 773.040 113.911   1
   5  -3   7 839.761 118.921   1
  -5   3   6 444.743 81.9620  -2
   5  -3   8 444.743 81.9620   1
   5  -2  -6 146.711 47.9438   1
   5  -2  -5-14.2851 14.2496   1
   5  -2  -4 1557.38 106.637   1
   5  -2  -3 2734.55 144.940   1
   5  -2  -2 127.649 33.4367   1
   5  -2  -1 166.666 37.8080   1
   5  -2   0 184.460 57.4347   1
   5  -2   1 2980.29 85.9193   1
   5  -2   2 1890.97 121.656   1
   5  -2   3 27.9047 12.8964   1
   5  -2   4 51.0576 22.0589   1
   5  -2   5 414.395 46.7550   1
   5  -2   6 2139.06 102.830   1
   5  -2   7 645.889 56.1360   1
   5  -2   8 82.6278 41.1981   1
   5  -2   9 13.0876 22.5904   1
   5  -1  -6 12.1768 12.1429   1
   5  -1  -5 1060.38 65.2959   1
   5  -1  -4 1258.76 74.2280   1
   5  -1  -3 23.1767 13.6529   1
   5  -1  -2 13.1517 11.4002   1
   5  -1  -1 620.774 56.7222   1
   5  -1   0 3792.12 104.852   1
   5  -1   1 1215.35 66.8312   1
   5  -1   2-6.99689 8.40775   1
   5  -1   3 26.3889 12.0166   1
   5  -1   4 1454.96 71.7967   1
   5  -1   5 1921.01 89.7016   1
   5  -1   6 4.51266 9.08949   1
   5  -1   7-3.24578 7.42714   1
   5  -1   8 0.37946 9.57789   1
   5  -1   9 989.227 117.773   1
   5   0  -5 647.039 59.7549   1
   5   0  -4 243.469 33.2214   1
   5   0  -3 133.721 21.7963   1
   5   0  -2 2616.50 94.9467   1
   5   0  -1 3870.15 117.044   1
   5   0   0 218.585 23.9163   1
   5   0   1 399.067 31.0379   1
   5   0   2 51.5771 15.9216   1
   5   0   3 5671.17 79.2803   1
   5   0   4 3837.25 99.2341   1
   5   0   5-2.28546 5.75276   1
   5   0   6 12.0435 10.6256   1
   5   0   7 12.8737 16.9837   1
   5   0   8-4.23047 35.4756   1
  -5   0   6 838.028 117.314  -2
   5   0   9 838.028 117.314   1
  -5  -1  -9 315.073 73.3190  -2
   5   1  -6 315.073 73.3190   1
  -5  -1  -8 117.261 28.9236  -2
   5   1  -5 117.261 28.9236   1
  -5  -1  -7 345.242 47.9008  -2
   5   1  -4 345.242 47.9008   1
  -5  -1  -6 2002.46 115.995  -2
   5   1  -3 2002.46 115.995   1
   5   1  -3 1833.85 141.253   1
  -5  -1  -5 2855.17 107.838  -2
   5   1  -2 2855.17 107.838   1
  -5  -1  -4 158.529 23.5613  -2
   5   1  -1 158.529 23.5613   1
  -5  -1  -3 1046.10 48.1708  -2
   5   1   0 1046.10 48.1708   1
  -5  -1  -2 1354.65 60.5126  -2
   5   1   1 1354.65 60.5126   1
  -5  -1  -1 4469.12 137.205  -2
   5   1   2 4469.12 137.205   1
  -5  -1   0 1749.60 54.3457  -2
   5   1   3 1749.60 54.3457   1
  -5  -1   1 32.8421 10.1326  -2
   5   1   4 32.8421 10.1326   1
  -5  -1   2 384.906 33.0064  -2
   5   1   5 384.906 33.0064   1
  -5  -1   3 1888.59 67.9958  -2
   5   1   6 1888.59 67.9958   1
  -5  -1   4 2870.21 86.9444  -2
   5   1   7 2870.21 86.9444   1
  -5  -1   5 428.518 48.6646  -2
   5   1   8 428.518 48.6646   1
  -5  -1   6 28.9535 38.2082  -2
   5   1   9 28.9535 38.2082   1
   5   2  -6 162.119 54.9934   1
   5   2  -5 294.592 53.8895   1
   5   2  -4 3548.53 127.916   1
   5   2  -3 1782.99 107.190   1
   5   2  -2 279.546 44.3110   1
   5   2  -1 16.9196 9.46780   1
   5   2   0 2447.56 90.8347   1
   5   2   1 4956.00 114.145   1
   5   2   2 1010.38 51.5924   1
   5   2   3 1330.06 54.3979   1
   5   2   4-1.09204 5.50280   1
   5   2   5 4732.02 95.2774   1
   5   2   6 3312.42 91.5971   1
   5   2   7 9.25337 6.01564   1
   5   2   8 165.300 29.5824   1
   5   2   9 488.700 91.4007   1
   5   2  10 2013.24 119.159   1
   5   3  -5 2112.01 163.566   1
   5   3  -4 557.952 69.4125   1
   5   3  -3 128.952 31.8867   1
   5   3  -2 6.78130 8.54283   1
   5   3  -1 2774.19 139.431   1
   5   3   0 6783.15 174.147   1
   5   3   1 58.8745 19.3794   1
   5   3   2 291.222 37.5029   1
   5   3   3 471.595 34.6152   1
   5   3   4 3646.42 84.7128   1
   5   3   5 2464.53 72.7912   1
   5   3   6 41.7502 11.7785   1
   5   3   7 305.700 35.8237   1
   5   3   8 694.638 73.7823   1
   5   3   9 2376.13 131.627   1
   5   3  10 161.522 48.7818   1
   5   4  -5 49.6711 30.3297   1
   5   4  -4 236.662 60.1072   1
   5   4  -3 25.4461 20.7247   1
   5   4  -2 3182.03 222.583   1
   5   4  -1 2229.16 187.023   1
   5   4   0-4.06437 11.8876   1
   5   4   1 231.004 33.6631   1
   5   4   2 1326.30 68.0791   1
   5   4   3 7381.71 167.298   1
   5   4   4 16.0297 21.6989   1
   5   4   5 399.831 34.6375   1
   5   4   6-3.48159 6.08185   1
  -5  -4   3 2113.78 124.552  -2
   5   4   7 2113.78 124.552   1
   5   4   7 2423.90 86.7949   1
   5   4   8 13.1561 32.1848   1
   5   4   9-12.8706 12.8325   1
   5   4  10 364.099 70.5094   1
  -5  -5  -9 148.659 49.4023  -2
   5   5  -5 148.659 49.4023   1
  -5  -5  -8 471.805 82.6585  -2
   5   5  -4 471.805 82.6585   1
  -5  -5  -7 2655.01 198.409  -2
   5   5  -3 2655.01 198.409   1
  -5  -5  -6 1130.46 102.549  -2
   5   5  -2 1130.46 102.549   1
  -5  -5  -5 230.024 45.7003  -2
   5   5  -1 230.024 45.7003   1
  -5  -5  -4 218.410 45.2886  -2
   5   5   0 218.410 45.2886   1
  -5  -5  -3 2237.82 133.354  -2
   5   5   1 2237.82 133.354   1
  -5  -5  -2 4296.41 187.367  -2
   5   5   2 4296.41 187.367   1
  -5  -5  -1 601.599 64.2570  -2
   5   5   3 601.599 64.2570   1
  -5  -5   0 453.098 41.1057  -2
   5   5   4 453.098 41.1057   1
  -5  -5   1 155.070 27.8623  -2
   5   5   5 155.070 27.8623   1
  -5  -5   2 4010.95 116.097  -2
   5   5   6 4010.95 116.097   1
  -5  -5   3 1658.01 114.171  -2
   5   5   7 1658.01 114.171   1
  -5  -5   4 134.131 46.3522  -2
   5   5   8 134.131 46.3522   1
  -5  -5   5 90.2908 42.5838  -2
   5   5   9 90.2908 42.5838   1
   5   6  -1-8.24381 15.3945   1
   5   6   0 2737.32 159.689   1
   5   6   1 2265.80 141.039   1
   5   6   2-1.14948 15.9069   1
   5   6   3 581.597 101.970   1
   5   6   4 360.581 59.5468   1
   5   6   5 2826.52 157.328   1
   5   6   6 1341.22 154.414   1
   5   6   7-15.6038 15.5590   1
   5   6   8-15.0413 14.9912   1
   5   6   9 14.2666 360.608   1
   5   7   1 33.1652 33.0762   1
   5   7   2-15.5233 15.4819   1
  -6   2  -6 437.698 84.0135  -2
   6  -2  -3 437.698 84.0135   1
  -6   2  -5 148.587 53.4130  -2
   6  -2  -2 148.587 53.4130   1
  -6   2  -4 31.8237 22.4457  -2
   6  -2  -1 31.8237 22.4457   1
  -6   2  -3 230.272 32.9882  -2
   6  -2   0 230.272 32.9882   1
  -6   2  -2 1048.82 146.899  -2
   6  -2   1 1048.82 146.899   1
  -6   2  -1 466.194 99.6178  -2
   6  -2   2 466.194 99.6178   1
   6  -1  -3 66.9734 32.7166   1
   6  -1  -2 16.6202 14.4077   1
   6  -1  -1 1124.10 102.162   1
   6  -1   0 1553.86 123.515   1
   6  -1   1 238.827 48.4162   1
   6  -1   2 168.220 19.0412   1
   6  -1   3 3.84995 19.5722   1
   6  -1   4 1758.30 131.494   1
   6  -1   5 1078.57 140.665   1
   6   0  -4 30.4784 26.3154   1
   6   0  -3 19.4705 13.5495   1
   6   0  -2 908.333 72.0721   1
   6   0  -1 2025.89 108.903   1
   6   0   0 86.7027 25.7829   1
   6   0   1 66.4594 21.9903   1
   6   0   2 567.384 60.0357   1
   6   0   3 1272.54 50.8323   1
   6   0   4 648.469 79.1224   1
   6   0   5-16.3836 16.3480   1
   6   0   6 32.1829 27.8034   1
   6   1  -4 111.983 47.8513   1
   6   1  -3 1600.20 110.977   1
   6   1  -2 792.265 80.5119   1
   6   1  -1 83.7316 29.4289   1
   6   1   0-0.34571 11.0871   1
   6   1   1 943.982 92.5988   1
   6   1   2 3587.36 146.426   1
   6   1   3 658.320 44.9553   1
   6   1   4 180.848 19.4928   1
   6   1   5 37.0317 24.4118   1
   6   1   6 1540.45 119.078   1
  -6  -2  -7 283.930 49.4524  -2
   6   2  -3 283.930 49.4524   1
  -6  -2  -6 201.197 44.8849  -2
   6   2  -2 201.197 44.8849   1
  -6  -2  -5 446.657 61.9030  -2
   6   2  -1 446.657 61.9030   1
  -6  -2  -4 1457.79 110.276  -2
   6   2   0 1457.79 110.276   1
  -6  -2  -3 2381.93 143.397  -2
   6   2   1 2381.93 143.397   1
  -6  -2  -2 139.761 37.3359  -2
   6   2   2 139.761 37.3359   1
  -6  -2  -1 436.204 41.4615  -2
   6   2   3 436.204 41.4615   1
  -6  -2   0 427.499 36.9236  -2
   6   2   4 427.499 36.9236   1
  -6  -2   1 2378.36 128.168  -2
   6   2   5 2378.36 128.168   1
  -6  -2   2 1632.74 185.484  -2
   6   2   6 1632.74 185.484   1
   6   3  -3 109.181 43.6110   1
   6   3  -2 48.8327 21.8092   1
   6   3  -1 2177.26 135.826   1
   6   3   0 1222.38 104.338   1
   6   3   1 16.4813 11.6352   1
   6   3   2 344.247 38.2694   1
   6   3   3 760.783 63.0366   1
   6   3   4 2620.98 85.7798   1
   6   3   5 511.128 40.8779   1
   6   3   6-10.7718 10.7308   1
   6   4  -1 653.323 102.397   1
   6   4   0 61.6341 34.3735   1
   6   4   1 16.8572 16.8310   1
   6   4   2 1474.17 118.422   1
   6   4   3 2571.23 121.507   1
   6   4   4 111.491 26.9757   1
   6   4   5 431.746 59.5433   1
  -6  -4  -5 87.3201 41.0615   2
  -6  -4  -4 14.8407 25.6459   2
  -6  -4  -3 375.708 59.6830   2
  -6  -4  -2 312.737 76.4395   2
  -6  -4  -1-6.74098 9.12199   2
  -6  -4   0 19.3771 14.4639   2
  -6  -3  -7-13.5358 13.4969   2
  -6  -3  -6 15.2891 13.2971   2
  -6  -3  -5 116.705 38.6741   2
  -6  -3  -4 316.460 57.9766   2
  -6  -3  -3 50.5528 27.3194   2
  -6  -3  -2 31.2343 14.6166   2
  -6  -3  -1-8.42986 7.72344   2
  -6  -3   0 274.836 28.7100   2
  -6  -3   1 8.19645 12.1211   2
  -6  -3   2-10.4088 10.3686   2
  -6  -1  -8-17.0085 16.9556   2
  -6  -1  -7 170.834 40.7798   2
  -6  -1  -6 295.254 55.0953   2
  -6  -1  -5 9.66497 15.6773   2
  -6  -1  -4 23.4693 25.7477   2
  -6  -1  -3 95.6243 32.4668   2
  -6  -1  -2 564.777 62.1026   2
  -6  -1  -1 148.276 22.3179   2
  -6  -1   0-5.71374 2.73816   2
  -6  -1   1 17.9062 15.4641   2
  -6  -1   2 109.677 27.4309   2
  -6   0  -7 48.3608 21.9013   2
  -6   0  -6-5.13434 9.13058   2
  -6   0  -5-9.58588 10.3667   2
  -6   0  -4 54.6633 21.9435   2
  -6   0  -3 218.966 38.1860   2
  -6   0  -2 39.2334 18.0359   2
  -6   0  -1 13.1488 8.19664   2
  -6   0   0-8.46152 15.1133   2
  -6   0   1 247.797 49.8087   2
  -6   0   2 176.683 55.5144   2
  -6   0   3-15.6506 15.6104   2
  -6   1  -7 15.9855 22.5360   2
  -6   1  -6 15.5426 21.9194   2
  -6   1  -5 122.528 36.8967   2
  -6   1  -4 190.071 47.7929   2
  -6   1  -3 41.7877 26.9447   2
  -6   1  -2-2.00854 16.6938   2
  -6   1  -1 33.8837 8.75807   2
  -6   1   0 175.521 45.4147   2
  -6   1   1 189.255 61.8968   2
  -6   1   2-16.7055 23.5681   2
  -5  -7  -3 16.0355 35.7606   2
  -5  -7  -2-14.9314 14.8911   2
  -5  -6  -6 111.558 41.7295   2
  -5  -6  -5 304.329 53.2163   2
  -5  -6  -4 31.9814 18.5814   2
  -5  -6  -3 57.3934 25.7895   2
  -5  -6  -2 14.1941 14.1656   2
  -5  -6  -1 339.974 80.7805   2
  -5  -6   0 299.673 49.9863   2
  -5  -6   1-10.0173 14.2798   2
  -5  -6   2-15.8843 15.8425   2
  -5  -6   3-15.2508 15.2049   2
  -5  -6   4-14.4838 14.4327   2
  -5  -4  -9 11.4917 11.4576   2
  -5  -4  -8 306.370 65.4463   2
  -5  -4  -7 331.273 52.5828   2
  -5  -4  -6 12.0942 29.5713   2
  -5  -4  -5 73.1975 38.5169   2
  -5  -4  -4 131.357 33.3693   2
  -5  -4  -3 928.485 62.2232   2
  -5  -4  -2 193.042 25.9241   2
  -5  -4  -1 43.7875 17.1911   2
  -5  -4   0-6.93546 4.83922   2
  -5  -4   1 273.138 27.9289   2
  -5  -4   2 448.437 33.1110   2
  -5  -4   3 4.65077 9.20765   2
  -5  -4   4 0.81355 11.6254   2
  -5  -4   5-7.77224 11.6125   2
  -5  -4   6 134.682 45.6502   2
  -5  -3  -9 375.320 67.8611   2
  -5  -3  -8 98.7455 29.8203   2
  -5  -3  -7 18.1139 31.3188   2
  -5  -3  -6-10.1173 10.8758   2
  -5  -3  -5 341.479 45.8788   2
  -5  -3  -4 559.189 50.6873   2
  -5  -3  -3 52.0717 16.5833   2
  -5  -3  -2 41.2948 14.8015   2
  -5  -3  -1 9.02909 6.67247   2
  -5  -3   0 905.133 42.4460   2
  -5  -3   1 423.308 31.0544   2
  -5  -3   2-5.84224 4.61409   2
  -5  -3   3 24.3286 12.5410   2
  -5  -3   4 103.191 22.3389   2
  -5  -3   5 208.437 41.4314   2
  -5  -3   6 22.6025 14.1856   2
  -5  -2 -10 298.355 72.8501   2
  -5  -2  -9 53.2922 27.2826   2
  -5  -2  -8 1.01715 11.6850   2
  -5  -2  -7 6.64512 10.1830   2
  -5  -2  -6 507.438 62.6540   2
  -5  -2  -5 669.089 72.5247   2
  -5  -2  -4-7.06167 7.56282   2
  -5  -2  -3 167.864 25.4584   2
  -5  -2  -2 133.352 20.3582   2
  -5  -2  -1 687.558 47.9385   2
  -5  -2   0 373.546 28.7007   2
  -5  -2   1-6.80907 4.43672   2
  -5  -2   2 40.2958 10.1439   2
  -5  -2   3 262.508 26.6387   2
  -5  -2   4 573.325 56.3664   2
  -5  -2   5 15.4943 21.8638   2
  -5  -2   6 15.4515 26.6904   2
  -5  -1  -6 204.037 56.2053   2
  -5   0  -8 272.072 66.4914   2
  -5   0  -7 80.4945 20.9294   2
  -5   0  -6 38.8625 13.8300   2
  -5   0  -5-8.41286 12.1088   2
  -5   0  -4 547.545 46.2873   2
  -5   0  -3 821.376 48.8058   2
  -5   0  -2-1.99422 6.56336   2
  -5   0  -1 38.0350 12.2941   2
  -5   0   0 45.9008 10.2342   2
  -5   0   1 525.846 38.3810   2
  -5   0   2 335.221 32.2256   2
  -5   0   3 4.57065 7.46813   2
  -5   0   4 4.82749 7.70463   2
  -5   0   5-5.69341 8.65976   2
  -5   1  -8 16.6992 16.1150   2
  -5   1  -7 1.66589 11.1885   2
  -5   1  -6-13.3533 7.70290   2
  -5   1  -5 277.406 38.5610   2
  -5   1  -4 258.555 38.5227   2
  -5   1  -3 1.41774 9.07020   2
  -5   1  -2-1.81984 8.75170   2
  -5   1  -1 178.989 26.7944   2
  -5   1   0 582.872 53.4948   2
  -5   1   1 50.4809 15.9180   2
  -5   1   2 14.7054 12.6522   2
  -5   1   3-7.50625 7.79118   2
  -5   1   4 10.8408 9.89864   2
  -5   1   5 9.84932 9.43004   2
  -5   1   6-13.9372 9.91283   2
  -5   2  -8 14.5926 20.5793   2
  -5   2  -7 60.3501 27.7588   2
  -5   2  -6 252.186 47.9081   2
  -5   2  -5 88.0818 28.3298   2
  -5   2  -4 15.2082 16.6367   2
  -5   2  -3 0.16826 10.9521   2
  -5   2  -2 283.804 73.8510   2
  -5   2  -1 489.456 33.9424   2
  -5   2   0 1.92632 9.84665   2
  -5   2   1 26.7989 13.2620   2
  -5   2   2-1.20519 12.1420   2
  -5   2   3 272.348 39.3973   2
  -5   2   4 194.445 32.0905   2
  -5   2   5-3.68002 8.78619   2
  -5   2   6 13.3608 18.8382   2
  -5   2   7 37.3941 27.7681   2
  -5   3  -8 94.8313 44.5565   2
  -5   3  -7 48.3216 32.1257   2
  -5   3  -6 91.7253 29.5116   2
  -5   3  -4-16.0717 27.7836   2
  -5   3  -3 346.563 48.5746   2
  -5   3  -2 164.786 26.1120   2
  -5   3  -1 4.99697 5.57548   2
  -5   3   5 30.3021 26.1685   2
  -5   4  -6-11.5760 8.37608   2
  -5   4  -5 61.3871 21.8024   2
  -5   4  -4 212.203 35.8078   2
  -5   4  -3 153.120 30.3502   2
  -5   4  -2 6.59486 10.1404   2
  -5   4  -1 4.24319 5.50661   2
  -5   4   0 68.6415 28.8401   2
  -5   4   1 104.145 39.9898   2
  -5   4   2 60.2361 49.0696   2
  -5   5  -5-8.66771 8.63768   2
  -5   5  -4 22.1993 18.0671   2
  -5   5  -3-6.20077 6.18157   2
  -5   5  -1 151.615 56.5721   2
  -5   5   0 170.862 56.5136   2
  -5   5   1 57.2598 38.0671   2
  -4  -9  -2-15.1223 15.0648   2
  -4  -8  -4-16.4712 16.4261   2
  -4  -8  -3-15.4087 15.3673   2
  -4  -8  -2-14.5368 14.4973   2
  -4  -8  -1 26.9355 23.2610   2
  -4  -8   0-11.3553 11.3214   2
  -4  -8   1 83.0844 32.7344   2
  -4  -8   2-14.5144 14.4654   2
  -4  -6  -9 78.4652 39.1112   2
  -4  -6  -8 149.377 52.4591   2
  -4  -6  -7 19.7070 19.3941   2
  -4  -6  -6 386.663 57.3367   2
  -4  -6  -5 654.618 73.1252   2
  -4  -6  -4 5.96060 12.3790   2
  -4  -6  -3 81.8516 29.1670   2
  -4  -6  -2 14.9515 11.2034   2
  -4  -6  -1 829.976 107.631   2
  -4  -6   0 515.867 84.2765   2
  -4  -6   1 25.4357 15.9958   2
  -4  -6   2 53.5389 25.1511   2
  -4  -6   3 107.942 19.8560   2
  -4  -6   4 319.540 48.4004   2
  -4  -6   5 21.4550 17.5044   2
  -4  -5  -9 31.9950 23.7852   2
  -4  -5  -8-3.34725 9.45171   2
  -4  -5  -7 556.772 66.2777   2
  -4  -5  -6 624.484 95.4587   2
  -4  -5  -5-5.82475 10.7532   2
  -4  -5  -4 186.285 30.9596   2
  -4  -5  -3 118.344 24.2004   2
  -4  -5  -2 1152.35 64.1616   2
  -4  -5  -1 192.280 27.4975   2
  -4  -5   0 17.8975 8.63479   2
  -4  -5   1 1.82706 7.11636   2
  -4  -5   2 451.276 41.8914   2
  -4  -5   3 652.703 50.8535   2
  -4  -5   4 29.1703 6.74380   2
  -4  -5   5 33.4777 16.7415   2
  -4  -5   6 11.4952 19.8520   2
  -4  -4  -9 97.3878 29.5276   2
  -4  -4  -8 764.948 73.1781   2
  -4  -4  -7 174.957 29.0454   2
  -4  -4  -6 50.8350 18.0306   2
  -4  -4  -5-2.01590 10.3681   2
  -4  -4  -4 540.754 51.3299   2
  -4  -4  -3 788.146 50.1123   2
  -4  -4  -2 64.8457 15.3316   2
  -4  -4  -1 312.524 36.8892   2
  -4  -4   0 12.3512 10.4108   2
  -4  -4   1 1133.24 60.1380   2
  -4  -4   2 381.056 28.0497   2
  -4  -4   3-1.75185 5.98214   2
  -4  -4   4 25.5879 8.75770   2
  -4  -4   5 144.246 27.2130   2
  -4  -4   6 372.503 66.0933   2
  -4  -4   7 87.4892 32.1413   2
  -4  -2 -10 238.018 73.0699   2
  -4  -2  -9-10.4750 7.76879   2
  -4  -2  -8 47.8547 31.8573   2
  -4  -2  -7 71.6958 24.0107   2
  -4  -2  -6 863.243 57.7472   2
  -4  -2  -5 433.922 52.6664   2
  -4  -2  -4 12.6866 9.40500   2
  -4  -2  -3-7.13417 7.04561   2
  -4  -2  -2 540.032 37.5390   2
  -4  -2  -1 1622.11 63.8228   2
  -4  -2   0 148.682 16.7450   2
  -4  -2   1 167.941 17.2812   2
  -4  -2   2 23.4583 6.89890   2
  -4  -2   3 646.606 41.1485   2
  -4  -2   4 435.796 78.6573   2
  -4  -2   5 2.17557 6.63627   2
  -4  -2   6 43.7136 17.3903   2
  -4  -2   7 34.8531 16.4760   2
  -4  -2   8 227.227 59.6204   2
  -4  -1 -11 108.865 47.8627   2
  -4  -1 -10-4.93329 14.2814   2
  -4  -1  -9 13.6672 18.0844   2
  -4  -1  -8 132.680 36.2961   2
  -4  -1  -7 1082.93 55.6390   2
  -4  -1  -6 134.296 18.0586   2
  -4  -1  -5 182.621 20.5298   2
  -4  -1  -4 21.1950 10.9559   2
  -4  -1  -3 910.989 43.9648   2
  -4  -1  -2 1624.09 61.3223   2
  -4  -1  -1 21.0816 9.17695   2
  -4  -1   0 196.527 29.9362   2
  -4  -1   1 28.5981 8.56225   2
  -4  -1   2 1721.34 48.6168   2
  -4  -1   3 661.979 46.8806   2
  -4  -1   4 2.08441 6.36507   2
  -4  -1   5 38.5291 10.2810   2
  -4  -1   6 89.1707 40.2150   2
  -4  -1   7 189.638 53.5224   2
  -4  -1   8 48.7383 29.7635   2
  -4  -1   9 11.3977 16.0607   2
  -4   0  -9 367.765 69.5530   2
  -4   0  -8 429.060 37.1009   2
  -4   0  -7 76.4242 13.3049   2
  -4   0  -6 16.8213 7.19743   2
  -4   0  -5 12.0482 6.48545   2
  -4   0  -4 1127.49 51.5025   2
  -4   0  -3 534.506 36.4867   2
  -4   0  -2-7.74364 4.81400   2
  -4   0  -1 46.4995 10.3274   2
  -4   0   0 339.220 30.9128   2
  -4   0   1 1072.83 29.6871   2
  -4   0   2 189.730 22.5433   2
  -4   0   3 27.3552 9.87603   2
  -4   0   4-0.12331 4.46644   2
  -4   0   5 426.451 27.8092   2
  -4   0   6 329.303 45.0559   2
  -4   0   7-12.9722 12.9449   2
  -4   0   8 37.8179 25.1438   2
  -4   0   9 23.9776 26.7134   2
  -4   2  -9-11.3469 16.0055   2
  -4   2  -8-10.9688 8.94621   2
  -4   2  -7 63.7433 21.2731   2
  -4   2  -6 495.729 48.1855   2
  -4   2  -5 209.641 32.2714   2
  -4   2  -4 97.2786 21.4640   2
  -4   2  -3 53.7211 22.3619   2
  -4   2  -2 740.268 71.5244   2
  -4   2  -1 760.118 42.4278   2
  -4   2   0 33.1846 7.61535   2
  -4   2   1 19.4950 11.1865   2
  -4   2   2 70.7680 19.5536   2
  -4   2   3 592.425 45.5769   2
  -4   2   4 185.691 23.9656   2
  -4   2   5 6.56886 8.47850   2
  -4   2   6-1.43649 7.11452   2
  -4   2   7 71.6695 17.8101   2
  -4   2   8 87.2799 26.5227   2
  -4   2   9 40.9012 30.3711   2
  -4   3  -8 92.5629 43.7505   2
  -4   3  -7 221.507 52.6286   2
  -4   3  -6-11.6802 16.4896   2
  -4   3  -5 25.0633 30.6514   2
  -4   3  -4 47.1910 14.8510   2
  -4   3  -3 523.041 39.0714   2
  -4   3  -2 439.836 38.9263   2
  -4   3  -1 11.7960 7.23310   2
  -4   3   0 15.7500 6.14481   2
  -4   3   1 311.446 35.5559   2
  -4   3   2 751.718 61.6851   2
  -4   3   3 48.4167 15.5874   2
  -4   3   4 11.4431 9.79099   2
  -4   3   5-8.66524 6.72360   2
  -4   3   6 121.617 24.4992   2
  -4   3   7 171.685 37.7742   2
  -4   3   8-15.3492 15.2994   2
  -4   4  -7 11.1819 15.7766   2
  -4   4  -6 1.27401 15.4150   2
  -4   4  -5 173.548 33.2929   2
  -4   4  -4 465.762 52.4078   2
  -4   4  -3 54.3288 17.7251   2
  -4   4  -2 22.6022 10.2464   2
  -4   4  -1-1.75192 10.0729   2
  -4   4   0 161.662 38.6958   2
  -4   4   1 276.908 52.7179   2
  -4   4   2-18.0518 18.0257   2
  -4   4   3 47.6972 28.1306   2
  -4   4   4 56.1570 27.9489   2
  -4   4   5 179.444 47.7037   2
  -4   4   6 34.5875 34.5019   2
  -4   6  -5-6.16303 8.85654   2
  -4   6  -4-8.39977 8.37592   2
  -4   6  -3 44.6899 23.4907   2
  -4   6  -2 212.429 41.3496   2
  -4   6  -1 42.9992 35.0222   2
  -4   6   0-16.4396 16.4001   2
  -4   6   1 18.4514 26.0313   2
  -4   6   2 81.3581 45.3671   2
  -4   7  -4-8.86883 8.83434   2
  -4   7  -3-8.13933 8.10957   2
  -4   7   0-17.0341 24.0104   2
  -4   7   1 19.2401 27.1199   2
  -3  -8  -5 34.1847 29.5347   2
  -3  -8  -4 39.9179 21.6734   2
  -3  -8  -3 360.093 77.7924   2
  -3  -8  -2 78.3136 24.8214   2
  -3  -8  -1 21.5935 15.2786   2
  -3  -8   0 11.7089 12.7968   2
  -3  -8   1 212.597 36.1523   2
  -3  -8   2 379.000 64.0777   2
  -3  -8   3 11.6559 16.4328   2
  -3  -7  -7 53.8417 26.8104   2
  -3  -7  -6 17.4399 14.2134   2
  -3  -7  -5 447.357 88.8030   2
  -3  -7  -4 448.289 64.0993   2
  -3  -7  -3 13.7238 10.8999   2
  -3  -7  -2 109.831 30.5602   2
  -3  -7  -1-11.9933 11.9741   2
  -3  -7   0 628.176 64.8588   2
  -3  -7   1 340.571 43.3729   2
  -3  -7   2-3.56258 10.5102   2
  -3  -7   3 4.03029 8.62857   2
  -3  -7   4 108.077 36.6654   2
  -3  -6  -8 124.303 38.3176   2
  -3  -6  -7 34.0445 29.4345   2
  -3  -6  -6 524.013 53.4393   2
  -3  -6  -5 811.351 63.3937   2
  -3  -6  -4 12.3583 8.76702   2
  -3  -6  -3 238.776 33.5072   2
  -3  -6  -2 188.045 31.9013   2
  -3  -6  -1 924.149 57.1433   2
  -3  -6   0 268.909 28.2142   2
  -3  -6   1 10.9583 8.54537   2
  -3  -6   2 71.9634 16.5958   2
  -3  -6   3 318.955 32.6508   2
  -3  -6   4 425.531 32.2853   2
  -3  -6   5 26.3313 19.5794   2
  -3  -5   4 183.316 16.3176   2
  -3  -4 -10 60.2381 26.0600   2
  -3  -4  -9 202.616 27.9206   2
  -3  -4  -8 920.424 56.0625   2
  -3  -4  -7 129.559 21.8383   2
  -3  -4  -6 314.193 32.1437   2
  -3  -4  -5 22.2064 13.1288   2
  -3  -4  -4 1238.54 84.6817   2
  -3  -4  -3 1823.04 80.6635   2
  -3  -4  -2-0.50503 7.30565   2
  -3  -4  -1 188.767 22.9236   2
  -3  -4   0 104.526 18.6934   2
  -3  -4   1 1653.77 66.8778   2
  -3  -4   2 884.830 45.0544   2
  -3  -4   3 42.1851 9.42470   2
  -3  -4   4 56.8844 6.73851   2
  -3  -4   5 188.489 32.4640   2
  -3  -4   6 331.308 57.7296   2
  -3  -3 -11-19.5014 19.4525   2
  -3  -3 -10 342.241 54.4185   2
  -3  -3  -9 593.164 48.1182   2
  -3  -3  -8 3.79268 8.18510   2
  -3  -3  -7 60.1251 15.5497   2
  -3  -3  -6 89.1050 16.5740   2
  -3  -3  -5 1704.60 65.8807   2
  -3  -3  -4 717.495 59.6391   2
  -3  -3  -3 118.846 18.6652   2
  -3  -3  -2 79.5039 14.0295   2
  -3  -3  -1 790.462 45.8704   2
  -3  -3   0 2115.72 71.3821   2
  -3  -3   1 115.710 20.1054   2
  -3  -3   2 125.774 16.5995   2
  -3  -3   3 12.1713 5.22204   2
  -3  -3   4 1129.90 38.5218   2
  -3  -3   5 630.424 55.9298   2
  -3  -3   6-8.50975 6.08296   2
  -3  -3   7 28.3754 15.4231   2
  -3  -2 -12-19.2027 19.1413   2
  -3  -2 -11 368.692 88.1947   2
  -3  -2  -9-6.03694 5.34044   2
  -3  -2  -8 156.600 21.4608   2
  -3  -2  -7 489.696 36.3772   2
  -3  -2  -6 2190.33 88.9763   2
  -3  -2  -5 436.220 32.7731   2
  -3  -2  -4 201.992 26.9170   2
  -3  -2  -3 99.6538 19.4893   2
  -3  -2  -2 1714.34 68.2621   2
  -3  -2  -1 2707.19 83.1886   2
  -3  -2   0 89.2260 14.0737   2
  -3  -2   1 719.849 30.4039   2
  -3  -2   2 39.4444 7.02545   2
  -3  -2   3 1814.13 53.1503   2
  -3  -2   4 864.202 41.9811   2
  -3  -2   5-8.36154 9.26206   2
  -3  -2   6 60.6055 18.4628   2
  -3  -2   7 117.072 23.8110   2
  -3  -2   8 320.981 35.4222   2
  -3  -2   9 43.5147 26.0345   2
  -3   0 -11-15.5822 15.5413   2
  -3   0 -10 18.7151 12.8124   2
  -3   0  -9 426.434 36.4493   2
  -3   0  -8 656.982 40.5626   2
  -3   0  -7 37.3023 8.83216   2
  -3   0  -6 129.948 14.3281   2
  -3   0  -5 373.896 25.5391   2
  -3   0  -4 1702.40 48.9320   2
  -3   0  -3 1047.01 38.7280   2
  -3   0  -2 185.134 25.0333   2
  -3   0  -1 61.4593 12.3182   2
  -3   0   0 1685.29 80.9372   2
  -3   0   1 3423.69 50.3535   2
  -3   0   2 91.3275 16.1387   2
  -3   0   3 127.593 16.3145   2
  -3   0   4 2.39848 5.35050   2
  -3   0   5 589.260 29.8061   2
  -3   0   6 587.980 30.3242   2
  -3   0   7 30.6414 18.1780   2
  -3   0   8 78.7752 31.0785   2
  -3   0   9 55.5840 27.7212   2
  -3   1 -10 578.602 92.9183   2
  -3   1  -9 201.326 22.0533   2
  -3   1  -8-2.89193 3.45199   2
  -3   1  -7 6.63856 5.09826   2
  -3   1  -6 318.299 24.2964   2
  -3   1  -5 1680.83 55.2494   2
  -3   1  -4 85.3112 15.2650   2
  -3   1  -3 379.264 30.0792   2
  -3   1  -2 5.64722 8.05180   2
  -3   1  -1 1218.25 61.6038   2
  -3   1   0 1512.78 59.4201   2
  -3   1   1 23.4779 8.94466   2
  -3   1   2 120.835 19.8403   2
  -3   1   3 146.637 19.6709   2
  -3   1   4 1565.55 57.7039   2
  -3   1   5 224.327 19.7291   2
  -3   1   6 22.7243 7.72897   2
  -3   1   7-1.98550 4.27761   2
  -3   1   8 103.577 11.5619   2
  -3   1   9 192.539 37.9658   2
  -3   2  -9 12.5108 16.3763   2
  -3   2  -8 1.95358 8.20297   2
  -3   2  -7 570.725 42.6269   2
  -3   2  -6 719.852 50.0742   2
  -3   2  -5 33.2603 13.9687   2
  -3   2  -4 28.0502 13.1191   2
  -3   2  -3 67.3114 16.6518   2
  -3   2  -2 1768.04 78.4951   2
  -3   2  -1 844.463 38.2469   2
  -3   2   0 111.104 13.0171   2
  -3   2   1 99.0934 18.4649   2
  -3   2   2 672.237 48.6434   2
  -3   2   3 1043.40 65.2926   2
  -3   2   4 81.1274 20.3120   2
  -3   2   5 61.2639 22.2263   2
  -3   2   6 10.4527 10.7325   2
  -3   2   7 362.245 32.7415   2
  -3   2   8 256.009 22.5413   2
  -3   2   9-13.2792 9.68631   2
  -3   4  -8 128.030 31.0759   2
  -3   4  -7 1.33066 7.07253   2
  -3   4  -6 4.66141 8.63002   2
  -3   4  -5 206.471 25.5967   2
  -3   4  -4 558.229 40.1816   2
  -3   4  -3 81.2162 13.6465   2
  -3   4  -2 40.7977 11.7713   2
  -3   4  -1 65.9611 17.6569   2
  -3   4   0 714.801 42.7496   2
  -3   4   1 406.094 54.1092   2
  -3   4   2-8.20960 7.58549   2
  -3   4   3-3.36539 10.7332   2
  -3   4   4 62.4498 19.2085   2
  -3   4   5 308.457 54.5226   2
  -3   4   6 34.8312 22.9459   2
  -3   4   7 30.3152 26.1987   2
  -3   4   8-14.6462 14.6078   2
  -3   4   9 125.545 50.1273   2
  -3   5  -7 59.9742 29.3155   2
  -3   5  -6 261.856 57.6240   2
  -3   5  -5 146.996 31.9604   2
  -3   5  -4 4.85077 7.71905   2
  -3   5  -3 4.89329 8.86333   2
  -3   5  -2 88.3744 15.2862   2
  -3   5  -1 624.930 37.8821   2
  -3   5   0 100.564 24.3696   2
  -3   5   1 75.7650 22.3565   2
  -3   5   2-7.87538 14.1199   2
  -3   5   3 250.702 48.3407   2
  -3   5   4 389.332 95.2231   2
  -3   5   5 20.4667 28.8943   2
  -3   5   6 64.0466 36.9025   2
  -3   5   7 16.8908 29.1814   2
  -3   5   8 65.3385 36.4106   2
  -3   6  -6 179.720 50.1049   2
  -3   6  -5-10.0263 14.1475   2
  -3   6  -4 8.79980 8.78206   2
  -3   6  -3 113.951 25.5213   2
  -3   6  -2 310.276 39.5599   2
  -3   6  -1 52.6812 19.4919   2
  -3   6   0 14.9716 21.1377   2
  -3   6   1-16.8821 16.8540   2
  -3   6   2 296.542 80.6485   2
  -3   6   3 99.6457 56.2652   2
  -3   6   4-21.0635 29.7287   2
  -3   6   5-21.9649 21.9153   2
  -3   8   1 38.5697 38.4424   2
  -2  -9  -4-17.0414 16.9931   2
  -2  -9  -3-16.0523 16.0081   2
  -2  -9  -2 9.26973 14.3790   2
  -2  -9  -1 0.70412 12.7276   2
  -2  -9   0-5.17697 10.2166   2
  -2  -9   1 13.4774 19.0011   2
  -2  -8  -5 62.3497 38.1012   2
  -2  -8  -4 426.766 51.8996   2
  -2  -8  -3 365.389 56.1373   2
  -2  -8  -2 34.0572 17.5415   2
  -2  -8  -1 153.792 29.3664   2
  -2  -8   0 66.3939 25.7328   2
  -2  -8   1 672.910 64.5678   2
  -2  -8   2 118.418 40.1833   2
  -2  -8   3-4.16903 9.90690   2
  -2  -7  -7 171.127 44.3533   2
  -2  -7  -6 0.32148 11.9164   2
  -2  -7  -5 397.340 82.1739   2
  -2  -7  -4 665.523 74.7390   2
  -2  -7  -3 13.3850 16.6792   2
  -2  -7  -2 111.968 20.9878   2
  -2  -7  -1 88.8946 21.1670   2
  -2  -7   0 794.302 58.2752   2
  -2  -7   1 437.755 43.9362   2
  -2  -7   2-2.95228 9.22721   2
  -2  -7   3-3.38955 8.91635   2
  -2  -7   4 14.8278 9.63056   2
  -2  -7   5 175.698 37.0215   2
  -2  -6  -9-19.0167 13.4192   2
  -2  -6  -8-1.87634 16.8826   2
  -2  -6  -7 66.9501 40.9385   2
  -2  -6  -6 773.082 82.8704   2
  -2  -6  -5 183.246 31.7878   2
  -2  -6  -4 153.588 35.4653   2
  -2  -6  -3 23.8321 11.9129   2
  -2  -6  -2 522.937 38.7660   2
  -2  -6  -1 1441.30 69.7677   2
  -2  -6   0 33.2229 12.9487   2
  -2  -6   1 176.444 31.3652   2
  -2  -6   2 38.7467 11.1486   2
  -2  -6   3 841.667 49.8083   2
  -2  -6   4 449.566 33.1231   2
  -2  -5 -11 195.104 66.1703   2
  -2  -5 -10 56.0379 27.2982   2
  -2  -5  -9 122.089 35.9802   2
  -2  -5  -8 372.535 47.5068   2
  -2  -5  -7 1611.12 91.8499   2
  -2  -5  -6 142.178 33.1611   2
  -2  -5  -5 151.990 26.7018   2
  -2  -5  -4 25.5078 10.9417   2
  -2  -5  -3 1079.58 61.9154   2
  -2  -5  -2 1741.84 62.2153   2
  -2  -5  -1 12.0008 8.56443   2
  -2  -5   0 184.389 45.1389   2
  -2  -5   1 3.97860 8.05162   2
  -2  -5   2 1437.90 47.0652   2
  -2  -5   3 632.883 38.6192   2
  -2  -5   4 2.66217 6.51227   2
  -2  -4  -6 150.681 35.1234   2
  -2  -4  -5 154.826 29.2004   2
  -2  -4  -4 2304.14 104.913   2
  -2  -4  -3 1014.57 49.7686   2
  -2  -4  -2 63.9273 18.6860   2
  -2  -4  -1 86.7918 21.1567   2
  -2  -4   0 1156.03 69.7916   2
  -2  -4   1 1880.72 58.4837   2
  -2  -4   2 212.886 25.3110   2
  -2  -4   3 247.019 19.5311   2
  -2  -4   4 7.55293 18.4855   2
  -2  -3  -6 612.684 65.0093   2
  -2  -3  -5 2486.57 167.419   2
  -2  -3  -3 217.806 37.2199   2
  -2  -3  -2 162.760 37.0261   2
  -2  -3  -1 2256.37 88.0150   2
  -2  -3   0 4846.51 94.8196   2
  -2  -3   1 148.211 17.5420   2
  -2  -3   2 545.096 39.6894   2
  -2  -3   3 178.518 27.2385   2
  -2  -2 -12 110.603 48.6287   2
  -2  -2 -11 540.182 65.4893   2
  -2  -2 -10 238.979 33.3531   2
  -2  -2  -9 104.702 22.8245   2
  -2  -2  -8 5.00221 6.24153   2
  -2  -2  -7 561.913 35.1847   2
  -2  -2  -6 2147.70 66.3215   2
  -2  -2  -5 189.729 19.6187   2
  -2  -2  -4 958.584 49.4584   2
  -2  -2  -3 97.1037 13.3002   2
  -2  -2  -2 3115.84 130.675   2
  -2  -2  -1 1857.30 66.2072   2
  -2  -2   0 5.34151 4.22712   2
  -2  -2   1 61.2592 9.42234   2
  -2  -2   2 526.390 30.9394   2
  -2  -2   3 3296.47 52.7762   2
  -2  -2   4 477.639 32.9024   2
  -2  -2   5 195.375 25.9394   2
  -2  -2   6 6.09720 5.38252   2
  -2  -2   7 336.046 31.5956   2
  -2  -1 -12 412.325 90.0674   2
  -2  -1 -11 16.1195 27.8580   2
  -2  -1 -10 46.0733 30.6646   2
  -2  -1  -9-3.38838 6.65242   2
  -2  -1  -8 1275.33 47.8106   2
  -2  -1  -7 1476.89 47.7683   2
  -2  -1  -6 8.05398 5.34538   2
  -2  -1  -5 99.8868 13.0196   2
  -2  -1  -4 388.772 22.0093   2
  -2  -1  -3 3543.83 69.5978   2
  -2  -1  -2 1642.25 47.5713   2
  -2  -1  -1 777.551 37.1945   2
  -2  -1   0 372.518 32.9782   2
  -2  -1   1 2636.05 60.8991   2
  -2  -1   2 3759.23 56.3584   2
  -2  -1   3 85.3743 8.28804   2
  -2  -1   4 98.3803 14.2187   2
  -2  -1   5-6.96527 6.96113   2
  -2  -1   6 1088.72 55.7576   2
  -2  -1   7 680.299 40.3406   2
  -2  -1   8-6.44615 6.43620   2
  -2  -1   9 11.4982 12.8286   2
  -2   0  -9 677.266 33.7266   2
  -2   0  -6 150.267 16.5443   2
  -2   0  -5 1361.89 46.1643   2
  -2   0  -4 4948.99 90.5585   2
  -2   0  -3 446.399 25.8647   2
  -2   0  -2 343.653 22.5566   2
  -2   0  -1 5.41308 8.75161   2
  -2   0   0 2798.16 71.4407   2
  -2   0   1 3419.54 45.7839   2
  -2   0   2 6.59548 4.50613   2
  -2   0   3 764.801 32.7727   2
  -2   0   4 208.230 19.5529   2
  -2   0   5 1851.83 68.4832   2
  -2   0   6 318.388 25.2067   2
  -2   0   8 33.8933 9.33786   2
  -2   0   9 156.425 34.7682   2
  -2   0  10 272.251 40.0117   2
  -2   1  -6 966.862 55.6130   2
  -2   1  -5 1638.21 85.2851   2
  -2   1  -4 118.458 29.1986   2
  -2   1  -3 189.507 33.6982   2
  -2   1  -2 483.699 56.3108   2
  -2   1  -1 3974.73 108.709   2
  -2   1   0 1898.87 83.5004   2
  -2   1   1 7.29500 8.42683   2
  -2   1   2 111.163 27.7774   2
  -2   1   3 1130.46 66.1046   2
  -2   2 -10 42.1753 20.5957   2
  -2   2  -9 52.3677 13.2102   2
  -2   2  -8 120.438 23.4776   2
  -2   2  -7 1112.67 46.4940   2
  -2   2  -6 659.670 40.4794   2
  -2   2  -5 114.192 18.7885   2
  -2   2  -4 216.600 24.6860   2
  -2   2  -3 701.591 42.9109   2
  -2   2  -2 3002.72 70.7327   2
  -2   2  -1 921.552 36.2769   2
  -2   2   0 839.858 34.6486   2
  -2   2   1 26.0406 19.4052   2
  -2   2   2 2034.95 94.3526   2
  -2   2   3 1968.09 93.0527   2
  -2   2   4 56.7991 18.3770   2
  -2   2   5 273.228 55.1649   2
  -2   2   6 63.4922 23.0113   2
  -2   2   7 644.963 46.4921   2
  -2   2   8 286.093 21.1177   2
  -2   2   9 19.3508 5.90040   2
  -2   2  10 45.9063 18.2885   2
  -2   3  -9 59.0977 26.6195   2
  -2   3  -8 391.940 23.3972   2
  -2   3  -7 439.345 36.3748   2
  -2   3  -6 16.8849 10.6804   2
  -2   3  -5 7.27257 6.53305   2
  -2   3  -4 649.547 37.5530   2
  -2   3  -3 1920.43 51.4844   2
  -2   3  -2 57.8885 12.8035   2
  -2   3  -1 117.884 14.4652   2
  -2   3   0 14.2757 5.78975   2
  -2   3   1 1001.17 107.108   2
  -2   3   2 997.227 70.4830   2
  -2   3   3 11.3284 10.2329   2
  -2   3   4 27.5461 17.0542   2
  -2   3   5 277.806 50.9598   2
  -2   3   6 624.995 99.4633   2
  -2   3   7 94.1773 32.4689   2
  -2   3   8 26.4703 14.2180   2
  -2   3   9-2.48300 4.64208   2
  -2   3  10 75.0815 18.5557   2
  -2   4  -8 8.35209 8.40167   2
  -2   4  -7 17.5453 14.5178   2
  -2   4  -6 89.7953 22.6735   2
  -2   4  -5 729.085 63.3502   2
  -2   4  -4 544.346 31.3621   2
  -2   4  -3-2.55722 4.27717   2
  -2   4  -2 129.287 17.0705   2
  -2   4  -1 282.589 32.5795   2
  -2   4   0 2365.33 92.2220   2
  -2   4   1 210.169 36.9139   2
  -2   4   2 120.066 27.9440   2
  -2   4   3 13.9318 11.8522   2
  -2   4   4 472.422 56.7758   2
  -2   4   5 727.847 71.1583   2
  -2   4   6 18.7427 18.7062   2
  -2   4   7 102.201 28.1136   2
  -2   4   8 9.58455 8.81021   2
  -2   4   9 373.086 51.3100   2
  -2   4  10 144.898 47.1323   2
  -2   5  -4 40.3617 19.5216   2
  -2   5  -1 851.140 99.5987   2
  -2   6  -6 35.1850 19.7529   2
  -2   6  -5 48.2421 18.8859   2
  -2   6  -4 9.82446 7.13084   2
  -2   6  -3 333.319 34.1727   2
  -2   6  -2 334.528 31.5179   2
  -2   6  -1-1.61672 6.28457   2
  -2   6   0 15.7988 9.62910   2
  -2   6   1 154.164 51.0689   2
  -2   6   2 362.362 54.7237   2
  -2   6   3 128.262 35.4709   2
  -2   6   4-18.7990 26.5473   2
  -2   6   5 19.7348 27.8632   2
  -2   6   6 82.3100 45.9246   2
  -2   7  -5-10.7104 10.6844   2
  -2   7  -4 86.8773 34.7294   2
  -2   7  -3 251.971 36.7868   2
  -2   7  -2-1.40423 6.79166   2
  -2   7  -1 13.5590 23.4412   2
  -2   7   0 62.0761 34.6401   2
  -2   7   1 360.471 85.6768   2
  -2   7   2 92.6040 45.2861   2
  -2   7   3 19.6392 27.7224   2
  -2   7   4-20.5782 20.5368   2
  -2   7   5 85.5489 47.7160   2
  -2   8  -1 147.744 53.1270   2
  -2   8   0 101.587 47.7663   2
  -2   8   1 18.7598 18.7126   2
  -2   8   2 20.2458 28.5592   2
  -2   8   3-21.4300 21.3734   2
  -1  -9  -4-17.5863 17.5380   2
  -1  -9  -3-3.03547 15.2106   2
  -1  -9  -2 53.8252 19.8967   2
  -1  -9  -1 1.86232 9.97521   2
  -1  -9   0 0.22515 12.1180   2
  -1  -9   1-2.25232 12.4509   2
  -1  -9   2 272.795 65.2090   2
  -1  -8  -6 55.1937 41.0455   2
  -1  -8  -5-8.01436 14.6539   2
  -1  -8  -4 269.284 41.7940   2
  -1  -8  -3 352.493 45.5165   2
  -1  -8  -2-14.5829 8.40485   2
  -1  -8  -1 83.5229 22.1687   2
  -1  -8   0 16.1350 12.8861   2
  -1  -8   1 385.353 41.8876   2
  -1  -8   2 113.219 32.8116   2
  -1  -8   3-0.07613 7.39406   2
  -1  -8   4-8.93761 8.91199   2
  -1  -7  -7-5.90875 15.1365   2
  -1  -7  -6 41.2297 22.2457   2
  -1  -7  -5 912.145 127.580   2
  -1  -7  -4 293.091 35.2987   2
  -1  -7  -3 36.0848 13.6015   2
  -1  -7  -2 51.5746 14.4327   2
  -1  -7  -1 391.435 32.2324   2
  -1  -7   0 840.839 44.6236   2
  -1  -7   1 3.19598 6.22679   2
  -1  -7   2 125.043 21.8025   2
  -1  -7   3 4.60572 7.30192   2
  -1  -7   4 454.703 46.6932   2
  -1  -7   5 223.288 22.6357   2
  -1  -6   3 850.846 43.6263   2
  -1  -5 -10 28.3458 20.3851   2
  -1  -5  -9-18.5406 18.5088   2
  -1  -5  -8 462.673 65.3418   2
  -1  -5  -7 855.667 82.7855   2
  -1  -5  -6 50.3727 22.1178   2
  -1  -5  -5 420.296 75.5568   2
  -1  -5  -4 70.2709 27.3394   2
  -1  -5  -3 1732.66 97.6066   2
  -1  -5  -2 987.266 62.7600   2
  -1  -5  -1 53.4689 11.4943   2
  -1  -5   0 57.9970 12.3264   2
  -1  -5   1 908.277 42.7862   2
  -1  -5   2 2137.59 66.6365   2
  -1  -5   3 421.957 50.2782   2
  -1  -5   4 202.302 23.3179   2
  -1  -5   5 6.30035 9.43767   2
  -1  -4 -12-0.43728 10.7375   2
  -1  -4 -11 104.200 36.1110   2
  -1  -4 -10 18.9977 13.9892   2
  -1  -4  -9 984.249 87.8103   2
  -1  -4  -8 1334.57 100.195   2
  -1  -4  -7 50.2802 22.8992   2
  -1  -4  -6 261.246 42.2313   2
  -1  -4  -5 604.879 60.7498   2
  -1  -4  -4 1751.61 131.931   2
  -1  -4  -3 623.284 76.2144   2
  -1  -4  -1 289.971 32.3391   2
  -1  -4   0 2066.39 80.0685   2
  -1  -4   1 3643.81 72.8299   2
  -1  -4   2 47.6105 11.8889   2
  -1  -4   3 168.914 21.3772   2
  -1  -4   4 98.5768 12.0863   2
  -1  -4   5 865.802 51.9192   2
  -1  -3 -12 95.1797 53.6799   2
  -1  -3 -11 20.6673 17.0839   2
  -1  -3 -10 836.457 64.3273   2
  -1  -3  -9 260.742 43.0350   2
  -1  -3  -8 93.7724 26.8668   2
  -1  -3  -7 38.5779 18.4887   2
  -1  -3  -6 1091.19 77.3770   2
  -1  -3  -5 3932.86 141.101   2
  -1  -3  -4 224.927 27.8505   2
  -1  -3  -3 715.901 63.9284   2
  -1  -3  -2 120.096 26.1038   2
  -1  -3  -1 3036.48 91.6079   2
  -1  -3   0 2352.12 55.4199   2
  -1  -3   1 19.4352 7.31564   2
  -1  -3   2 446.981 20.8331   2
  -1  -3   3 210.089 14.0755   2
  -1  -3   4 2389.10 92.7570   2
  -1  -2   1 308.039 35.3866   2
  -1  -1  -6 315.130 27.9891   2
  -1  -1  -5 622.173 40.8550   2
  -1  -1  -4 1741.23 44.5843   2
  -1  -1  -3 5977.83 83.3928   2
  -1  -1  -2 1209.74 36.1916   2
  -1  -1  -1 921.820 50.6191   2
  -1  -1   0 4.82971 3.60199   2
  -1  -1   1 6050.24 80.8200   2
  -1  -1   2 4823.78 91.1394   2
  -1  -1   3 100.354 13.5879   2
  -1  -1   4 550.836 38.8307   2
  -1  -1   5 219.844 23.0663   2
  -1  -1   6 1346.55 76.9874   2
  -1  -1   7 401.742 44.3395   2
  -1   0 -11 63.5099 27.2776   2
  -1   0 -10 201.378 26.9192   2
  -1   0  -9 762.802 33.9713   2
  -1   0  -8 457.630 25.1942   2
  -1   0  -7 18.6976 6.12700   2
  -1   0  -6 7.28856 4.33572   2
  -1   0  -5 1507.91 34.5753   2
  -1   0  -4 3292.23 43.8847   2
  -1   0  -3 11.5424 3.57831   2
  -1   0  -2 1086.25 25.8161   2
  -1   0  -1 755.501 22.8767   2
  -1   0   0 3126.66 68.1589   2
  -1   0   1 3849.78 48.6903   2
  -1   0   2 45.6596 7.97029   2
  -1   0   3 52.6394 7.80541   2
  -1   0   4 1535.05 30.3196   2
  -1   0   5 2419.21 57.2608   2
  -1   0   6 229.788 27.4795   2
  -1   0   7 147.851 15.9439   2
  -1   0   8 6.50132 5.06173   2
  -1   0   9 324.382 21.5468   2
  -1   0  10 152.722 19.8168   2
  -1   0  11 12.1511 20.9896   2
  -1   1 -11 337.115 83.0443   2
  -1   1 -10 519.402 60.2900   2
  -1   1  -9 30.2348 11.8095   2
  -1   1  -8 260.548 25.1122   2
  -1   1  -7 164.069 10.1600   2
  -1   1  -6 3166.95 60.2081   2
  -1   1  -5 1844.32 64.1196   2
  -1   1  -4 61.6874 7.84998   2
  -1   1  -3 228.307 11.9129   2
  -1   1  -2 864.909 27.3848   2
  -1   1  -1 9470.91 89.4306   2
  -1   1   0 1420.85 32.7158   2
  -1   1   1 3302.14 129.025   2
  -1   1   2 56.9812 10.0597   2
  -1   1   3 1660.81 74.9075   2
  -1   1   4 2891.50 101.701   2
  -1   1   5 85.7264 20.1497   2
  -1   1   6 283.635 15.7670   2
  -1   1   7 25.2870 4.75961   2
  -1   1   8 945.340 45.9383   2
  -1   1   9 378.277 36.4925   2
  -1   1  10 2.89646 6.55033   2
  -1   1  11 14.1748 14.1378   2
  -1   1  12 28.6869 24.7553   2
  -1   2   0 21.2752 6.96624   2
  -1   3  -9 248.640 41.5914   2
  -1   3  -8 585.092 23.1450   2
  -1   3  -7 4.99695 3.82726   2
  -1   3  -6 149.786 22.5935   2
  -1   3  -5 44.7759 12.3138   2
  -1   3  -4 1620.10 52.4475   2
  -1   3  -3 1495.41 39.7879   2
  -1   3  -2-0.83261 3.45884   2
  -1   3  -1 874.952 37.1328   2
  -1   3   0 1214.65 43.2730   2
  -1   3   1 4332.86 196.454   2
  -1   3   2 447.726 34.3767   2
  -1   3   3 133.576 27.4434   2
  -1   3   4 111.361 24.2489   2
  -1   3   5 662.929 66.7755   2
  -1   3   6 1326.37 77.4544   2
  -1   3   7 34.3909 18.9827   2
  -1   3   8 284.558 27.6858   2
  -1   3   9 6.92925 6.98765   2
  -1   3  10 363.728 40.7580   2
  -1   3  11 108.173 37.0989   2
  -1   4 -10 178.426 60.5307   2
  -1   4  -9 406.374 55.9746   2
  -1   4  -8 34.5599 9.47687   2
  -1   4  -7 40.4563 7.82532   2
  -1   4  -6 74.0028 12.2674   2
  -1   4  -5 1055.70 47.6017   2
  -1   4  -4 735.536 30.5908   2
  -1   4  -3 56.9881 9.86539   2
  -1   4  -2 155.795 14.4897   2
  -1   4  -1 576.733 42.1492   2
  -1   4   0 1370.86 65.7804   2
  -1   4   1 454.590 52.0702   2
  -1   4   2 145.922 28.7843   2
  -1   4   3-4.57283 5.74189   2
  -1   4   4 912.319 72.3325   2
  -1   4   5 655.191 61.8026   2
  -1   4   6-7.65707 7.65439   2
  -1   4   7 2.29218 7.20265   2
  -1   4   8 37.7036 11.7291   2
  -1   4   9 261.844 27.1289   2
  -1   4  10 139.518 26.3538   2
  -1   4  11 10.0671 10.0334   2
  -1   5  -9-14.9038 21.0210   2
  -1   5  -8 13.1243 11.7222   2
  -1   5  -7 148.924 16.6498   2
  -1   5  -6 509.595 32.4955   2
  -1   5  -5 131.638 11.7794   2
  -1   5  -4 55.2654 9.63389   2
  -1   5  -3 20.1371 6.29199   2
  -1   5  -2 884.304 45.4761   2
  -1   5  -1 1091.92 50.3477   2
  -1   5   0-6.53286 9.32533   2
  -1   5   1 232.956 57.4741   2
  -1   5   2 52.2693 21.3112   2
  -1   5   3 708.419 68.7203   2
  -1   5   4 341.777 49.1211   2
  -1   5   5 28.3402 15.5094   2
  -1   5   6 30.7213 15.9255   2
  -1   5   7 194.786 32.6550   2
  -1   5   8 401.189 41.6055   2
  -1   5   9 3.54713 8.82511   2
  -1   5  10-3.06842 11.3204   2
  -1   5  11-12.3273 12.2799   2
  -1   6  -5 46.9622 18.3851   2
  -1   6   2 467.859 80.9609   2
  -1   7  -5 55.6526 36.8394   2
  -1   7  -3 41.9819 16.9906   2
  -1   7  -2-0.35164 7.67050   2
  -1   7  -1-13.8626 9.78841   2
  -1   7   0 225.023 45.8740   2
  -1   7   1 479.822 99.1355   2
  -1   7   2-2.05711 17.2605   2
  -1   7   3 63.1467 27.5184   2
  -1   7   4-18.9527 18.9224   2
  -1   7   5 196.908 70.8699   2
  -1   7   6 61.2914 40.7777   2
  -1   8  -3 30.2052 26.5761   2
  -1   8  -2-13.4024 13.3701   2
  -1   8  -1 186.201 55.8223   2
  -1   8   0 91.5222 29.7241   2
  -1   8   1-4.66756 14.2884   2
  -1   8   2 17.7841 17.8073   2
  -1   8   3 20.2581 28.5882   2
  -1   8   4 125.436 58.9965   2
  -1   9   0 37.2453 37.1302   2
  -1   9   1-20.1703 20.1096   2
   0  -9  -3-17.7152 17.6663   2
   0  -9  -2-16.6383 16.5931   2
   0  -9  -1-12.3956 10.2316   2
   0  -9   0-11.0761 10.2602   2
   0  -9   1 22.4253 20.7531   2
   0  -9   2 111.597 31.2801   2
   0  -9   3 81.9502 38.4979   2
   0  -7  -7 166.651 55.1580   2
   0  -7  -6 192.962 31.1889   2
   0  -7  -5 452.487 50.4480   2
   0  -7  -4 112.017 34.1404   2
   0  -7  -3 61.2442 20.3393   2
   0  -7  -2 46.6203 17.8967   2
   0  -7  -1 383.034 39.9208   2
   0  -7   0 660.579 45.2916   2
   0  -7   1 20.1382 9.12186   2
   0  -7   2 25.3578 14.0571   2
   0  -7   3 90.6094 15.1865   2
   0  -7   4 206.319 49.9999   2
   0  -7   5 79.5892 12.6673   2
   0  -6  -9 49.6251 33.0048   2
   0  -6  -8 2.50976 22.3841   2
   0  -6  -7 364.244 60.2252   2
   0  -6  -6 776.146 111.190   2
   0  -6  -5 23.3030 11.9968   2
   0  -6  -4 213.732 28.4521   2
   0  -6  -3 52.7323 23.7293   2
   0  -6  -2 1089.20 55.3794   2
   0  -6  -1 477.405 40.6140   2
   0  -6   0 62.5854 18.0177   2
   0  -6   1 48.6882 14.5480   2
   0  -6   2 145.992 16.7085   2
   0  -6   3 975.662 46.4237   2
   0  -6   4 141.067 38.8683   2
   0  -6   5 75.8016 28.3152   2
   0  -5 -10 170.483 55.7417   2
   0  -5  -9 17.4143 14.2989   2
   0  -5  -8 853.651 88.8729   2
   0  -5  -7 773.812 79.0487   2
   0  -5  -6 55.9796 23.3642   2
   0  -5  -5 65.7185 21.9198   2
   0  -5  -4 286.478 44.0122   2
   0  -5  -3 1960.57 67.3363   2
   0  -5  -2 789.318 56.9166   2
   0  -5  -1 171.925 20.6622   2
   0  -5   0 57.3842 14.9013   2
   0  -5   1 1139.60 56.2035   2
   0  -5   2 1373.27 53.2831   2
   0  -5   3 6.00003 5.11171   2
   0  -5   4 33.9927 17.9700   2
   0  -5   5 4.93138 5.48342   2
   0  -3 -11 244.310 44.6103   2
   0  -3 -10 644.523 49.9991   2
   0  -3  -9 148.886 24.7155   2
   0  -3  -8 85.6739 17.8521   2
   0  -3  -7-10.6871 7.54909   2
   0  -3  -6 1643.75 91.2093   2
   0  -3  -5 1752.29 136.295   2
   0  -3  -4 7.17757 8.92083   2
   0  -3  -3 559.644 61.5976   2
   0  -3  -2 527.545 42.3787   2
   0  -3  -1 5438.83 144.694   2
   0  -3   0 1251.80 52.9530   2
   0  -3   1 149.834 16.1254   2
   0  -3   2 32.3028 6.91963   2
   0  -3   3 1843.38 51.4437   2
   0  -3   4 2310.41 57.9450   2
   0  -2 -12 231.982 68.1088   2
   0  -2 -11 399.244 45.7775   2
   0  -2 -10 11.9640 10.0505   2
   0  -2  -9 263.321 29.2961   2
   0  -2  -8 166.898 27.1515   2
   0  -2  -7 3486.62 113.121   2
   0  -2  -6 2006.60 81.3961   2
   0  -2  -5 268.043 36.1127   2
   0  -2  -4 365.855 30.9560   2
   0  -2  -3 1526.24 45.9635   2
   0  -2  -2 5387.49 115.705   2
   0  -2  -1 1019.81 55.3122   2
   0  -2   0 3606.30 92.9044   2
   0  -2   1 124.040 11.8029   2
   0  -2   2 2965.39 43.4763   2
   0  -2   3 3388.41 51.7766   2
   0  -1 -11 38.0741 26.9339   2
   0  -1 -10 87.8787 16.8693   2
   0  -1  -9 176.493 26.0209   2
   0  -1  -8 1319.88 58.5367   2
   0  -1  -7 664.389 53.2931   2
   0  -1  -6 52.5878 21.2404   2
   0  -1  -5 29.9363 13.7880   2
   0  -1  -4 3403.64 101.053   2
   0  -1  -3 6258.46 126.795   2
   0  -1  -2 2.50980 3.58644   2
   0  -1  -1 16.5802 8.79287   2
   0  -1   0 1096.94 35.7659   2
   0  -1   1 3509.84 79.4789   2
   0  -1   2 2017.08 64.8793   2
   0  -1   3 402.975 31.7760   2
   0  -1   4 224.898 19.5459   2
   0  -1   6 1487.89 79.7059   2
   0  -1   7 79.3481 22.0237   2
   0  -1   8 61.7376 16.6676   2
   0   1 -10 574.663 61.1358   2
   0   1  -9 9.50474 4.75912   2
   0   1  -8 67.1221 10.8110   2
   0   1  -7 138.939 18.3244   2
   0   1  -6 2308.90 45.9361   2
   0   1  -5 1234.59 21.4728   2
   0   1  -4 264.449 8.34353   2
   0   1  -3 438.085 10.7759   2
   0   1  -2 2769.22 28.7684   2
   0   1  -1 2759.59 36.7622   2
   0   1   0 669.269 22.0860   2
   0   1   1 17.9978 5.24244   2
   0   1   2 3.44726 3.10052   2
   0   1   3 4397.25 51.7656   2
   0   1   4 2017.75 34.0177   2
   0   1   5 22.1521 5.19568   2
   0   1   6 46.9349 9.92298   2
   0   1   7 404.223 28.0388   2
   0   1   8 748.060 89.0490   2
   0   1   9 107.617 22.9468   2
   0   1  10 49.6938 18.8448   2
   0   1  11 16.3340 10.7044   2
   0   1  12 156.753 48.0775   2
   0   2 -11 95.0089 37.4616   2
   0   2 -10 12.3750 16.4379   2
   0   2  -9 6.65191 7.56286   2
   0   2  -8 635.641 21.8393   2
   0   2  -7 1443.30 26.2320   2
   0   2  -6 186.818 10.1374   2
   0   2  -5 292.658 10.7531   2
   0   2  -4 59.7502 5.79451   2
   0   2  -3 3595.15 50.2153   2
   0   2  -2 3158.81 59.7261   2
   0   2  -1 104.458 14.7718   2
   0   2   0 2352.38 99.8256   2
   0   2   1 1568.80 88.4454   2
   0   2   2 6433.29 114.616   2
   0   2   3 1180.47 40.4051   2
   0   2   4 230.580 18.5190   2
   0   2   5 207.648 20.3104   2
   0   2   6 987.795 36.8585   2
   0   2   7 1916.40 56.0473   2
   0   2   8 79.1289 14.4738   2
   0   2   9 177.385 19.7615   2
   0   2  10 26.8769 26.8298   2
   0   2  11 201.261 35.5357   2
   0   2  12 158.425 51.7626   2
   0   3 -10-16.4892 16.4538   2
   0   3  -9 342.434 48.9925   2
   0   3  -8 604.219 19.6748   2
   0   3  -7 5.80401 2.95860   2
   0   3  -6 151.955 9.82495   2
   0   3  -5 217.092 12.1651   2
   0   3  -4 2194.80 37.0920   2
   0   3  -3 1993.81 51.4941   2
   0   3  -2 32.7029 8.23281   2
   0   3  -1 106.788 15.7064   2
   0   3   0 965.858 81.3512   2
   0   3   1 3428.63 156.544   2
   0   3   2 663.719 39.3427   2
   0   3   3 569.406 30.0386   2
   0   3   4 5.70201 5.95874   2
   0   3   5 1062.23 43.8981   2
   0   3   6 1040.41 43.2806   2
   0   3   7-4.36839 3.01087   2
   0   3   8 42.1980 11.5442   2
   0   3   9 72.6639 11.6025   2
   0   3  10 449.273 36.5862   2
   0   3  11 147.320 56.5628   2
   0   3  12-16.7371 16.6813   2
   0   5  -9 32.2239 32.1405   2
   0   5  -8-12.7126 9.02946   2
   0   5  -7 360.013 24.5986   2
   0   5  -6 470.848 21.7849   2
   0   5  -5-2.22926 3.76392   2
   0   5  -4 72.0814 13.7829   2
   0   5  -3 7.48863 5.72118   2
   0   5  -2 1421.22 68.6877   2
   0   5  -1 1046.63 48.6062   2
   0   5   0 49.2737 14.4929   2
   0   5   1 112.421 20.4630   2
   0   5   2 743.036 44.7897   2
   0   5   3 1763.03 60.6176   2
   0   5   4 232.542 23.8780   2
   0   5   5 31.2990 10.2707   2
   0   5   6 12.0085 8.03186   2
   0   5   7 394.541 35.0553   2
   0   5   8 367.653 33.7096   2
   0   5   9 11.0297 10.6445   2
   0   5  10-14.4287 10.4425   2
   0   5  11-12.9574 12.9156   2
   0   6  -8 330.436 76.3765   2
   0   6  -7 369.686 51.6677   2
   0   6  -6 7.40617 5.96509   2
   0   6  -5 91.7524 13.1394   2
   0   6  -4 164.668 22.3449   2
   0   6  -3 969.700 50.0061   2
   0   6  -2 148.486 17.4015   2
   0   6  -1 45.4121 11.3168   2
   0   6   0 40.1067 15.1682   2
   0   6   1 453.650 25.7002   2
   0   6   2 967.181 42.8506   2
   0   6   3 46.9655 10.7185   2
   0   6   4 191.489 22.6882   2
   0   6   5 15.8035 12.0099   2
   0   6   6 482.589 48.6308   2
   0   6   7-2.95168 9.84898   2
   0   6   8-5.14852 6.90906   2
   0   6   9-0.84062 8.00624   2
   0   7  -6-3.91219 9.64430   2
   0   7  -5 209.431 30.3257   2
   0   7  -4 286.207 33.7782   2
   0   7  -3 73.1191 16.1788   2
   0   7  -2 35.6291 11.7340   2
   0   7  -1 5.17605 6.24101   2
   0   7   0 417.042 23.6367   2
   0   7   1 261.913 37.4486   2
   0   7   2 80.6768 39.4754   2
   0   7   3 45.6145 17.0250   2
   0   7   4 60.3964 25.4493   2
   0   7   5 437.500 63.4636   2
   0   7   6 139.901 39.2659   2
   0   7   7 39.5244 32.2006   2
   0   9  -1 17.8309 30.7938   2
   0   9   0 19.1342 33.0504   2
   0   9   1-20.1280 20.0745   2
   0   9   2 62.7131 41.6980   2
   1  -8  -3 86.8097 33.2090   2
   1  -8  -2 31.3890 21.1962   2
   1  -8  -1 18.4266 15.0395   2
   1  -8   0 100.506 47.2842   2
   1  -8   1 191.621 46.4453   2
   1  -8   2-6.53096 13.0479   2
   1  -8   3 0.80704 7.31506   2
   1  -8   4-13.4612 13.4227   2
   1  -8   5 50.6536 33.3927   2
   1  -7  -6 85.1107 50.9621   2
   1  -7  -5 492.743 68.8616   2
   1  -7  -4 23.8957 22.5087   2
   1  -7  -3 32.7246 28.2998   2
   1  -7  -2 48.0502 22.6425   2
   1  -7  -1 521.926 54.7710   2
   1  -7   0 324.619 51.9057   2
   1  -7   1-2.72341 9.48456   2
   1  -7   2-8.59616 8.13212   2
   1  -7   3 38.1813 14.7406   2
   1  -7   4 355.969 22.5477   2
   1  -7   5 46.2050 25.7688   2
   1  -6   4 41.6629 17.2457   2
   1  -6   5 20.3066 9.55264   2
   1  -6   6 37.5008 16.4947   2
   1  -5 -10 30.9690 34.5232   2
   1  -5  -9 30.5379 30.4684   2
   1  -5  -8 804.986 118.110   2
   1  -5  -7 321.074 49.3049   2
   1  -5  -6 95.9747 24.0815   2
   1  -5  -5 88.7109 16.0997   2
   1  -5  -4 488.267 35.4021   2
   1  -5  -3 1276.16 62.6399   2
   1  -5  -2 193.710 29.6348   2
   1  -5  -1 302.229 30.7755   2
   1  -5   0-7.16724 4.65989   2
   1  -5   1 1131.31 58.1815   2
   1  -5   2 793.872 53.1139   2
   1  -5   3 25.0062 18.8379   2
   1  -5   4 49.7344 9.16456   2
   1  -5   5 134.255 12.8350   2
   1  -5   6 376.997 71.6920   2
   1  -4 -10-4.04990 13.9963   2
   1  -4  -9 358.531 51.8089   2
   1  -4  -8 95.4152 22.3980   2
   1  -4  -7 49.3018 12.6370   2
   1  -4  -6-4.80433 6.31765   2
   1  -4  -5 976.031 56.2755   2
   1  -4  -4 1442.40 75.5514   2
   1  -4  -3 0.42913 5.34836   2
   1  -4  -2 254.246 25.5808   2
   1  -4  -1 658.293 47.2130   2
   1  -4   0 1584.15 72.8688   2
   1  -4   1 802.725 53.3035   2
   1  -4   2 122.105 19.3405   2
   1  -4   3 45.9135 12.3846   2
   1  -4   4 689.813 26.3515   2
   1  -4   5 953.222 33.9254   2
   1  -4   6 34.0182 20.8095   2
   1  -4   7 39.7117 22.4329   2
   1  -3 -11 275.903 74.9589   2
   1  -3 -10 378.626 73.3474   2
   1  -3  -9 38.5269 31.3759   2
   1  -3  -8 424.916 81.2716   2
   1  -3  -7 42.9569 12.5504   2
   1  -3  -6 2153.81 81.6303   2
   1  -3  -5 1062.03 60.0335   2
   1  -3  -4 135.043 19.2759   2
   1  -3  -3 199.440 22.3579   2
   1  -3  -2 878.717 30.5002   2
   1  -3  -1 6553.89 98.2216   2
   1  -3   0 1307.71 55.8960   2
   1  -3   1 833.658 82.0702   2
   1  -3   2-6.72403 6.72232   2
   1  -3   3 1356.30 38.8806   2
   1  -3   4 1808.10 49.7990   2
   1  -3   5 64.4989 17.8935   2
   1  -2  -1 1.87586 5.62610   2
   1  -2   3 2089.97 65.9450   2
   1  -1 -11 13.6733 19.2863   2
   1  -1 -10 5.04738 7.11377   2
   1  -1  -9 682.737 38.8377   2
   1  -1  -8 1770.63 67.0929   2
   1  -1  -7 64.1629 15.5899   2
   1  -1  -6 382.216 23.7420   2
   1  -1  -5 108.585 13.5893   2
   1  -1  -4 3864.74 73.4630   2
   1  -1  -3 2426.91 63.4323   2
   1  -1  -2 55.6251 11.4080   2
   1  -1  -1 3376.48 69.0070   2
   1  -1   0 1456.79 75.5084   2
   1  -1   1 9310.16 155.438   2
   1  -1   2 987.095 24.0174   2
   1  -1   3 218.994 10.8911   2
   1  -1   4 69.9715 7.09527   2
   1  -1   5 1448.94 43.0327   2
   1  -1   6 2253.09 50.0354   2
   1  -1   7 106.770 12.0141   2
   1  -1   8 140.684 35.4748   2
   1  -1   9 15.4784 20.4478   2
   1  -1  10 235.921 47.0965   2
   1   0 -12 21.1578 25.8239   2
   1   0 -11 20.0528 17.3221   2
   1   0 -10 409.199 44.6890   2
   1   0  -9 567.203 29.9860   2
   1   0  -8 7.57883 6.47110   2
   1   0  -7 220.933 22.6435   2
   1   0  -6 310.409 25.5077   2
   1   0  -5 2832.94 51.6644   2
   1   0  -4 1755.45 41.6884   2
   1   0  -3 62.2592 7.84613   2
   1   0  -2 69.7866 6.73381   2
   1   0  -1 3293.94 34.9663   2
   1   0   0 3116.26 45.5653   2
   1   0   1 937.452 56.7125   2
   1   0   2 980.648 35.1519   2
   1   0   3 10.7371 5.11360   2
   1   0   4 2859.54 44.5413   2
   1   0   5 1249.76 32.9404   2
   1   0   6 0.71540 2.92826   2
   1   0   7 15.6362 11.6462   2
   1   0   8 280.478 32.9852   2
   1   0   9 517.725 46.0464   2
   1   0  10 117.519 23.4273   2
   1   0  11 7.70418 10.9581   2
   1   1  -9 88.9211 14.8013   2
   1   1  -8 55.6903 18.6439   2
   1   1  -7 679.416 89.5634   2
   1   1  -6 1698.73 33.0106   2
   1   1  -5 315.584 21.2532   2
   1   1  -4 661.182 31.0539   2
   1   1  -3 117.181 8.97623   2
   1   1  -2 5554.00 50.6657   2
   1   1  -1 6404.10 58.0498   2
   1   1   0 1.19297 2.56571   2
   1   1   1 926.457 27.3605   2
   1   1   2 1123.08 44.9320   2
   1   1   3 4958.01 58.3782   2
   1   1   4 1461.08 28.3546   2
   1   1   5 508.898 19.5137   2
   1   1   6 230.365 19.6549   2
   1   1   7 647.563 25.9043   2
   1   1   8 1319.40 107.690   2
   1   1  12 220.623 53.2468   2
   1   2   3 1157.37 80.5675   2
   1   3 -10 41.7825 23.3006   2
   1   3  -9 505.573 58.4474   2
   1   3  -8 330.737 21.4044   2
   1   3  -7-0.49570 2.48063   2
   1   3  -6 85.2433 9.10184   2
   1   3  -5 324.077 13.5436   2
   1   3  -4 2575.68 41.2411   2
   1   3  -3 202.509 14.9536   2
   1   3  -2 401.639 21.9808   2
   1   3  -1 17.5841 6.27514   2
   1   3   0 1694.46 71.5716   2
   1   3   1 2619.65 96.5987   2
   1   3   2 102.697 29.0428   2
   1   3   3 486.375 40.5978   2
   1   3   4 211.349 20.3271   2
   1   3   5 3246.63 81.5638   2
   1   3   6 824.443 42.3607   2
   1   3   7 24.7081 7.59301   2
   1   3   8 57.5562 8.16919   2
   1   3   9 176.772 13.8873   2
   1   3  10 475.891 23.8229   2
   1   3  11 24.4709 16.8533   2
   1   3  12-12.4481 10.2081   2
   1   4  -9 62.5843 26.8885   2
   1   4  -8 26.2428 8.40970   2
   1   4  -7 3.45355 5.87099   2
   1   4  -6 787.375 28.3605   2
   1   4  -5 880.683 30.4259   2
   1   4  -4 118.847 13.9855   2
   1   4  -3 161.543 15.9877   2
   1   4  -2 16.7659 6.74936   2
   1   4  -1 2912.52 75.5440   2
   1   4   0 1256.24 72.2436   2
   1   4   1 191.631 28.4097   2
   1   4   2 465.194 69.2763   2
   1   4   3 599.885 42.2227   2
   1   4   4 1866.95 61.9918   2
   1   4   5 421.802 35.7119   2
   1   4   6 175.692 22.2288   2
   1   4   7 33.1816 11.9674   2
   1   4   8 733.425 39.7258   2
   1   4   9 499.373 32.2676   2
   1   4  10 10.1448 5.36051   2
   1   4  11 52.1779 42.4928   2
   1   4  12-7.26699 12.1061   2
   1   5  -7 280.543 37.7469   2
   1   5  -6 445.575 27.9532   2
   1   5  -5 9.93419 6.71506   2
   1   5  -4 222.176 23.4832   2
   1   5  -3 356.789 26.2251   2
   1   5  -2 1614.87 53.6298   2
   1   5  -1 656.381 41.3308   2
   1   5   0 31.9361 13.7636   2
   1   5   1 27.1893 10.6460   2
   1   5   2 593.530 85.9776   2
   1   5   3 1517.02 73.8582   2
   1   5   4 84.5489 17.0345   2
   1   5   5 422.559 38.3715   2
   1   5   6 20.2148 8.99747   2
   1   5   7 560.838 42.8309   2
   1   5   8 367.793 40.8472   2
   1   5   9 2.61659 8.66282   2
   1   5  10 52.1704 15.9667   2
   1   5  11-13.5213 13.4816   2
   1   7  -7 14.6340 20.6308   2
   1   7  -6-12.0655 9.83929   2
   1   7  -5 299.282 36.5776   2
   1   7  -4 384.307 40.6038   2
   1   7  -3 12.8241 36.2160   2
   1   7  -2 91.4972 22.1989   2
   1   7  -1 11.7788 10.9017   2
   1   7   0 628.052 62.4702   2
   1   7   1 339.506 40.9169   2
   1   7   2-15.6483 15.6301   2
   1   7   3 68.1490 16.5092   2
   1   7   4 231.461 28.3524   2
   1   7   5 750.508 57.8222   2
   1   7   6 31.0023 15.3144   2
   1   7   7 20.3944 23.6951   2
   1   7   8-7.15766 11.3507   2
   1   7   9 178.450 51.6978   2
   1   8  -5 67.7575 35.7464   2
   1   8  -4-13.9140 19.6272   2
   1   8  -3-3.35202 12.5616   2
   1   8  -2 147.142 37.8853   2
   1   8  -1 249.737 48.8233   2
   1   8   0 20.5286 20.9669   2
   1   8   1 23.3771 18.5147   2
   1   8   2-17.9221 30.9887   2
   1   8   3 304.138 56.4041   2
   1   8   4 271.634 54.8611   2
   1   8   5-18.6861 15.2788   2
   1   8   6 47.9526 35.6575   2
   1   8   7 61.3593 37.4717   2
   1   8   8 232.991 66.5134   2
   1   9  -2 138.098 57.0749   2
   1   9  -1 18.3028 25.8109   2
   1   9   0 95.4351 46.6298   2
   1   9   1 19.6855 39.2707   2
   1   9   2 262.821 83.1469   2
   2  -8   0 184.667 63.8173   2
   2  -8   1 53.8130 40.0104   2
   2  -8   2 17.2456 24.3247   2
   2  -8   3 16.4924 28.4833   2
   2  -8   4 78.6286 41.4718   2
   2  -8   5 136.081 49.9614   2
   2  -7  -7 15.9068 15.8567   2
   2  -7  -6 181.308 61.5092   2
   2  -7  -5 101.540 44.6734   2
   2  -7  -4 0.42131 12.4531   2
   2  -7  -3 50.3327 15.9575   2
   2  -7  -2 57.3349 21.2459   2
   2  -7  -1 281.360 53.6584   2
   2  -7   0-3.95293 15.9991   2
   2  -7   1-9.61501 12.0801   2
   2  -7   2-7.59600 6.41874   2
   2  -7   3 9.24522 9.92330   2
   2  -7   4 0.09860 8.84740   2
   2  -7   5 35.6556 25.6898   2
   2  -7   6-15.3111 15.2664   2
   2  -7   7-14.5552 14.5038   2
   2  -6  -7 299.306 52.7476   2
   2  -6  -6 88.6964 32.4208   2
   2  -6  -5 40.6571 21.9609   2
   2  -6  -4 15.6881 10.4505   2
   2  -6  -3 185.150 27.6452   2
   2  -6  -2 649.993 45.5854   2
   2  -6  -1 122.218 33.6500   2
   2  -6   0 35.3763 16.7581   2
   2  -6   1-9.18538 12.9230   2
   2  -6   2 244.155 29.1877   2
   2  -6   3 204.595 25.2511   2
   2  -6   4 11.1660 7.72134   2
   2  -6   5 11.3842 6.62963   2
   2  -6   6 13.7236 27.3885   2
   2  -6   7 39.4775 32.1493   2
   2  -6   8-12.1926 12.1530   2
   2  -5   0 336.076 70.3603   2
   2  -5   3 78.2825 33.6347   2
   2  -5   4 10.4938 13.1450   2
   2  -5   6 389.334 40.3234   2
   2  -5   7 9.09844 12.8339   2
   2  -4  -8 28.8587 23.5146   2
   2  -4  -7 135.272 42.8347   2
   2  -4  -6 29.2872 14.6094   2
   2  -4  -5 1238.63 94.6651   2
   2  -4  -4 645.315 46.2229   2
   2  -4  -3 32.6263 9.25211   2
   2  -4  -2 232.318 18.0580   2
   2  -4  -1 205.197 28.7422   2
   2  -4   0 2140.76 103.901   2
   2  -4   1 334.827 64.0812   2
   2  -4   2 70.6664 16.6163   2
   2  -4   3 2.28216 4.80841   2
   2  -4   4 556.741 34.0514   2
   2  -4   5 824.403 46.4404   2
   2  -4   6 43.2488 10.2560   2
   2  -4   7 35.1842 14.9456   2
   2  -4   8-9.03052 12.7459   2
   2  -4   9 181.233 47.1569   2
   2  -3 -10-16.2229 16.1799   2
   2  -3  -9-1.45146 13.1171   2
   2  -3  -8 21.9506 10.3926   2
   2  -3  -7 236.370 28.3983   2
   2  -3  -6 1094.80 57.3125   2
   2  -3  -5 451.174 36.1466   2
   2  -3  -4 65.2275 10.2912   2
   2  -3  -3 2.29416 5.47579   2
   2  -3  -2 1687.71 49.9518   2
   2  -3  -1 1032.91 60.4560   2
   2  -3   0 7.91423 6.88412   2
   2  -3   1 149.836 15.9274   2
   2  -3   2 51.5186 8.69650   2
   2  -3   3 1521.85 50.3742   2
   2  -3   4 605.616 31.3404   2
   2  -3   5 18.8643 9.50712   2
   2  -3   6 4.31199 5.77437   2
   2  -3   7 452.891 42.6399   2
   2  -3   8 351.930 55.7477   2
   2  -3   9 31.0805 16.4112   2
   2  -2 -10 50.5338 33.6095   2
   2  -2  -9 29.2570 18.4897   2
   2  -2  -8 430.867 31.2465   2
   2  -2  -7 907.283 45.1666   2
   2  -2  -6 68.8787 15.5282   2
   2  -2  -5 321.940 28.9476   2
   2  -2  -4 51.4410 14.0512   2
   2  -2  -3 2901.73 43.5415   2
   2  -2  -2 2518.13 83.1588   2
   2  -2  -1 7.45489 8.18724   2
   2  -2   0 764.338 45.0214   2
   2  -2   1 813.395 43.8767   2
   2  -2   2 3252.94 73.3472   2
   2  -2   3 746.297 30.9399   2
   2  -2   4 215.255 15.2781   2
   2  -2   5 128.604 13.5953   2
   2  -2   6 563.111 29.5425   2
   2  -2   7 1382.50 79.2420   2
   2  -2   9 45.0800 16.8362   2
   2  -1  -8 493.641 41.9109   2
   2  -1  -7 8.44841 11.9304   2
   2  -1  -2 57.9751 24.0227   2
   2  -1  -1 19.7785 13.1799   2
   2  -1   1 4297.73 116.637   2
   2  -1   2 444.695 37.0065   2
   2  -1   3 227.047 28.0366   2
   2  -1   4 179.694 25.7704   2
   2  -1   5 1671.78 69.8331   2
   2  -1   6 785.986 52.5793   2
   2  -1   7 21.1954 11.0353   2
   2  -1   9 107.612 24.0597   2
   2   0  -7 18.9912 11.8265   2
   2   0  -6 303.142 38.4769   2
   2   0  -5 2147.20 106.181   2
   2   0  -4 248.553 54.4200   2
   2   0  -3 849.650 32.3389   2
   2   0  -2 11.3584 7.25909   2
   2   0  -1 2877.24 75.5760   2
   2   0   0 3024.42 88.0186   2
   2   0   1 9.59440 6.72640   2
   2   0   2 289.898 30.6252   2
   2   0   3 419.317 29.0979   2
   2   0   4 4623.17 96.6674   2
   2   0   5 1182.00 56.2534   2
   2   0   6 126.486 16.5096   2
   2   0   7 18.0815 10.8920   2
   2   0   8 291.027 34.1288   2
   2   1 -10 79.4333 29.6472   2
   2   1  -9 64.2607 15.5118   2
   2   1  -8 9.30252 6.48618   2
   2   1  -7 981.135 39.1159   2
   2   1  -6 1380.64 47.9444   2
   2   1  -5 5.60840 4.39049   2
   2   1  -4 87.7383 12.0670   2
   2   1  -3 87.4185 11.2654   2
   2   1  -2 3716.79 58.4757   2
   2   1  -1 2077.25 44.7224   2
   2   1   0 405.795 23.2306   2
   2   1   1 750.381 37.4508   2
   2   1   2 1605.12 55.5227   2
   2   1   3 2770.81 71.3707   2
   2   1   4 343.987 23.3562   2
   2   1   5 62.0634 9.62990   2
   2   1   6 5.07878 3.84126   2
   2   1   7 1263.57 44.3342   2
   2   1   8 944.688 43.0477   2
   2   1   9-0.12203 3.44782   2
   2   1  10 23.1494 12.2136   2
   2   1  11 18.0980 13.3606   2
   2   1  12-11.9364 11.9010   2
   2   2 -10 75.7286 29.0705   2
   2   2  -9 18.5500 10.9548   2
   2   2  -8 424.014 23.7707   2
   2   2  -7 446.161 25.3067   2
   2   2  -6 4.21890 4.96388   2
   2   2  -5 256.187 19.4930   2
   2   2  -4 584.701 25.8206   2
   2   2  -3 3286.04 53.0381   2
   2   2  -2 545.087 18.3115   2
   2   2  -1 60.6628 8.02027   2
   2   2   0 0.67691 4.19884   2
   2   2   1 2083.99 61.9366   2
   2   2   2 3057.77 69.0549   2
   2   2   3 64.4542 10.9501   2
   2   2   4 875.033 38.2438   2
   2   2   5 127.373 14.4387   2
   2   2   6 1772.17 52.3209   2
   2   2   7 458.607 27.9140   2
   2   2   8-1.97383 3.04835   2
   2   2   9 35.9784 8.33289   2
   2   2  10 62.9627 8.92072   2
   2   2  11 362.223 49.5724   2
   2   2  12-12.6313 12.5939   2
   2   3  -7 140.413 32.8267   2
   2   3  -6-6.08384 8.59033   2
   2   3  -5 830.280 56.6133   2
   2   3  -4 1336.39 101.800   2
   2   3  -2 511.415 33.7413   2
   2   3  -1 149.000 19.4501   2
   2   3   0 4122.62 90.6340   2
   2   3   1 2377.25 64.0178   2
   2   3   2 153.759 22.7268   2
   2   3   3 167.530 26.3859   2
   2   3   4 683.339 46.2805   2
   2   3   5 2415.21 154.850   2
   2   3   7 263.682 48.0120   2
   2   3   8 37.8014 18.8703   2
   2   3   9 410.370 33.3442   2
   2   3  10 321.295 38.6279   2
   2   4  -7 0.99372 9.63478   2
   2   4  -6 617.384 57.8334   2
   2   4  -5 1019.98 57.7666   2
   2   4  -4 7.22033 4.99324   2
   2   4  -3 290.393 20.0913   2
   2   4  -2 239.305 20.8341   2
   2   4  -1 1922.76 56.7135   2
   2   4   0 990.007 42.3731   2
   2   4   1 79.1014 13.1515   2
   2   4   2 79.4889 20.2666   2
   2   4   3 895.899 52.9457   2
   2   4   4 2135.36 97.5229   2
   2   4   5 81.5616 16.3980   2
   2   4   6 127.698 26.5293   2
   2   4   7 111.565 38.3404   2
   2   4   8 480.550 39.6514   2
   2   4   9 353.666 27.0226   2
   2   4  10 11.5866 9.22422   2
   2   5  -8 87.4030 26.9450   2
   2   5  -7 367.253 29.6273   2
   2   5  -6 217.281 19.8220   2
   2   5  -5 27.4127 5.83574   2
   2   5  -4 2.04257 4.49142   2
   2   5  -3 593.547 31.2271   2
   2   5  -2 1356.39 53.5347   2
   2   5  -1 7.34443 7.60699   2
   2   5   0 328.263 28.9717   2
   2   5   1 3.45752 5.55398   2
   2   5   2 1461.96 85.6364   2
   2   5   3 993.129 51.9395   2
   2   5   4-0.76847 8.92943   2
   2   5   5 133.623 20.9668   2
   2   5   6 190.100 22.9920   2
   2   5   7 1262.31 56.4191   2
   2   5   8 212.462 21.8633   2
   2   5   9 52.7346 12.1865   2
   2   5  10-4.21604 6.88523   2
   2   5  11 116.628 51.2737   2
   2   6  -7 16.3468 23.0590   2
   2   6  -6 19.6198 8.57476   2
   2   6  -5-0.55404 6.15309   2
   2   6  -4 547.000 32.1430   2
   2   6  -3 737.938 42.8988   2
   2   6  -2 31.3562 11.0077   2
   2   6  -1 173.006 21.9251   2
   2   6   0 21.7172 9.42229   2
   2   6   1 1115.40 57.1671   2
   2   6   2 460.501 53.1074   2
   2   6   3 39.7906 12.1521   2
   2   6   4 112.037 20.3039   2
   2   6   5 201.806 25.5919   2
   2   6   6 778.097 50.8536   2
   2   6   7 6.87713 10.0826   2
   2   6   8 7.45364 8.51020   2
   2   6   9-1.27841 5.54389   2
   2   6  10 201.634 35.8954   2
   2   7  -6 60.7530 40.1802   2
   2   7  -5 216.221 59.5127   2
   2   7  -4 180.125 28.5152   2
   2   7  -3 18.4748 9.87002   2
   2   7  -2 8.53362 15.6916   2
   2   7  -1 259.744 42.5527   2
   2   7   0 575.763 60.3058   2
   2   7   1 154.841 32.5838   2
   2   7   2 76.8682 26.3821   2
   2   7   3 11.6020 28.3830   2
   2   7   4 532.063 85.6115   2
   2   7   5 445.666 81.7379   2
   2   7   6 13.8269 19.5217   2
   2   7   8 102.683 46.2721   2
   2   7   9 352.808 75.3219   2
   2   8  -1 462.217 76.6503   2
   2   8   1 172.798 48.7856   2
   2   8   3 413.333 95.6239   2
   2   9  -1 11.1842 15.7698   2
   2   9   0 16.5259 15.0771   2
   2   9   1 39.1317 24.7717   2
   2   9   2 263.605 66.3653   2
   3  -6  -7 93.7072 46.7007   2
   3  -6  -6 81.7971 43.1658   2
   3  -6  -5 17.5620 19.2220   2
   3  -6  -4-17.8172 12.5848   2
   3  -6  -3 231.097 48.2121   2
   3  -6  -2 228.973 50.5021   2
   3  -6  -1 16.7971 23.7180   2
   3  -6   0 37.1372 24.5846   2
   3  -6   1 36.0231 22.6921   2
   3  -6   2 242.026 37.3005   2
   3  -6   3 7.97547 10.4554   2
   3  -6   4-8.14936 6.03783   2
   3  -6   5-6.08073 7.47650   2
   3  -6   6-15.4198 15.3797   2
   3  -6   7-14.8859 14.8394   2
   3  -5  -7 1.23373 9.33772   2
   3  -5  -6 64.9770 18.0556   2
   3  -5  -5 15.6706 12.7921   2
   3  -5  -4 526.974 40.2379   2
   3  -5  -3 321.435 53.1615   2
   3  -5  -2-1.96767 7.80619   2
   3  -5  -1 76.9448 18.4521   2
   3  -5   0 80.2064 22.2259   2
   3  -5   1 517.619 49.0849   2
   3  -5   2 43.9221 17.8508   2
   3  -5   3 5.55056 7.63298   2
   3  -5   4-6.13279 12.7343   2
   3  -5   5 167.796 34.1767   2
   3  -5   6 207.174 27.9362   2
   3  -5   7-13.4051 23.1632   2
   3  -5   8-12.7516 12.7143   2
   3  -4  -9-13.9221 13.8756   2
   3  -4  -8-14.3316 12.4160   2
   3  -4  -7 33.6254 16.0127   2
   3  -4  -6 66.8655 19.3331   2
   3  -4  -5 470.834 44.7073   2
   3  -4  -4 166.170 28.0629   2
   3  -4  -3 39.4797 12.8835   2
   3  -4  -2-2.37939 3.72290   2
   3  -4  -1 562.711 44.9477   2
   3  -4   0 711.586 32.2833   2
   3  -4   1 51.1104 12.7589   2
   3  -4   2 38.1115 10.0416   2
   3  -4   3 62.1438 13.0411   2
   3  -4   4 456.555 32.8513   2
   3  -4   5 157.346 30.9034   2
   3  -4   6 11.1439 8.08815   2
   3  -4   7 0.33200 4.91301   2
   3  -4   8 67.2497 35.3617   2
   3  -4   9 72.2229 34.1189   2
   3  -2  -8 511.444 59.1827   2
   3  -2  -7 407.639 20.4136   2
   3  -2  -6-3.04953 6.82311   2
   3  -2  -5 34.7854 12.3568   2
   3  -2  -4 137.371 18.8167   2
   3  -2  -3 1180.18 66.7198   2
   3  -2  -2 652.380 43.8076   2
   3  -2  -1 157.407 26.2692   2
   3  -2   0 75.3553 15.4048   2
   3  -2   1 672.259 48.0267   2
   3  -2   2 1428.11 113.009   2
   3  -2   3 61.0674 11.0900   2
   3  -2   4 30.0917 10.8793   2
   3  -2   5 43.5500 9.15933   2
   3  -2   6 747.097 35.7021   2
   3  -2   7 469.011 31.5068   2
   3  -2   8 1.74486 6.74738   2
   3  -2   9 8.13753 14.0072   2
   3  -2  10 31.5074 18.8528   2
   3  -1  -9 524.654 102.711   2
   3  -1  -8 142.050 29.9719   2
   3  -1  -7-1.03247 3.24313   2
   3  -1  -6 28.6781 6.37233   2
   3  -1  -5 285.028 28.5870   2
   3  -1  -4 1879.48 70.1486   2
   3  -1  -3 172.057 22.1156   2
   3  -1  -2 139.040 22.6196   2
   3  -1  -1 7.43015 7.18622   2
   3  -1   0 1522.24 68.4229   2
   3  -1   1 1048.71 67.1076   2
   3  -1   2 10.4882 6.15972   2
   3  -1   3 282.825 25.8455   2
   3  -1   4 87.4645 12.7433   2
   3  -1   5 1735.49 45.0017   2
   3  -1   6 326.155 26.1899   2
   3  -1   7 4.05654 5.73099   2
   3  -1   8-4.81510 4.44529   2
   3  -1   9 137.134 22.8195   2
   3  -1  10 238.424 61.9974   2
   3   0  -9 34.7151 29.9975   2
   3   0  -8 99.8248 17.6685   2
   3   0  -7 9.39537 6.31340   2
   3   0  -6 714.627 30.9422   2
   3   0  -5 737.069 29.2167   2
   3   0  -4 6.16008 7.03558   2
   3   0  -3 172.660 21.2126   2
   3   0  -2 59.3251 16.0573   2
   3   0  -1 3187.83 170.186   2
   3   0   0 1738.85 88.0769   2
   3   0   1 108.873 22.9710   2
   3   0   2 138.603 26.8457   2
   3   0   3 995.813 53.5256   2
   3   0   4 1529.40 52.9215   2
   3   0   5 360.015 29.3527   2
   3   0   6 97.5093 13.3350   2
   3   0   7 30.6238 8.90951   2
   3   0   8 636.020 30.9003   2
   3   0   9 292.252 22.4211   2
   3   0  10 1.37754 2.13810   2
   3   0  11-13.6774 13.6428   2
   3   0  12-13.9733 13.9264   2
   3   2  -8 403.503 65.3470   2
   3   2  -7 164.578 24.8905   2
   3   2  -6 96.7068 21.6327   2
   3   2  -5 14.6712 8.19609   2
   3   2  -4 817.095 36.3535   2
   3   2  -3 1632.57 56.2268   2
   3   2  -2 11.4128 5.24353   2
   3   2  -1 662.018 29.9419   2
   3   2   0 61.7001 11.0965   2
   3   2   1 2697.82 86.2875   2
   3   2   2 1550.30 57.5839   2
   3   2   3 81.4703 13.1434   2
   3   2   4 132.857 16.8216   2
   3   2   5 443.596 39.6864   2
   3   2   6 2674.47 100.339   2
   3   2   7 511.264 33.0506   2
   3   2   8 141.199 17.5355   2
   3   2   9-3.83847 6.39647   2
   3   2  10 257.430 44.4473   2
   3   2  11 255.425 42.3553   2
   3   3  -9 244.375 46.3132   2
   3   3  -8 85.6161 27.5684   2
   3   3  -7 64.3539 18.3136   2
   3   3  -6-5.00879 5.65179   2
   3   3  -5 730.819 36.1589   2
   3   3  -4 1105.37 38.4038   2
   3   3  -3 3.96944 4.22255   2
   3   3  -2 124.209 13.4616   2
   3   3  -1 88.1051 11.5587   2
   3   3   0 2119.54 54.6595   2
   3   3   1 779.345 33.8330   2
   3   3   2 102.044 16.7067   2
   3   3   3 102.068 16.8720   2
   3   3   4 601.285 35.4795   2
   3   3   5 1307.68 51.8917   2
   3   3   6 69.3647 13.0354   2
   3   3   7 38.8198 11.6605   2
   3   3   8 14.9283 9.36152   2
   3   3   9 444.697 46.8481   2
   3   3  10 259.493 23.1680   2
   3   3  11-14.0392 9.90557   2
   3   4  -9 8.97620 15.4940   2
   3   4  -7 6.52688 16.0166   2
   3   4  -6 408.627 28.3381   2
   3   4  -5 233.643 16.3310   2
   3   4  -4 45.0852 8.82227   2
   3   4  -3 20.3193 5.52217   2
   3   4  -2 928.727 33.5194   2
   3   4  -1 1688.57 52.3181   2
   3   4   0 97.0754 12.4910   2
   3   4   1 181.438 19.4825   2
   3   4   2 12.8825 7.59958   2
   3   4   3 1526.89 51.9882   2
   3   4   4 992.900 47.5169   2
   3   4   5 13.6737 8.82254   2
   3   4   6 226.602 26.6170   2
   3   4   7 140.067 19.1984   2
   3   4   8 823.751 40.8294   2
   3   4   9 131.250 17.6467   2
   3   4  10 13.8063 10.0016   2
   3   6  -6 11.1367 19.2370   2
   3   6  -5 36.0687 17.1930   2
   3   6  -4 401.086 42.3366   2
   3   6  -3 247.766 26.3730   2
   3   6  -2 77.2394 16.9423   2
   3   6  -1 30.2531 10.0202   2
   3   6   0 234.537 27.5000   2
   3   6   1 699.917 47.5275   2
   3   6   2 149.409 33.0839   2
   3   6   3 208.218 27.5003   2
   3   6   4-1.79715 6.93968   2
   3   6   5 642.657 48.2882   2
   3   6   6 603.673 39.3465   2
   3   6   7-9.63643 7.46555   2
   3   6   8 4.25927 10.5646   2
   3   6   9-7.17756 7.65017   2
   3   6  10 261.075 61.4611   2
   3   7  -5 292.058 63.3076   2
   3   7  -4 90.4541 25.8177   2
   3   7  -3 19.2043 15.6779   2
   3   7  -2-5.43645 6.93000   2
   3   7  -1 255.334 39.8789   2
   3   7   0 632.888 63.6314   2
   3   7   1-11.6463 8.40157   2
   3   7   2 97.2248 27.4416   2
   3   7   3-7.81998 10.9890   2
   3   7   4 407.481 59.1800   2
   3   7   5 396.268 59.3776   2
   3   7   6-14.4930 20.4578   2
   3   7   7 62.4333 20.1196   2
   3   7   8-14.9649 14.9250   2
   3   7   9-14.3586 14.3122   2
   3   8  -3 14.4451 24.9436   2
   3   8  -2 302.911 70.8495   2
   3   8  -1 141.221 31.7160   2
   3   8   0 2.77822 8.78302   2
   3   8   1 27.1119 18.1089   2
   3   8   2 59.7660 24.9640   2
   3   8   3 462.717 64.1197   2
   3   8   4 23.4747 17.9582   2
   4  -4  -7-13.6331 9.74242   2
   4  -4  -6 86.9129 27.4178   2
   4  -4  -5 420.374 54.7187   2
   4  -4  -4 50.6022 21.5410   2
   4  -4  -3 17.3524 38.7398   2
   4  -4  -2 17.3320 17.3073   2
   4  -4  -1 355.009 57.6102   2
   4  -4   0 170.776 32.7813   2
   4  -4   1-4.65039 6.97881   2
   4  -4   2 31.5252 12.8075   2
   4  -4   3 22.1928 9.76017   2
   4  -4   4 413.285 48.5125   2
   4  -4   5 129.666 28.4571   2
   4  -4   6 11.0656 8.41605   2
   4  -4   7 8.53837 12.8826   2
   4  -4   9-12.6103 12.5644   2
   4  -3  -8-14.9223 14.8735   2
   4  -3  -7 355.360 54.9500   2
   4  -3  -6 221.261 34.7278   2
   4  -3  -5-13.7741 11.2776   2
   4  -3  -4 21.1288 12.9219   2
   4  -3  -3 57.0102 24.0123   2
   4  -3  -2 596.282 56.1389   2
   4  -3  -1 411.420 40.7152   2
   4  -3   0 7.32908 8.75390   2
   4  -3   1 17.0338 10.3172   2
   4  -3   2 276.059 42.0157   2
   4  -3   3 459.303 32.7518   2
   4  -3   4 6.69131 11.8592   2
   4  -3   5-4.35359 4.03279   2
   4  -3   6-4.05441 6.11053   2
   4  -3   7 27.2279 9.91736   2
   4  -3   8 174.694 51.8963   2
   4  -2  -8-16.2425 16.1963   2
   4  -2  -7 25.9891 14.3464   2
   4  -2  -6-0.94883 11.2496   2
   4  -2  -5 37.0289 19.5179   2
   4  -2  -4 107.420 30.8147   2
   4  -2  -3 668.830 50.7065   2
   4  -2  -2 84.7970 19.0205   2
   4  -2  -1 30.4742 14.0432   2
   4  -2   0 50.6336 15.5963   2
   4  -2   1 591.367 49.7736   2
   4  -2   2 652.153 52.9316   2
   4  -2   3 50.6194 15.3702   2
   4  -2   4 70.5954 16.7818   2
   4  -2   5 130.116 18.4273   2
   4  -2   6 421.987 26.3368   2
   4  -2   7 9.48086 9.10627   2
   4  -2   8-8.22704 4.91925   2
   4  -2   9-5.00357 8.72255   2
   4   0  -7-8.18639 8.16808   2
   4   0  -6 289.008 55.5764   2
   4   0  -5 444.127 53.6257   2
   4   0  -4-0.17289 7.61721   2
   4   0  -3 44.6697 15.8595   2
   4   0  -2 183.939 35.4321   2
   4   0  -1 1044.70 78.3128   2
   4   0   0 294.951 34.8310   2
   4   0   1 44.1393 16.7966   2
   4   0   2-4.50628 6.91204   2
   4   0   3 488.830 38.1150   2
   4   0   4 904.597 46.7851   2
   4   0   5 5.92158 7.00317   2
   4   0   6 22.6684 9.79004   2
   4   0   7 136.301 18.2807   2
   4   0   8 374.861 35.5905   2
   4   0   9 194.791 18.1699   2
   4   0  10-9.84572 7.26591   2
   4   1  -8 53.0162 32.3759   2
   4   1  -7 353.616 45.6315   2
   4   1  -6 105.495 26.6467   2
   4   1  -5 79.5065 24.0381   2
   4   1  -4 11.8049 8.41646   2
   4   1  -3 766.373 51.0464   2
   4   1  -2 1397.47 67.4299   2
   4   1  -1 1.50644 9.05407   2
   4   1   0 187.774 21.9253   2
   4   1   1 52.9495 15.8747   2
   4   1   2 1474.06 65.2312   2
   4   1   3 898.306 46.2926   2
   4   1   4 25.9539 11.1362   2
   4   1   5 166.331 24.1376   2
   4   1   6 133.407 22.0202   2
   4   1   7 1112.83 59.9740   2
   4   1   8 122.705 22.2833   2
   4   1   9 17.1292 8.84957   2
   4   1  10-9.40810 5.60077   2
   4   2  -7 12.4218 21.4652   2
   4   2  -6 67.9185 18.6978   2
   4   2  -5 0.60371 8.89731   2
   4   2  -4 460.838 40.4056   2
   4   2  -3 674.222 47.8016   2
   4   2  -2 44.5300 14.2992   2
   4   2  -1 140.668 18.1394   2
   4   2   0 101.044 18.2115   2
   4   2   1 1602.18 77.5808   2
   4   2   2 647.615 50.5670   2
   4   2   3 3.44060 6.70521   2
   4   2   4 18.2262 10.6035   2
   4   2   5 379.327 34.8000   2
   4   2   6 746.574 44.3680   2
   4   2   7 68.4789 19.8362   2
   4   2   8 38.0185 13.3142   2
   4   2   9-4.34209 8.09720   2
   4   2  10 229.509 28.4414   2
   4   4  -6 454.101 77.0470   2
   4   4  -5 132.253 32.9465   2
   4   4  -4 18.0453 10.9051   2
   4   4  -3-4.59156 5.19770   2
   4   4  -2 368.756 24.4398   2
   4   4  -1 1105.49 41.7551   2
   4   4   0 13.3064 6.54190   2
   4   4   1 266.171 23.1040   2
   4   4   2 73.5131 11.7894   2
   4   4   3 805.681 45.7344   2
   4   4   4 520.138 37.4635   2
   4   4   5 0.47694 6.46755   2
   4   4   6 27.9090 9.39026   2
   4   4   7 152.664 24.0678   2
   4   4   8 9.17251 16.9700   2
   4   4   9 93.4583 20.7940   2
   4   4  10 21.8071 14.8248   2
   4   4  11-16.0846 16.0278   2
   4   5  -5 24.4256 27.2429   2
   4   5  -4 17.7974 9.87622   2
   4   5  -3 556.254 32.6435   2
   4   5  -2 301.154 23.4050   2
   4   5  -1 4.21715 5.48642   2
   4   5   0 12.2801 5.07576   2
   4   5   1 157.722 19.1120   2
   4   5   2 1032.87 53.8944   2
   4   5   3 125.705 25.1583   2
   4   5   4 141.998 23.6028   2
   4   5   5-9.63716 7.25005   2
   4   5   6 434.368 41.0258   2
   4   5   7 10.9537 12.3630   2
   4   5   8-12.9450 8.61919   2
   4   5   9 26.3748 16.2776   2
   4   5  10 27.6075 26.1209   2
   4   6  -5 12.3431 12.3072   2
   4   6  -4 382.925 52.1652   2
   4   6  -3 118.942 30.4102   2
   4   6  -2 25.6110 13.2409   2
   4   6  -1 20.1477 10.9841   2
   4   6   0 386.971 43.3997   2
   4   6   1 752.646 60.8853   2
   4   6   2 2.60357 9.39625   2
   4   6   3 77.9836 27.5347   2
   4   6   4-3.56073 13.2762   2
   4   6   5 401.755 82.7113   2
   4   6   6 343.339 56.5086   2
   4   6   7 16.1096 17.7014   2
   4   6   8-7.03774 12.9781   2
   4   6   9-14.3784 14.3345   2
   4   8   0 10.4463 10.4158   2
   4   8   1 23.1133 19.9619   2
   4   8   2 150.941 48.5874   2
   4   8   3 271.824 65.0103   2
   5  -4  -3 19.5480 27.5758   2
   5  -4  -2 98.1286 51.8070   2
   5  -4  -1 254.620 75.6970   2
   5  -4   0 136.243 64.4220   2
   5  -4   2-13.1076 13.0647   2
   5  -4   3-11.2257 11.1883   2
   5  -4   5-14.3301 14.2908   2
   5  -4   6 12.7056 12.6655   2
   5  -3   1-14.6775 14.6378   2
   5  -3   4 39.9856 28.1936   2
   5  -3   5 10.1505 10.4804   2
   5  -2  -4 154.028 50.3824   2
   5  -2  -3 300.087 71.3219   2
   5  -2  -2 43.0887 28.6806   2
   5  -2  -1 28.2428 24.4239   2
   5  -2   0 33.7869 21.2992   2
   5  -2   1 385.152 55.4016   2
   5  -2   2 118.311 43.4997   2
   5  -2   3-1.72867 10.4010   2
   5  -2   4 14.3645 8.83762   2
   5  -2   5 44.6423 14.7186   2
   5  -2   6 242.750 25.9361   2
   5  -2   7 20.8055 12.2872   2
   5  -2   8 9.45916 18.8609   2
   5  -1  -6-11.8452 16.7054   2
   5  -1  -5 213.712 57.4788   2
   5  -1  -4 117.780 43.3217   2
   5  -1  -3 13.4356 18.9703   2
   5  -1  -2 27.1317 19.1580   2
   5  -1  -1 101.425 32.9622   2
   5  -1   0 623.133 69.5325   2
   5  -1   1 127.317 27.2919   2
   5  -1   2-14.1324 10.0069   2
   5  -1   3-10.0796 10.6983   2
   5  -1   4 192.604 31.0543   2
   5  -1   5 290.202 32.0032   2
   5  -1   6 5.31194 8.55134   2
   5  -1   7-7.18010 8.46703   2
   5  -1   8-7.71407 8.92625   2
   5  -1   9-12.0348 11.9988   2
   5   0  -6 236.141 59.3431   2
   5   0  -5 131.465 47.7015   2
   5   0  -4 62.4715 30.5495   2
   5   0  -3 25.6658 28.6515   2
   5   0  -2 443.202 82.3338   2
   5   0  -1 632.281 58.8485   2
   5   0   0 30.9360 18.4919   2
   5   0   1 64.9189 22.4920   2
   5   0   2 21.6999 11.4573   2
   5   0   3 789.676 77.2990   2
   5   0   4 469.597 39.3506   2
   5   0   5 5.77455 10.2735   2
   5   0   6 23.4349 11.8036   2
   5   0   7 46.9850 13.5163   2
   5   0   8 264.128 38.1697   2
   5   0   9 62.4239 27.7275   2
   5   0  10-11.2561 11.2173   2
   5   1   0 121.011 47.7820   2
   5   2  -7 30.4566 30.3526   2
   5   2  -6 17.7723 15.5311   2
   5   2  -5 44.0736 21.6332   2
   5   2  -4 557.137 66.0035   2
   5   2  -3 318.864 51.3870   2
   5   2  -2 43.7683 22.6042   2
   5   2  -1-15.0703 10.6381   2
   5   2   0 276.799 29.5601   2
   5   2   1 654.248 49.8531   2
   5   2   2 109.208 21.9178   2
   5   2   3 216.757 26.7285   2
   5   2   4-6.35605 9.26843   2
   5   2   5 575.030 47.2834   2
   5   2   6 4.70563 14.5806   2
   5   2   7-8.70597 8.22486   2
   5   2   8 20.0388 16.4742   2
   5   2   9 31.9682 17.3376   2
   5   2  10 195.927 39.0089   2
   5   3  -6 60.0668 39.6102   2
   5   3  -5 228.761 64.5434   2
   5   3  -4 74.6367 25.2934   2
   5   3  -3 12.9161 14.2165   2
   5   3  -2-13.3778 9.50451   2
   5   3  -1 372.114 40.8927   2
   5   3   0 939.559 78.0345   2
   5   3   1 5.02140 8.30374   2
   5   3   2 48.1738 15.1539   2
   5   3   3 39.3957 18.0124   2
   5   3   4 527.267 53.0942   2
   5   3   5 330.159 42.9156   2
   5   3   6-1.66140 9.58285   2
   5   3   7 0.58854 10.6583   2
   5   3   8-4.77705 10.7191   2
   5   3   9 216.641 67.2681   2
   5   3  10 0.27593 10.8053   2
   5   4  -3-11.2380 15.8422   2
   5   4  -2 365.465 42.4525   2
   5   4  -1 284.643 39.8967   2
   5   4   0 2.69205 10.0090   2
   5   4   1 53.5968 21.3500   2
   5   4   2 200.649 32.8899   2
   5   4   3 938.338 112.999   2
   5   4   4 150.237 36.6845   2
   5   4   5 32.8250 23.6275   2
   5   4   6-3.89725 10.7499   2
   5   4   7 2.48096 11.9263   2
   5   4   8-4.95464 12.5471   2
   5   4   9 17.0838 24.0900   2
   5   4  10 49.7629 43.7277   2
   5   6  -3 79.3693 38.7657   2
   5   6  -2 16.2260 16.1832   2
   5   6  -1 0.88142 17.2802   2
   5   6   0 339.147 41.1888   2
   5   6   1 271.278 37.8031   2
   5   6   2-8.68258 8.85131   2
   5   6   3 58.7877 24.5077   2
   5   6   4 38.5504 20.6543   2
   5   6   5 272.233 49.7204   2
   5   6   6 163.946 56.6528   2
   5   7   1 11.4857 16.1975   2
   5   7   2 25.1014 25.0337   2
   5   7   3 177.034 50.8182   2
   6  -3   4-18.0549 18.0000   2
   6  -3   5 33.6144 29.0132   2
   6  -3   6 91.5103 48.0469   2
   6  -1  -2 16.0711 22.6739   2
   6  -1  -1 193.213 62.2242   2
   6  -1   0 253.296 70.6545   2
   6  -1   1 46.5670 25.0022   2
   6  -1   2 18.4154 14.0905   2
   6  -1   3-7.86365 18.9911   2
   6  -1   4 4.08181 13.0102   2
   6  -1   5 3.34812 11.5836   2
   6  -1   6 15.5976 21.9973   2
   6   0  -4-14.8300 14.7864   2
   6   0  -3 30.6539 30.5763   2
   6   0  -2 156.619 54.1330   2
   6   0  -1 225.837 47.9803   2
   6   0   0-15.5325 21.9247   2
   6   0   1 30.3661 26.2500   2
   6   0   2 58.0332 26.7466   2
   6   0   3 123.957 53.0224   2
   6   0   4 55.8580 27.6658   2
   6   0   5-9.44093 9.22557   2
   6   0   6-5.51479 10.6212   2
   6   0   7 41.6998 23.0743   2
   6   0   8 125.671 44.0053   2
   6   1  -4 29.0969 25.1252   2
   6   1  -3 241.081 67.2156   2
   6   1  -2 132.968 39.7861   2
   6   1  -1-1.44252 12.0013   2
   6   1   0-16.7866 11.8881   2
   6   1   1 137.312 50.5120   2
   6   1   2 363.253 58.4425   2
   6   1   3 70.7790 28.5040   2
   6   1   4 32.7926 17.7655   2
   6   1   5 0.98522 11.3725   2
   6   1   6-3.26143 13.5464   2
   6   1   7 176.757 40.8894   2
   6   1   8-15.0318 10.5957   2
   6   1   9 14.1816 19.9783   2
   6   3  -1 387.655 88.3344   2
   6   3   0 176.696 51.6831   2
   6   3   1 24.9614 21.5723   2
   6   3   2 41.0562 30.5402   2
   6   3   3 74.6361 39.4151   2
   6   3   4 342.681 59.1214   2
   6   3   5 119.313 39.4101   2
   6   3   6 17.4964 24.6834   2
   6   3   7 17.2915 17.2437   2
   6   4   0 10.7227 15.1261   2
   6   4   1-2.02026 12.3573   2
   6   4   2 142.451 38.6422   2
   6   4   3 276.338 68.0665   2
   6   4   4-15.8858 15.8498   2
   6   4   5 103.467 48.6588   2
   6   5   1 259.702 58.8617   2
   6   5   2 325.479 68.7106   2
   6   5   3-14.3015 14.2646   2
   6   5   4 15.6373 27.0137   2
   6   6   2 13.1551 13.1135   2
   0   0   0 0.00000 0.00000   0
TITL ShS_140_IlGu_twin1_hklf4 in P1
REM P1 (#1 in standard setting)
CELL 0.71073   5.100665   6.954430   9.047046  83.1976  79.9621  81.7423
ZERR    3.00   0.000111   0.000212   0.000387   0.0031   0.0028   0.0022
LATT -1
SFAC C H N Cd I
UNIT 6.00 6.00 6.00 3.00 6.00
TREF
HKLF 5
BASF 0.16096
END
;
_shelx_hkl_checksum     53105
_shelx_res_file
;
TITL shs_140_ilgu_twin1_hklf4_a.res in P-1
    shs_140_ilgu_twin1_hklf4.res
    created by SHELXL-2018/3 at 17:59:53 on 30-Aug-2023
REM Old TITL ShS_140_IlGu_twin1_hklf4 in P1
REM SHELXT solution in P-1: R1 0.135, Rweak 0.006, Alpha 0.043
REM <I/s> 0.000 for 0 systematic absences, Orientation as input
REM Formula found by SHELXT: C12 Cd3
CELL 0.71073 5.1007 6.9544 9.047 83.198 79.962 81.742
ZERR 1 0.0001 0.0002 0.0004 0.003 0.003 0.002
LATT 1
SFAC C H Cd I N
UNIT 6 10 1 2 6
L.S. 4 0 0
PLAN  2
SIZE 0.15 0.25 0.25
CONF
list 4
fmap 2 53
acta
MORE -1
BOND $H
OMIT -6 -1 3
OMIT -6 0 1
OMIT -5 -4 2
OMIT -5 -2 3
OMIT -4 -6 4
OMIT -4 -5 3
OMIT -3 -7 5
OMIT -3 -6 4
OMIT -3 1 9
OMIT 2 7 5
OMIT 4 8 7
OMIT 5 0 8
OMIT 5 4 8
REM <olex2.extras>
REM <HklSrc "%.\\ShS_140_IlGu_twin1_hklf5.hkl">
REM </olex2.extras>
WGHT    0.054200    4.376700
EXTI    0.021821
BASF   0.12245
FVAR       1.88045
I1    4   -0.053445    0.227239    0.284824    11.00000    0.04083    0.03882 =
         0.03113   -0.00830   -0.00357   -0.01600
CD1   3    0.000000    0.500000    0.500000    10.50000    0.02682    0.03305 =
         0.02532   -0.00127   -0.00569   -0.00938
N3    5    0.652282    0.749778    0.423958    11.00000    0.02490    0.03366 =
         0.02765   -0.00455   -0.00550   -0.00655
AFIX  23
H3A   2    0.520223    0.759070    0.502295    11.00000   -1.20000
H3B   2    0.720382    0.862672    0.408825    11.00000   -1.20000
AFIX   0
N1    5    0.325752    0.635695    0.307796    11.00000    0.02810    0.04173 =
         0.02398   -0.00165   -0.00541   -0.01478
N2    5    0.282280    0.641085    0.162676    11.00000    0.03569    0.04596 =
         0.02556   -0.00025   -0.01174   -0.01533
AFIX  43
H2    2    0.156052    0.589059    0.136826    11.00000   -1.20000
AFIX   0
C3    1    0.534519    0.734234    0.296823    11.00000    0.02740    0.02513 =
         0.02294   -0.00190   -0.00238   -0.00481
C1    1    0.457874    0.736141    0.066063    11.00000    0.03431    0.03729 =
         0.02971    0.00862   -0.00583   -0.01268
AFIX  43
H1    2    0.464247    0.756161   -0.037912    11.00000   -1.20000
AFIX   0
C2    1    0.627687    0.799483    0.145942    11.00000    0.02949    0.03532 =
         0.02907    0.00255    0.00198   -0.00902
AFIX  43
H2A   2    0.771493    0.869483    0.109148    11.00000   -1.20000
AFIX   0
HKLF 5
REM  shs_140_ilgu_twin1_hklf4_a.res in P-1
REM wR2 = 0.1695, GooF = S = 1.167, Restrained GooF = 1.167 for all data
REM R1 = 0.0499 for 4327 Fo > 4sig(Fo) and 0.0708 for all 5468 data
REM 72 parameters refined using 0 restraints
END
WGHT      0.0542      4.3767
REM Highest difference peak  2.001,  deepest hole -1.916,  1-sigma level  0.430
Q1    1   0.7214  0.5273  0.2833  11.00000  0.05    2.00
Q2    1   0.5271  0.4857  0.2895  11.00000  0.05    1.71
;
_shelx_res_checksum     97006
