# Supplementary material for: Crystal structure of polymeric bis­(3-amino-1H-pyrazole)­cadmium diiodide
Source: Acta Crystallogr E Crystallogr Commun. 2024 Jul 5;80(Pt 8):816–9. doi: 10.1107/S2056989024006418 (PMC11299741; doi:10.1107/S2056989024006418)
Supplement: Supplementary file 2 [file e-80-00816-Isup2.hkl]

data_I                                                                          
_shelx_title ' shs_140_ilgu_twin1_hklf4_a.res in P-1'                           
_shelx_refln_list_code          4                                               
_shelx_F_calc_maximum      141.91                                               
_exptl_crystal_F_000       242.00                                               
_reflns_d_resolution_high  0.6923                                               
                                                                                
loop_                                                                           
 _space_group_symop_operation_xyz                                               
 'x, y, z'                                                                      
 '-x, -y, -z'                                                                   
                                                                                
_cell_length_a     5.1007                                                       
_cell_length_b     6.9544                                                       
_cell_length_c     9.0470                                                       
_cell_angle_alpha  83.198                                                       
_cell_angle_beta   79.962                                                       
_cell_angle_gamma  81.742                                                       
                                                                                
_shelx_F_squared_multiplier     1.000                                           
                                                                                
loop_                                                                           
 _refln_index_h                                                                 
 _refln_index_k                                                                 
 _refln_index_l                                                                 
 _refln_F_squared_calc                                                          
 _refln_F_squared_meas                                                          
 _refln_F_squared_sigma                                                         
 _refln_observed_status                                                         
  -7  -3  -3        208.88        235.75        32.60 o                         
  -6  -6  -3         12.73         19.24        10.15 o                         
  -6  -5  -4         14.98         19.50         9.72 o                         
  -6  -5  -3          5.77         10.98         8.16 o                         
  -6  -5  -2        562.28        760.87        58.13 o                         
  -6  -5  -1        530.90        616.71        55.17 o                         
  -6  -4  -4         41.72         34.50        11.28 o                         
  -6  -4  -3        668.20        715.38        40.70 o                         
  -6  -4  -2        392.55        330.69        28.69 o                         
  -6  -4  -1          0.65          4.30         6.06 o                         
  -6  -4   0         12.23          9.36         8.09 o                         
  -6  -3  -5        140.61        185.78        33.61 o                         
  -6  -3  -4        670.46        674.70        47.62 o                         
  -6  -3  -3        183.67        179.54        26.91 o                         
  -6  -3  -2         68.75         56.96        16.08 o                         
  -6  -3  -1          0.19         -4.15         4.15 o                         
  -6  -3   0        359.90        453.50        34.25 o                         
  -6  -3   1        566.98        650.33        41.77 o                         
  -6  -3   2         14.16          4.88         6.89 o                         
  -6  -2  -8         58.92         63.74        17.31 o                         
  -6  -2  -7         12.60         16.77        11.83 o                         
  -6  -2  -6        388.90        382.67        32.14 o                         
  -6  -2  -5        619.46        636.13        67.93 o                         
  -6  -2  -4        106.81        140.12        28.26 o                         
  -6  -2  -3        103.06        107.22        16.02 o                         
  -6  -2  -2         19.86         17.69        12.24 o                         
  -6  -2  -1        647.40        672.55        55.60 o                         
  -6  -2   0        405.11        465.04        48.98 o                         
  -6  -2   1         95.55        103.56        16.60 o                         
  -6  -2   2         74.38         64.24        12.93 o                         
  -6  -2   3         76.02        112.36        16.53 o                         
  -6  -2   4        391.17        499.84        49.05 o                         
  -6  -2   5         99.44        131.87        24.62 o                         
  -6  -1  -8          2.75         -4.07         4.07 o                         
  -6  -1  -7        286.29        244.64        33.71 o                         
  -6  -1  -6        425.80        443.54        46.88 o                         
  -6  -1  -5         15.17          7.54         4.44 o                         
  -6  -1  -4         53.74         45.59        12.08 o                         
  -6  -1  -3        172.92        168.06        29.93 o                         
  -6  -1  -2        876.05        957.43        50.41 o                         
  -6  -1  -1        248.28        268.26        25.71 o                         
  -6  -1   0          0.60         -1.66         2.66 o                         
  -6  -1   1         17.48         17.70         7.18 o                         
  -6  -1   2        210.45        248.29        25.36 o                         
  -6  -1   4         20.27         -1.60         3.92 o                         
  -6  -1   5         18.79         28.39        12.12 o                         
  -6   0  -7         99.69         98.75        22.66 o                         
  -6   0  -6          0.48         -4.46         4.46 o                         
  -6   0  -5          0.70         -2.69         4.15 o                         
  -6   0  -4        171.90        212.48        24.51 o                         
  -6   0  -3        351.68        362.25        43.60 o                         
  -6   0  -2        148.78        162.54        21.29 o                         
  -6   0  -1         20.41         24.59        12.02 o                         
  -6   0   0         35.05         25.81         9.10 o                         
  -6   0   2        231.01          1.63         6.63 o                         
  -6   0   3         12.25          4.40         8.78 o                         
  -6   0   4          3.93          4.04         5.69 o                         
  -6   0   5         39.53         68.71        17.43 o                         
  -6   1  -5        294.10        278.36        38.24 o                         
  -6   1  -4        410.64        416.06        47.79 o                         
  -6   1  -3          0.67         -1.52         4.22 o                         
  -6   1  -2         49.86         73.47        14.64 o                         
  -6   1  -1         58.84         24.85        12.15 o                         
  -6   1   0        331.04        435.99        34.26 o                         
  -6   1   1        312.60          1.75         7.17 o                         
  -6   1   2          0.61         -2.33         2.33 o                         
  -6   1   3         14.66         33.76        13.31 o                         
  -6   2  -1        280.24        346.15        47.22 o                         
  -6   2   0         49.73         59.73        20.49 o                         
  -6   2   1         10.77         -0.01         6.18 o                         
  -6   2   2         34.99         29.22        13.80 o                         
  -6   2   3        120.09        185.54        31.94 o                         
  -6   3   1          8.67          9.47         8.17 o                         
  -6   3   2        193.65        269.69        36.67 o                         
  -6   3   3        109.81        139.16        25.90 o                         
  -5  -7  -4        693.31        639.82        48.08 o                         
  -5  -7  -3        270.69        239.65        31.20 o                         
  -5  -7  -2         11.30          8.16         7.05 o                         
  -5  -7  -1          9.93          8.87         9.89 o                         
  -5  -6  -7         32.52         45.54        16.73 o                         
  -5  -6  -6        268.78        299.32        28.39 o                         
  -5  -6  -5        669.89        701.44        43.74 o                         
  -5  -6  -4        111.81         89.98        11.95 o                         
  -5  -6  -3        137.04        160.09        16.27 o                         
  -5  -6  -2          1.34         -2.60         2.60 o                         
  -5  -6  -1        624.02        605.12        38.82 o                         
  -5  -6   0        672.43        752.61        43.79 o                         
  -5  -6   1          1.77          1.63         3.89 o                         
  -5  -5  -9         36.25         40.65        16.83 o                         
  -5  -5  -8         19.02          9.16        10.22 o                         
  -5  -5  -7        643.57        639.15        60.06 o                         
  -5  -5  -6        987.58        923.97        68.25 o                         
  -5  -5  -5         29.41         25.96         6.01 o                         
  -5  -5  -4        133.24        145.58        13.49 o                         
  -5  -5  -3        152.11        153.97        15.08 o                         
  -5  -5  -2       1100.81       1172.43        41.43 o                         
  -5  -5  -1        625.24        666.73        38.62 o                         
  -5  -5   0         61.64         72.20        18.33 o                         
  -5  -5   1         61.46         74.61        14.15 o                         
  -5  -5   2        303.26        341.52        30.47 o                         
  -5  -5   3        758.96        861.22        69.27 o                         
  -5  -4  -7        578.36        540.31        44.08 o                         
  -5  -4  -6          0.83         -0.54         2.27 o                         
  -5  -4  -5         90.91        108.00        12.80 o                         
  -5  -4  -4        265.17        275.26        18.53 o                         
  -5  -4  -3       1871.37       1843.27        48.57 o                         
  -5  -4  -2        353.66        364.17        22.79 o                         
  -5  -4  -1         52.97         66.29        16.85 o                         
  -5  -4   0          5.14         12.63         6.28 o                         
  -5  -4   1        495.92        514.35        35.46 o                         
  -5  -4   3          9.62         -1.32         3.00 o                         
  -5  -4   4         61.08         -1.19         3.99 o                         
  -5  -4   5         16.03         14.53         9.66 o                         
  -5  -4   6        329.35        425.19        33.70 o                         
  -5  -3 -10         46.63         66.48        18.93 o                         
  -5  -3  -9        553.57        492.13        51.32 o                         
  -5  -3  -8        183.84        213.83        33.86 o                         
  -5  -3  -7         74.13         53.43        11.19 o                         
  -5  -3  -6          7.28          5.09         4.21 o                         
  -5  -3  -5        709.81        697.86        27.79 o                         
  -5  -3  -4        999.33       1020.79        34.69 o                         
  -5  -3  -3        118.20        116.70        14.54 o                         
  -5  -3  -2         90.48         98.05         9.09 o                         
  -5  -3  -1         25.00         28.22         6.91 o                         
  -5  -3   0       1830.07       1871.12        51.70 o                         
  -5  -3   1        756.10        843.02        35.04 o                         
  -5  -3   2          2.96          6.61         3.78 o                         
  -5  -3   3         34.92          0.87         3.11 o                         
  -5  -3   4        141.23          0.56         4.85 o                         
  -5  -3   5        558.24        777.90        60.40 o                         
  -5  -3   6        100.09        130.17        18.33 o                         
  -5  -3   7         21.93         26.01        13.66 o                         
  -5  -2 -10        494.18        532.70        54.06 o                         
  -5  -2  -9         88.90         97.16        14.52 o                         
  -5  -2  -8         33.51         22.14         6.21 o                         
  -5  -2  -7          0.02         -1.70         3.16 o                         
  -5  -2  -6        831.63        811.53        42.15 o                         
  -5  -2  -5       1227.38       1160.47        50.26 o                         
  -5  -2  -4          0.31          1.46         2.02 o                         
  -5  -2  -3        375.10        343.11        18.39 o                         
  -5  -2  -2        275.40        258.49        14.80 o                         
  -5  -2  -1       1383.80       1415.38        37.42 o                         
  -5  -2   0        692.09        713.06        24.17 o                         
  -5  -2   1          1.74          3.84         3.10 o                         
  -5  -2   2         78.50         65.63         8.66 o                         
  -5  -2   4        934.99       1078.41        49.71 o                         
  -5  -2   5         81.67        106.91        15.05 o                         
  -5  -2   6         25.38         32.44         8.82 o                         
  -5  -1 -10        101.73        105.49        23.31 o                         
  -5  -1  -9         26.69         32.71         9.55 o                         
  -5  -1  -8        133.91        126.40        16.76 o                         
  -5  -1  -7        745.20        741.74        38.56 o                         
  -5  -1  -6        482.11        471.12        26.15 o                         
  -5  -1  -5        118.12        122.76        13.45 o                         
  -5  -1  -4          9.29          3.84         5.64 o                         
  -5  -1  -3        440.78        398.33        43.68 o                         
  -5  -1  -3        476.30        471.13        30.96 o                         
  -5  -1  -2       1222.16       1317.57        34.54 o                         
  -5  -1  -1        359.50        362.28        16.73 o                         
  -5  -1   0        316.08        309.44        17.50 o                         
  -5  -1   1         56.25         61.92         8.30 o                         
  -5  -1   2        844.63        931.74        29.54 o                         
  -5  -1   3        553.60        658.79        22.70 o                         
  -5  -1   4        112.49        118.27        10.66 o                         
  -5  -1   5         38.01         31.16         6.30 o                         
  -5  -1   6         98.33        127.56        15.84 o                         
  -5  -1   7        424.24        582.76        43.20 o                         
  -5   0  -9        123.97         81.26        17.63 o                         
  -5   0  -8        596.22        535.08        43.89 o                         
  -5   0  -7        173.06        179.87        26.81 o                         
  -5   0  -6         72.68         73.57        17.99 o                         
  -5   0  -5          0.87          7.59         6.57 o                         
  -5   0  -4       1030.99       1073.97        40.23 o                         
  -5   0  -4       1178.59       1185.94        67.07 o                         
  -5   0  -3       1570.39       1589.77        41.57 o                         
  -5   0  -2         21.31         31.20         8.78 o                         
  -5   0  -2         34.94         21.88        12.07 o                         
  -5   0  -1         97.63         81.87         9.43 o                         
  -5   0   0         53.81         53.49        10.97 o                         
  -5   0   1       1057.74       1197.80        31.13 o                         
  -5   0   2        729.57        816.24        25.13 o                         
  -5   0   3         39.70         39.34         6.40 o                         
  -5   0   4         80.78         84.16         8.83 o                         
  -5   0   5        157.91        193.75        11.95 o                         
  -5   0   6        457.69        593.77        32.26 o                         
  -5   0   7         71.85         41.37        12.29 o                         
  -5   1  -8         28.40         30.83        11.33 o                         
  -5   1  -7          2.46          3.63         3.62 o                         
  -5   1  -6         11.71         18.95         9.27 o                         
  -5   1  -5        516.70        547.54        48.01 o                         
  -5   1  -4        435.11        399.20        42.24 o                         
  -5   1  -3          7.51         16.04         6.49 o                         
  -5   1  -2          0.67          4.09         2.89 o                         
  -5   1  -1        316.62        357.99        23.07 o                         
  -5   1   0       1080.84       1242.24        41.42 o                         
  -5   1   1        171.43        176.60        15.59 o                         
  -5   1   2          6.27          0.21         2.53 o                         
  -5   1   3          9.23          5.91         2.47 o                         
  -5   1   4        329.88        394.02        20.41 o                         
  -5   1   5        275.84        270.44        18.05 o                         
  -5   1   6          2.51         -2.18         2.18 o                         
  -5   2  -6        524.64        527.20        47.50 o                         
  -5   2  -5        104.85         95.39        22.30 o                         
  -5   2  -4         21.06         47.03        14.79 o                         
  -5   2  -3         18.52         13.03         8.68 o                         
  -5   2  -2        473.79        488.97        33.85 o                         
  -5   2  -1        804.39        958.25        46.15 o                         
  -5   2   0         54.83         -3.59         3.59 o                         
  -5   2   1         67.19         84.38        11.05 o                         
  -5   2   2         34.07         32.68         5.96 o                         
  -5   2   3        654.56        797.43        26.17 o                         
  -5   2   4        388.76        453.09        23.88 o                         
  -5   3  -8        111.90        103.23        23.86 o                         
  -5   3  -7        213.18        267.93        36.12 o                         
  -5   3  -6        143.03        155.07        28.30 o                         
  -5   3  -5         25.50         35.48        13.99 o                         
  -5   3  -4         69.65         88.64        22.12 o                         
  -5   3  -3        371.92        398.92        44.24 o                         
  -5   3  -2        240.45        271.63        36.12 o                         
  -5   3  -1          9.46         -4.10         4.10 o                         
  -5   3  -1         10.78          4.45         8.88 o                         
  -5   3   1        114.88        118.72        12.27 o                         
  -5   3   2        333.23        400.03        35.15 o                         
  -5   3   2        336.46        394.17        27.48 o                         
  -5   3   3        140.31        179.20        16.57 o                         
  -5   3   3        141.14        141.51        24.03 o                         
  -5   3   4         24.39         31.66         8.94 o                         
  -5   3   5         34.55         19.97         9.82 o                         
  -5   4  -4        234.85        213.55        35.15 o                         
  -5   4  -3        217.40        211.69        34.48 o                         
  -5   4  -2          0.52         -5.00         5.00 o                         
  -5   4  -1          2.37          1.64         4.35 o                         
  -5   4   0        187.40         -3.76         3.76 o                         
  -5   4   0        187.47        219.70        21.97 o                         
  -5   4   1        319.58         -3.25         3.25 o                         
  -5   4   3         20.65         14.94         9.13 o                         
  -5   4   4          0.65         -3.40         3.40 o                         
  -4  -8  -4         48.93         46.57        13.68 o                         
  -4  -8  -3        556.01        503.42        45.51 o                         
  -4  -8  -2        231.56        268.15        34.11 o                         
  -4  -8  -1         32.45         42.63        15.33 o                         
  -4  -7  -7         24.47         34.21        11.33 o                         
  -4  -7  -6         43.26         51.23        11.63 o                         
  -4  -7  -5        344.08        370.47        42.16 o                         
  -4  -7  -4       1179.36       1250.98        50.90 o                         
  -4  -7  -3        199.17        179.20        20.20 o                         
  -4  -7  -2        152.69        147.80        18.67 o                         
  -4  -7  -1         27.87         23.84         9.30 o                         
  -4  -7   0        644.81        677.56        45.38 o                         
  -4  -7   1        661.28        673.27        54.22 o                         
  -4  -7   2          6.04          0.00         6.01 o                         
  -4  -7   3         67.78         78.45        26.68 o                         
  -4  -6  -9        113.17        107.88        21.31 o                         
  -4  -6  -8        127.84        129.01        17.18 o                         
  -4  -6  -7         21.28         13.14         6.18 o                         
  -4  -6  -6        708.19        705.57        27.35 o                         
  -4  -6  -5       1039.05       1072.85        30.50 o                         
  -4  -6  -4          9.23         10.16         4.45 o                         
  -4  -6  -3        112.94        135.27        14.44 o                         
  -4  -6  -2         45.71         33.77         7.66 o                         
  -4  -6  -1       1577.56       1463.47        55.98 o                         
  -4  -6   0        820.87        847.96        35.90 o                         
  -4  -6   1         39.04         34.32        12.85 o                         
  -4  -6   2         43.99         82.76        14.56 o                         
  -4  -6   3        178.58        218.42        23.42 o                         
  -4  -6   5         70.66         -3.71         3.71 o                         
  -4  -5  -9         83.42        100.43        21.45 o                         
  -4  -5  -8          3.72          0.11         3.01 o                         
  -4  -5  -7        863.64        909.68        34.71 o                         
  -4  -5  -6        992.18       1018.51        24.38 o                         
  -4  -5  -5          2.87          5.83         2.22 o                         
  -4  -5  -4        458.38        426.28        15.04 o                         
  -4  -5  -3        300.02        301.75        13.05 o                         
  -4  -5  -2       2145.27       2149.04        47.24 o                         
  -4  -5  -1        396.95        440.94        24.65 o                         
  -4  -5   0         20.24         21.62         4.81 o                         
  -4  -5   1         34.11         32.60         6.23 o                         
  -4  -5   2        724.09        744.49        27.89 o                         
  -4  -5   4         49.70          2.60         3.02 o                         
  -4  -5   5         54.90         -0.01         3.02 o                         
  -4  -5   6         20.20         26.16         9.79 o                         
  -4  -4  -9        154.05        142.54        24.91 o                         
  -4  -4  -8       1275.64       1335.78        40.77 o                         
  -4  -4  -7        399.40        401.84        21.01 o                         
  -4  -4  -6        104.46        105.90         6.82 o                         
  -4  -4  -5          3.13          5.08         2.12 o                         
  -4  -4  -4       1154.93       1056.22        22.50 o                         
  -4  -4  -3       1680.00       1643.44        28.78 o                         
  -4  -4  -2        180.40        154.97         9.87 o                         
  -4  -4  -1        609.65        616.57        21.25 o                         
  -4  -4   0         27.02         26.85         4.43 o                         
  -4  -4   1       2257.23       2318.34        38.85 o                         
  -4  -4   2        824.05        912.25        24.46 o                         
  -4  -4   3          1.81          1.89         2.54 o                         
  -4  -4   4         54.34         13.73         4.06 o                         
  -4  -4   5        229.21        249.35        21.32 o                         
  -4  -4   6        767.04        970.97        39.89 o                         
  -4  -4   7        193.95        213.33        23.47 o                         
  -4  -4   8         35.95         49.77        16.87 o                         
  -4  -3  -9        935.62        973.71        83.40 o                         
  -4  -3  -8        382.16        414.74        29.57 o                         
  -4  -3  -7        275.32        267.89        21.29 o                         
  -4  -3  -6         32.18         26.27         7.35 o                         
  -4  -3  -5       2028.77       2039.05        42.15 o                         
  -4  -3  -4       3274.27       3218.38        55.11 o                         
  -4  -3  -3        295.95        334.53        19.50 o                         
  -4  -3  -2        489.67        485.32        26.32 o                         
  -4  -3  -1        401.58        415.27        24.94 o                         
  -4  -3   0       2076.72       2226.90        58.81 o                         
  -4  -3   1       1829.18       1884.93        44.93 o                         
  -4  -3   2        376.99        375.72        20.42 o                         
  -4  -3   3        211.30        210.04        21.47 o                         
  -4  -3   4        542.65        603.28        41.72 o                         
  -4  -3   5       1115.17       1363.63        60.83 o                         
  -4  -3   6        229.33        201.49        17.96 o                         
  -4  -3   7         55.80         72.17        14.21 o                         
  -4  -2 -10        499.88        508.37        46.85 o                         
  -4  -2  -9          6.14          4.96         2.85 o                         
  -4  -2  -8         79.63         83.95        10.42 o                         
  -4  -2  -7        132.08        119.26        10.77 o                         
  -4  -2  -6       1420.54       1326.56        34.68 o                         
  -4  -2  -5        862.41        833.16        27.54 o                         
  -4  -2  -4         30.27         26.54         4.39 o                         
  -4  -2  -3          7.60          8.74         2.97 o                         
  -4  -2  -2       1178.93       1146.62        34.35 o                         
  -4  -2  -1       3613.21       3440.21        52.21 o                         
  -4  -2   0        283.46        274.54        17.44 o                         
  -4  -2   1        286.18        258.04        14.81 o                         
  -4  -2   2         85.11         76.00         8.24 o                         
  -4  -2   3       1331.80       1519.66        32.39 o                         
  -4  -2   4        906.62       1033.23        33.62 o                         
  -4  -2   5          2.08          0.89         2.50 o                         
  -4  -2   6         98.06        124.39        10.87 o                         
  -4  -2   7         74.53         81.19         8.79 o                         
  -4  -2   8        577.45        740.98        51.55 o                         
  -4  -1 -10          0.41          4.05         4.04 o                         
  -4  -1  -9         43.30         45.61         9.21 o                         
  -4  -1  -8        307.90        278.42        21.91 o                         
  -4  -1  -7       1950.13       1914.66        48.25 o                         
  -4  -1  -6        268.35        263.59        19.12 o                         
  -4  -1  -5        345.79        317.83        17.20 o                         
  -4  -1  -4         65.47         80.11         8.69 o                         
  -4  -1  -3       1892.76       1900.83        37.84 o                         
  -4  -1  -2       3322.39       3293.36        50.51 o                         
  -4  -1  -1         77.60         70.43         7.69 o                         
  -4  -1   0        340.32        372.03        15.54 o                         
  -4  -1   1         73.65         81.45         8.34 o                         
  -4  -1   2       2962.72       3070.64        50.06 o                         
  -4  -1   3       1466.03       1582.31        32.49 o                         
  -4  -1   4         10.44         10.40         3.14 o                         
  -4  -1   5        118.43        122.55        10.87 o                         
  -4  -1   6        210.39        279.56        15.11 o                         
  -4  -1   7        655.99        794.77        24.42 o                         
  -4  -1   8         91.43        122.50        25.07 o                         
  -4   0  -9        458.04        412.53        32.99 o                         
  -4   0  -8        718.06        660.06        33.27 o                         
  -4   0  -7        218.15        180.99        15.38 o                         
  -4   0  -6         33.68         37.96         7.15 o                         
  -4   0  -5         36.07         33.92         6.77 o                         
  -4   0  -4       1980.42       1942.54        57.22 o                         
  -4   0  -3       1037.74       1023.69        29.37 o                         
  -4   0  -2         10.15          8.50         3.49 o                         
  -4   0  -1        131.25        108.76         9.51 o                         
  -4   0   0        655.20        667.78        26.55 o                         
  -4   0   1       2027.25       2104.56        40.95 o                         
  -4   0   2        441.64        433.61        16.71 o                         
  -4   0   3         61.79         52.57         5.92 o                         
  -4   0   4          4.69         -0.14         1.78 o                         
  -4   0   5        982.50       1154.90        28.66 o                         
  -4   0   6        644.19        747.24        20.68 o                         
  -4   0   7         18.70         12.59         3.05 o                         
  -4   0   8         36.02         61.23        16.90 o                         
  -4   1 -10        276.73        326.21        57.61 o                         
  -4   1  -9        436.80        423.59        45.66 o                         
  -4   1  -8          0.24          5.40         5.39 o                         
  -4   1  -7        196.53        204.12        23.93 o                         
  -4   1  -6        725.58        729.80        34.07 o                         
  -4   1  -5       1647.61       1571.55        55.45 o                         
  -4   1  -4        812.21        787.95        49.33 o                         
  -4   1  -3         50.38         51.64        11.00 o                         
  -4   1  -2        406.33        455.83        37.78 o                         
  -4   1  -1       1598.16       1742.43        57.44 o                         
  -4   1   0       2376.63       2568.55       118.70 o                         
  -4   1   1         75.18         77.08        10.87 o                         
  -4   1   2        530.38        624.12        28.82 o                         
  -4   1   3        257.31        303.69        21.10 o                         
  -4   1   4       1067.51       1251.18        30.05 o                         
  -4   1   5        860.55        974.95        25.51 o                         
  -4   1   6          0.81          2.33         3.09 o                         
  -4   1   7        135.83        174.71        21.41 o                         
  -4   2 -10        100.29         -4.69         4.69 o                         
  -4   2  -9          5.18         -0.82         3.19 o                         
  -4   2  -8          0.09          1.68         2.56 o                         
  -4   2  -7        154.58        148.84        16.54 o                         
  -4   2  -6        869.29        842.91        39.21 o                         
  -4   2  -5        225.75        232.11        17.45 o                         
  -4   2  -4        137.07        134.64        11.99 o                         
  -4   2  -3        110.46        111.30        12.41 o                         
  -4   2  -2       1358.31       1352.41        35.62 o                         
  -4   2  -1       1214.07       1237.65        38.10 o                         
  -4   2   0         41.03         51.12         7.96 o                         
  -4   2   1         47.11         38.61         6.92 o                         
  -4   2   2        150.49        167.05        13.67 o                         
  -4   2   3       1181.55       1372.66        33.38 o                         
  -4   2   4        275.34        317.39        11.84 o                         
  -4   2   5         93.01          4.98         3.58 o                         
  -4   2   6          0.15         -1.62         1.62 o                         
  -4   2   7        177.90         -0.82         5.61 o                         
  -4   3 -10          0.19         -4.23         4.23 o                         
  -4   3  -9          3.65         -2.39         3.54 o                         
  -4   3  -8        276.16        254.86        23.31 o                         
  -4   3  -7        397.10        394.88        22.57 o                         
  -4   3  -6          0.09         -1.65         3.33 o                         
  -4   3  -5         11.83          3.68         3.00 o                         
  -4   3  -4         55.79         63.09        10.03 o                         
  -4   3  -3        822.51        903.15        30.83 o                         
  -4   3  -2        615.99        679.43        23.54 o                         
  -4   3  -1         31.60         40.48         5.91 o                         
  -4   3   0         16.96         12.14         4.49 o                         
  -4   3   1        641.28        748.33        19.88 o                         
  -4   3   2       1179.27       1275.52        31.19 o                         
  -4   3   3        109.27        125.54        12.12 o                         
  -4   3   4         19.75         23.66         3.65 o                         
  -4   3   5          0.29         -1.48         1.48 o                         
  -4   3   6        339.17         -0.40         8.05 o                         
  -4   4  -8        112.37         91.25        14.31 o                         
  -4   4  -7          7.90          6.66         4.60 o                         
  -4   4  -6          0.78          2.88         2.41 o                         
  -4   4  -5        189.90        170.49        17.06 o                         
  -4   4  -4        642.48        706.11        58.12 o                         
  -4   4  -3         58.37         84.50        14.73 o                         
  -4   4  -2         34.65         27.03         6.57 o                         
  -4   4  -1          0.52          0.81         2.55 o                         
  -4   4   0        447.01        452.48        19.24 o                         
  -4   4   1        541.96        650.39        23.29 o                         
  -4   4   2         24.32         33.54         5.17 o                         
  -4   4   3         51.92         46.95         8.73 o                         
  -4   4   4         76.23         87.80        12.19 o                         
  -4   4   5        532.56        632.11        25.82 o                         
  -4   4   6        122.45        154.94        23.91 o                         
  -4   5  -7          1.00          0.01         7.03 o                         
  -4   5  -5        300.35        353.26        55.23 o                         
  -4   5  -4         85.36         91.40        11.98 o                         
  -4   5  -3          9.52          8.96        10.00 o                         
  -4   5  -2         24.06         35.30        18.69 o                         
  -4   5  -1        406.94        428.81        60.04 o                         
  -4   5   1          3.74          2.66         4.80 o                         
  -4   5   2         25.83         34.64        11.56 o                         
  -4   5   3        101.34        153.02        20.10 o                         
  -4   5   4        278.10        353.46        47.14 o                         
  -4   5   5        100.93        121.74        21.91 o                         
  -3  -9  -4         52.75         73.99        18.93 o                         
  -3  -9  -3         81.64         91.18        21.43 o                         
  -3  -8  -6         15.77         19.13        13.49 o                         
  -3  -8  -5        111.86        126.46        16.29 o                         
  -3  -8  -4        127.44        106.98        15.73 o                         
  -3  -8  -3        926.95        923.82        46.06 o                         
  -3  -8  -2        110.49        106.54        16.66 o                         
  -3  -8  -1         45.58         52.92        12.07 o                         
  -3  -8   0          0.18         -3.69         3.69 o                         
  -3  -8   1        363.07        308.44        39.01 o                         
  -3  -7  -9        626.08        815.83        57.77 o                         
  -3  -7  -8        153.09        191.39        29.15 o                         
  -3  -7  -7        124.08        132.68        17.60 o                         
  -3  -7  -6         10.43         15.15         5.37 o                         
  -3  -7  -5        762.04        718.80        35.31 o                         
  -3  -7  -4        820.09        825.06        39.45 o                         
  -3  -7  -3         10.20          5.75         4.48 o                         
  -3  -7  -2        239.77        246.81        23.33 o                         
  -3  -7  -1          4.69          5.73         4.07 o                         
  -3  -7   0       1390.39       1408.41        56.54 o                         
  -3  -7   1        501.99        557.92        36.62 o                         
  -3  -7   2         18.59          8.21         7.10 o                         
  -3  -7   3         23.59         29.87         6.59 o                         
  -3  -7   4        190.58         23.44        11.02 o                         
  -3  -7   6         91.37         -3.58         3.58 o                         
  -3  -6  -9         53.80         49.05        13.45 o                         
  -3  -6  -8        128.11        128.84        15.80 o                         
  -3  -6  -7          0.27          5.13         3.25 o                         
  -3  -6  -6       1187.92       1203.74        30.19 o                         
  -3  -6  -5       1566.68       1607.40        33.42 o                         
  -3  -6  -4          0.49          1.54         1.71 o                         
  -3  -6  -3        414.29        386.58        19.30 o                         
  -3  -6  -2        394.52        388.88        19.88 o                         
  -3  -6  -1       1559.49       1583.31        54.97 o                         
  -3  -6   0        485.99        513.49        22.95 o                         
  -3  -6   1         50.52         56.23         8.00 o                         
  -3  -6   2        109.09        122.10        11.48 o                         
  -3  -6   3        506.80        525.69        19.25 o                         
  -3  -6   5         53.63          0.81         3.07 o                         
  -3  -6   6         24.84         26.74         8.42 o                         
  -3  -5 -10         91.30        136.37        28.07 o                         
  -3  -5  -9        165.49        175.48        13.28 o                         
  -3  -5  -8        200.61        220.20        12.91 o                         
  -3  -5  -7       1464.72       1556.23        22.82 o                         
  -3  -5  -6        577.37        592.87        19.85 o                         
  -3  -5  -5        443.00        478.78        17.75 o                         
  -3  -5  -4         22.22         20.75         4.57 o                         
  -3  -5  -3       1572.18       1568.09        38.85 o                         
  -3  -5  -2       3047.80       2919.72        53.87 o                         
  -3  -5  -1        679.21        647.88        31.72 o                         
  -3  -5   0        870.88        829.76        37.90 o                         
  -3  -5   1        114.01        104.47        13.85 o                         
  -3  -5   2       1908.98       2005.76        51.36 o                         
  -3  -5   3        890.22        950.43        28.99 o                         
  -3  -5   4        221.42        184.57        12.97 o                         
  -3  -5   5        140.33        142.71        12.69 o                         
  -3  -5   6        142.07        152.20        14.01 o                         
  -3  -5   7        653.62        720.59        83.05 o                         
  -3  -5   8        193.95        245.72        50.51 o                         
  -3  -4 -11         34.99         32.73        11.19 o                         
  -3  -4 -10         65.73         67.98        14.20 o                         
  -3  -4  -9        332.54        339.87        13.14 o                         
  -3  -4  -9        461.91        380.59        30.54 o                         
  -3  -4  -8       1799.95       1711.31        22.23 o                         
  -3  -4  -7        285.54        262.21        10.28 o                         
  -3  -4  -6        606.74        576.16        12.56 o                         
  -3  -4  -5         69.57         69.85         5.15 o                         
  -3  -4  -4       2298.61       2139.88        32.63 o                         
  -3  -4  -3       3782.95       3503.02        37.91 o                         
  -3  -4  -2          5.12          7.19         2.09 o                         
  -3  -4  -1        398.06        400.98        15.56 o                         
  -3  -4   0        212.42        184.15        12.19 o                         
  -3  -4   1       3396.76       3615.91        48.52 o                         
  -3  -4   2       1937.57       1957.62        32.85 o                         
  -3  -4   3         60.79         57.33         7.07 o                         
  -3  -4   4        110.90        123.60         9.02 o                         
  -3  -4   5        405.70        477.37        16.42 o                         
  -3  -4   6        927.11       1070.89        24.08 o                         
  -3  -4   7         61.58         76.83         7.87 o                         
  -3  -4   8          9.33         17.18         6.91 o                         
  -3  -4   9          0.00          4.62         9.21 o                         
  -3  -3 -11          0.15         -2.58         2.58 o                         
  -3  -3 -10        633.11        566.60        24.57 o                         
  -3  -3  -9       1012.47        977.38        21.99 o                         
  -3  -3  -8         24.88         21.79         3.94 o                         
  -3  -3  -7         89.43         96.08         6.56 o                         
  -3  -3  -6        147.39        131.27         7.95 o                         
  -3  -3  -5       2994.06       2886.81        31.91 o                         
  -3  -3  -4       1370.47       1286.32        22.30 o                         
  -3  -3  -3        260.17        244.96        10.19 o                         
  -3  -3  -2        234.92        208.52         9.64 o                         
  -3  -3  -1       1630.51       1671.77        30.76 o                         
  -3  -3   0       4576.26       4373.17        64.45 o                         
  -3  -3   1        246.35        273.54        13.98 o                         
  -3  -3   2        259.47        258.03        12.30 o                         
  -3  -3   3         34.50         24.46         4.41 o                         
  -3  -3   4       2185.24       2377.01        36.62 o                         
  -3  -3   5       1393.94       1525.91        30.20 o                         
  -3  -3   6          0.37         -2.14         2.32 o                         
  -3  -3   7         93.65        110.64         7.80 o                         
  -3  -3   8         82.38         79.98        13.23 o                         
  -3  -3   9        563.19        691.18        53.41 o                         
  -3  -2 -10        541.98        575.23        43.66 o                         
  -3  -2 -10        656.17        642.60        38.05 o                         
  -3  -2  -9          3.64          4.89         3.36 o                         
  -3  -2  -9         49.86         69.32        12.02 o                         
  -3  -2  -8        287.84        264.37        17.20 o                         
  -3  -2  -8        310.08        221.57        19.01 o                         
  -3  -2  -7        951.63        875.35        25.08 o                         
  -3  -2  -7        951.73        756.89        31.95 o                         
  -3  -2  -6       4321.26       3925.01        52.85 o                         
  -3  -2  -5        859.14        781.71        20.56 o                         
  -3  -2  -4        300.81        280.19        10.20 o                         
  -3  -2  -3        184.66        174.37         8.36 o                         
  -3  -2  -2       3511.38       3319.67        40.26 o                         
  -3  -2  -1       5749.67       5784.16        60.62 o                         
  -3  -2   0        142.62        134.09        10.68 o                         
  -3  -2   1       1389.75       1421.96        27.30 o                         
  -3  -2   2         66.75         80.01         7.58 o                         
  -3  -2   3       3390.41       3429.90        56.44 o                         
  -3  -2   4       1672.29       1722.56        43.52 o                         
  -3  -2   5          0.71          1.18         2.08 o                         
  -3  -2   6        159.42        169.97         9.75 o                         
  -3  -2   7        331.23        379.45        16.89 o                         
  -3  -2   8        818.30        962.03        29.49 o                         
  -3  -2   9        168.39        162.87        17.78 o                         
  -3  -1 -10         77.56         77.49        10.60 o                         
  -3  -1  -9        113.96        150.89        11.18 o                         
  -3  -1  -8        838.66        876.04        28.42 o                         
  -3  -1  -7       1616.78       1530.81        36.37 o                         
  -3  -1  -6        541.75        515.66        29.89 o                         
  -3  -1  -5        574.87        548.05        30.13 o                         
  -3  -1  -4        720.08        704.52        33.73 o                         
  -3  -1  -3       5804.36       5645.35        72.92 o                         
  -3  -1  -2       3062.49       2849.89        59.57 o                         
  -3  -1  -1          0.70          1.08         2.13 o                         
  -3  -1   0        593.00        544.42        31.25 o                         
  -3  -1   1       1940.42       1957.27        50.03 o                         
  -3  -1   2       3605.85       3778.77        91.38 o                         
  -3  -1   3        904.60        989.84        34.90 o                         
  -3  -1   4        578.05        650.36        29.31 o                         
  -3  -1   5        227.76        204.43        15.81 o                         
  -3  -1   6       1244.08       1434.97        36.18 o                         
  -3  -1   7        781.46        977.76        31.52 o                         
  -3  -1   8         42.83         24.68         8.60 o                         
  -3   0 -10         10.67          4.50         3.17 o                         
  -3   0  -9        791.15        651.47        18.83 o                         
  -3   0  -8       1244.90       1134.28        20.95 o                         
  -3   0  -7         61.34         46.27         4.27 o                         
  -3   0  -6        276.95        243.01        12.59 o                         
  -3   0  -5        662.40        584.91        19.47 o                         
  -3   0  -4       3171.03       3006.99        52.57 o                         
  -3   0  -3       2128.51       1976.64        71.93 o                         
  -3   0  -2        339.02        337.34        28.62 o                         
  -3   0  -1        169.38        162.50        13.48 o                         
  -3   0   0       3658.42       3385.28        52.74 o                         
  -3   0   1       6606.82       6791.71        73.83 o                         
  -3   0   2        185.55        174.91         9.17 o                         
  -3   0   3        392.21        407.96        16.19 o                         
  -3   0   4         32.03         32.40         4.07 o                         
  -3   0   5       1423.49       1632.65        30.20 o                         
  -3   0   6       1456.07       1621.92        25.76 o                         
  -3   0   7         20.40         22.82         3.34 o                         
  -3   0   8        146.33        132.92         9.86 o                         
  -3   0   9        106.83         -3.74         3.74 o                         
  -3   0  10        352.38         -3.82         3.82 o                         
  -3   1 -10        706.50        679.78        62.01 o                         
  -3   1  -9        367.66        308.53        11.57 o                         
  -3   1  -8          3.90          4.58         1.65 o                         
  -3   1  -7         12.82          8.85         1.66 o                         
  -3   1  -6        628.55        541.83        20.10 o                         
  -3   1  -5       3372.41       3192.05        48.38 o                         
  -3   1  -4        206.60        188.15        11.61 o                         
  -3   1  -3        729.32        690.72        24.80 o                         
  -3   1  -2         30.94         32.24         5.53 o                         
  -3   1  -1       2737.29       2680.15        84.76 o                         
  -3   1   0       3063.49       3107.31        84.42 o                         
  -3   1   1         49.17         45.06         7.58 o                         
  -3   1   2        266.39        272.85        11.41 o                         
  -3   1   3        388.27        387.33        13.16 o                         
  -3   1   4       3575.64       3984.51        35.61 o                         
  -3   1   5        603.46        680.73        13.59 o                         
  -3   1   6         73.18         96.20         7.40 o                         
  -3   1   7          0.89          1.10         1.61 o                         
  -3   1   8        246.27        308.76        20.21 o                         
  -3   2 -10        100.39        101.05        23.23 o                         
  -3   2  -9          6.26         -1.39         2.72 o                         
  -3   2  -8          0.55          0.05         1.68 o                         
  -3   2  -7       1009.49       1010.48        29.26 o                         
  -3   2  -6       1333.47       1343.37        33.63 o                         
  -3   2  -5         96.79         90.50         9.09 o                         
  -3   2  -4         43.78         43.83         7.08 o                         
  -3   2  -3        157.62        124.28        10.08 o                         
  -3   2  -2       3205.44       3375.06        58.97 o                         
  -3   2  -1       1350.93       1417.12        32.02 o                         
  -3   2   0        182.93        165.66        12.62 o                         
  -3   2   1        221.23        220.69        13.36 o                         
  -3   2   2       1171.93       1274.75        26.77 o                         
  -3   2   3       2114.51       2313.33        35.01 o                         
  -3   2   4        276.02        291.30         9.48 o                         
  -3   2   5         76.42         92.57         6.72 o                         
  -3   2   6          1.36         -0.02         1.57 o                         
  -3   2   7        930.71        849.54        16.98 o                         
  -3   2   8        589.98        727.67        30.99 o                         
  -3   3  -9         41.42         25.73        10.53 o                         
  -3   3  -8        640.35        660.67        35.97 o                         
  -3   3  -7        466.25        516.03        31.81 o                         
  -3   3  -6         18.11         16.84         5.19 o                         
  -3   3  -5        105.49        117.93        15.98 o                         
  -3   3  -4        885.06        865.21        36.82 o                         
  -3   3  -3       2624.87       2719.03        74.24 o                         
  -3   3  -2        753.95        834.18        34.62 o                         
  -3   3  -1        140.49        128.59        13.64 o                         
  -3   3   0         20.31         18.28         5.46 o                         
  -3   3   1       1788.67       1887.92        55.77 o                         
  -3   3   2       2048.17       2335.04        40.14 o                         
  -3   3   3        134.89        138.68        11.01 o                         
  -3   3   4        400.26        427.76        26.57 o                         
  -3   3   5         91.08        104.93         9.32 o                         
  -3   3   6        972.13       1187.33        45.91 o                         
  -3   3   7        390.18        463.06        33.75 o                         
  -3   3   8          9.07         11.30         6.42 o                         
  -3   4 -10         71.03         -3.99         3.99 o                         
  -3   4  -9        219.73        220.89        22.16 o                         
  -3   4  -8        178.87        202.24        16.36 o                         
  -3   4  -7          5.51          2.28         3.50 o                         
  -3   4  -6         13.49         15.62         4.79 o                         
  -3   4  -5        330.74        271.14        23.18 o                         
  -3   4  -4        941.51       1029.53        28.31 o                         
  -3   4  -3        115.94        110.99         8.25 o                         
  -3   4  -2         85.06        109.02        10.50 o                         
  -3   4  -1        116.86        104.69         6.66 o                         
  -3   4   0       1157.07       1185.85        23.24 o                         
  -3   4   1       1105.06       1175.68        24.90 o                         
  -3   4   2          1.23          1.35         1.84 o                         
  -3   4   3         48.32         44.88         5.21 o                         
  -3   4   4        255.88        313.58        22.21 o                         
  -3   4   5        683.94        883.77        36.80 o                         
  -3   4   6        136.53         19.18         3.92 o                         
  -3   4   7         53.55         61.72         9.83 o                         
  -3   4   8          1.45         -3.08         3.08 o                         
  -3   5  -8          5.04          4.14         3.59 o                         
  -3   5  -7         73.74         64.91         9.21 o                         
  -3   5  -6        368.70        373.93        20.51 o                         
  -3   5  -5        231.07        244.27        15.49 o                         
  -3   5  -4          3.12          3.39         2.39 o                         
  -3   5  -3         24.05         38.27         7.82 o                         
  -3   5  -2        151.04        169.38        13.59 o                         
  -3   5  -1       1032.88       1173.41        34.04 o                         
  -3   5   0        204.43        209.94        16.11 o                         
  -3   5   1        117.49        125.52        12.14 o                         
  -3   5   2          3.47          3.83         3.12 o                         
  -3   5   3        519.07        599.31        22.47 o                         
  -3   5   4        771.89        969.82        41.03 o                         
  -3   5   5         30.44         37.05         6.44 o                         
  -3   5   6         70.72         81.02         8.35 o                         
  -3   5   7         12.65         29.77        11.73 o                         
  -3   5   8        270.90         35.35        13.18 o                         
  -3   6  -7        195.86        266.32        35.01 o                         
  -3   6  -6        193.36        238.56        34.41 o                         
  -3   6  -5          0.48         -3.34         3.34 o                         
  -3   6  -4          5.85         14.69         7.00 o                         
  -3   6  -3        185.15        231.36        24.49 o                         
  -3   6  -2        430.81        501.18        35.99 o                         
  -3   6  -1         55.58         44.23        16.28 o                         
  -3   6   0          7.76          6.05         3.08 o                         
  -3   6   1          5.54          4.70         4.59 o                         
  -3   6   2        295.33        351.37        22.20 o                         
  -3   6   3        355.87          5.11         7.29 o                         
  -3   6   4          0.79         -0.29         1.93 o                         
  -3   6   5          7.92         13.23         8.80 o                         
  -3   6   6         46.78         -4.29         4.29 o                         
  -3   6   7        192.13         -4.15         4.15 o                         
  -3   7  -1         58.10         82.44        30.85 o                         
  -3   7   0         93.39        111.66        23.48 o                         
  -3   7   1        328.44        424.97        61.37 o                         
  -3   7   2         42.40         49.26        13.51 o                         
  -3   7   3         29.81         62.19        23.06 o                         
  -3   7   4         29.62         74.95        26.05 o                         
  -2  -9  -4         75.33         59.77        16.24 o                         
  -2  -9  -3         97.54         84.99        15.21 o                         
  -2  -9  -2        449.71        506.21        47.87 o                         
  -2  -8  -7        101.72        122.08        23.75 o                         
  -2  -8  -6        102.77        150.98        26.95 o                         
  -2  -8  -5         34.65         76.07        15.92 o                         
  -2  -8  -4        604.33        460.61        40.30 o                         
  -2  -8  -3        723.94        744.87        50.29 o                         
  -2  -8  -2         50.01         43.18        13.44 o                         
  -2  -8  -1        200.32        237.99        30.08 o                         
  -2  -8   0         20.90         21.32        14.08 o                         
  -2  -8   0        121.51        153.99        25.11 o                         
  -2  -8   1        868.83        937.63        46.40 o                         
  -2  -8   2        238.47        288.09        26.90 o                         
  -2  -8   4         43.09         42.49        15.28 o                         
  -2  -7  -9        532.54        583.19        47.61 o                         
  -2  -7  -9        534.86        581.93        54.63 o                         
  -2  -7  -8         60.96         73.66        17.62 o                         
  -2  -7  -7        199.65        191.64        26.58 o                         
  -2  -7  -6          9.32         12.66         5.17 o                         
  -2  -7  -5        810.95        722.46        34.72 o                         
  -2  -7  -4       1184.62       1065.46        43.67 o                         
  -2  -7  -3          0.43         10.78         5.29 o                         
  -2  -7  -2        165.61        157.42        18.17 o                         
  -2  -7  -1        275.73        205.26        20.93 o                         
  -2  -7   0       1129.46       1181.94        65.29 o                         
  -2  -7   0       1129.52       1120.17        73.57 o                         
  -2  -7   1        594.12        645.67        38.01 o                         
  -2  -7   2         21.43         29.82        12.34 o                         
  -2  -7   2         21.43        160.43        18.11 o                         
  -2  -7   3         27.26         35.07        12.30 o                         
  -2  -7   3         28.56         43.33        13.52 o                         
  -2  -7   4        290.39        303.15        26.29 o                         
  -2  -7   5        422.41        540.94        47.80 o                         
  -2  -7   6         16.62         22.03        10.35 o                         
  -2  -6  -9          1.46          3.04         2.81 o                         
  -2  -6  -8        100.01        138.10         9.54 o                         
  -2  -6  -7        185.97        179.53         9.89 o                         
  -2  -6  -6       1467.69       1450.58        32.40 o                         
  -2  -6  -5        439.63        395.25        17.73 o                         
  -2  -6  -4        300.81        274.28        15.27 o                         
  -2  -6  -3         85.59         73.40         8.31 o                         
  -2  -6  -2        958.24        911.74        28.65 o                         
  -2  -6  -1       2551.26       2390.33        54.41 o                         
  -2  -6   0         77.72         77.41        10.26 o                         
  -2  -6   1        335.47        341.11        18.06 o                         
  -2  -6   2         87.19         74.53         8.22 o                         
  -2  -6   3       1432.41       1628.70        37.87 o                         
  -2  -6   4        857.46        958.02        30.41 o                         
  -2  -6   5          2.62         -0.40         2.13 o                         
  -2  -6   6         52.81          4.01         2.73 o                         
  -2  -6   7         60.75         74.98        10.14 o                         
  -2  -5 -10         24.10         30.30         8.31 o                         
  -2  -5  -9        134.96        128.09         8.00 o                         
  -2  -5  -8        429.57        439.09        14.40 o                         
  -2  -5  -7       2628.70       2648.61        25.73 o                         
  -2  -5  -6        386.45        325.43        12.28 o                         
  -2  -5  -5        382.82        347.71        13.29 o                         
  -2  -5  -4         52.63         57.04         6.54 o                         
  -2  -5  -3       2181.95       2010.06        38.18 o                         
  -2  -5  -2       3226.96       3110.72        48.71 o                         
  -2  -5  -1         10.15          6.93         2.77 o                         
  -2  -5   0        635.20        618.62        25.27 o                         
  -2  -5   1         42.21         39.06         5.86 o                         
  -2  -5   2       2656.15       2617.85        52.38 o                         
  -2  -5   3       1077.75       1136.64        27.35 o                         
  -2  -5   4          5.91          2.22         2.19 o                         
  -2  -5   5         40.23         48.65         6.12 o                         
  -2  -5   6        338.28        374.84        14.68 o                         
  -2  -5   7        701.53        787.70        20.08 o                         
  -2  -5   8         81.80         94.28         9.04 o                         
  -2  -4 -11        101.87        100.94        23.08 o                         
  -2  -4 -10         20.02          5.47         6.54 o                         
  -2  -4  -9        825.12        892.11        25.82 o                         
  -2  -4  -9        826.04        851.36        22.14 o                         
  -2  -4  -8       1070.09       1154.58        37.74 o                         
  -2  -4  -8       1202.62       1238.11        21.35 o                         
  -2  -4  -7         63.22         54.93         7.13 o                         
  -2  -4  -7        317.47        331.37        14.11 o                         
  -2  -4  -6        275.59        271.24        10.26 o                         
  -2  -4  -6        276.37        272.39        12.39 o                         
  -2  -4  -5        196.40        194.06         8.96 o                         
  -2  -4  -5        268.26        261.88        13.65 o                         
  -2  -4  -4       5184.24       4819.92        47.48 o                         
  -2  -4  -4       5236.32       5371.85       115.87 o                         
  -2  -4  -3       2134.69       1919.96        32.00 o                         
  -2  -4  -2        138.35        145.02         9.30 o                         
  -2  -4  -1        210.79        157.96        11.43 o                         
  -2  -4   0       2109.97       1990.66        51.43 o                         
  -2  -4   1       3817.79       3608.12        58.27 o                         
  -2  -4   2        373.21        400.89        23.29 o                         
  -2  -4   3        514.97        537.11        19.58 o                         
  -2  -4   3        542.37        595.64        40.25 o                         
  -2  -4   4          5.60          8.10         3.21 o                         
  -2  -4   4         44.05         40.06         7.00 o                         
  -2  -4   5       1822.10       1825.41        65.81 o                         
  -2  -4   5       1830.93       1954.18        30.88 o                         
  -2  -4   6        949.72       1097.66        28.39 o                         
  -2  -4   6       1099.04       1225.00        31.57 o                         
  -2  -4   7          6.56          4.71         2.05 o                         
  -2  -4   7        121.70        148.42        17.61 o                         
  -2  -4   8         65.95         83.63         9.22 o                         
  -2  -4   8         67.46        111.57        24.78 o                         
  -2  -4   9        108.30        111.29        17.01 o                         
  -2  -4  10        433.88        577.32        53.51 o                         
  -2  -3 -12         57.84         69.93        19.84 o                         
  -2  -3 -11         98.19        134.27        20.01 o                         
  -2  -3 -10        875.34        917.16        37.97 o                         
  -2  -3  -9       1073.34       1018.57        40.49 o                         
  -2  -3  -9       1105.04        956.66        13.43 o                         
  -2  -3  -8         82.11         73.87        11.85 o                         
  -2  -3  -8         82.77         72.64         4.42 o                         
  -2  -3  -7        702.69        638.58        25.20 o                         
  -2  -3  -7        930.12        875.78        16.90 o                         
  -2  -3  -6       1149.79       1068.09        47.31 o                         
  -2  -3  -6       1484.68       1444.43        21.25 o                         
  -2  -3  -5       4519.80       4377.07        48.99 o                         
  -2  -3  -5       4551.41       4186.63        34.99 o                         
  -2  -3  -4       1465.48       1381.01        30.20 o                         
  -2  -3  -4       1619.21       1475.37        21.78 o                         
  -2  -3  -3        427.34        369.68        16.69 o                         
  -2  -3  -3        471.65        423.47        15.89 o                         
  -2  -3  -2        261.61        256.69        12.87 o                         
  -2  -3  -2       1513.48       1735.14        52.24 o                         
  -2  -3  -1       5100.36       4979.24        51.27 o                         
  -2  -3   0       8971.52       9039.69        84.30 o                         
  -2  -3   1        317.54        302.56        18.94 o                         
  -2  -3   2       1101.69       1073.63        30.64 o                         
  -2  -3   3        226.54        235.64        25.91 o                         
  -2  -3   3        857.22       1161.41        54.47 o                         
  -2  -3   4       2560.40       2767.06        63.41 o                         
  -2  -3   5       1629.90       1685.09        58.96 o                         
  -2  -3   5       1727.96       1878.32        38.84 o                         
  -2  -3   6          4.75         10.82         5.40 o                         
  -2  -3   6         16.21         15.20         4.41 o                         
  -2  -3   7        227.17        250.31        13.61 o                         
  -2  -3   7        376.94        444.23        43.83 o                         
  -2  -3   8        237.06        174.71         8.46 o                         
  -2  -3   8        354.59        414.65        29.23 o                         
  -2  -3   9        555.03        594.11        34.90 o                         
  -2  -3  10        136.44        141.59        26.00 o                         
  -2  -2 -12        105.09        104.86        18.89 o                         
  -2  -2 -11        935.02        907.69        42.94 o                         
  -2  -2 -10        385.59        374.42        14.18 o                         
  -2  -2  -9        102.45        108.88         6.03 o                         
  -2  -2  -8          6.34          8.72         2.11 o                         
  -2  -2  -7       1016.20        965.04        23.17 o                         
  -2  -2  -6       3928.70       3757.52        39.09 o                         
  -2  -2  -5        353.68        328.69         9.17 o                         
  -2  -2  -4       2018.96       1862.50        17.79 o                         
  -2  -2  -3        190.35        181.16         6.85 o                         
  -2  -2  -2       6523.66       6121.31        54.63 o                         
  -2  -2  -1       4425.71       4204.27        61.27 o                         
  -2  -2   0          8.92          3.42         1.90 o                         
  -2  -2   1        187.62        135.75         8.10 o                         
  -2  -2   2       1182.43       1194.20        21.48 o                         
  -2  -2   3       6787.89       7092.17        53.47 o                         
  -2  -2   4       1296.84       1323.81        21.16 o                         
  -2  -2   5        525.31        547.30        13.86 o                         
  -2  -2   6          9.59          4.51         2.02 o                         
  -2  -2   7        858.59        911.99        23.83 o                         
  -2  -2   8        822.25        955.25        17.43 o                         
  -2  -2   9         20.79         20.75         6.76 o                         
  -2  -2  10         82.61         -0.26         3.39 o                         
  -2  -1 -12        405.87        321.94        31.95 o                         
  -2  -1 -11         91.97        125.46        15.23 o                         
  -2  -1 -10         63.35         51.81         6.19 o                         
  -2  -1  -9          4.65          4.41         1.62 o                         
  -2  -1  -8       2080.57       1909.15        29.46 o                         
  -2  -1  -7       2700.38       2414.42        30.64 o                         
  -2  -1  -6         14.43         14.75         2.91 o                         
  -2  -1  -5        180.91        139.49         7.76 o                         
  -2  -1  -4        785.70        707.87        16.16 o                         
  -2  -1  -3       7082.50       6464.86        41.30 o                         
  -2  -1  -2       3473.75       3239.68        34.65 o                         
  -2  -1  -1       1638.34       1574.70        28.28 o                         
  -2  -1   0        863.38        812.47        25.58 o                         
  -2  -1   1       4764.61       4493.49        62.90 o                         
  -2  -1   2       7801.69       8089.57        59.16 o                         
  -2  -1   3        199.45        179.70         9.06 o                         
  -2  -1   4        219.25        206.55         8.85 o                         
  -2  -1   5          9.17         13.90         2.31 o                         
  -2  -1   6       2404.89       2669.90        34.05 o                         
  -2  -1   7       1907.33       2077.61        32.64 o                         
  -2  -1   8         13.57         12.67         1.76 o                         
  -2  -1   9         63.80         70.01        10.25 o                         
  -2  -1  10        101.48        129.79        14.06 o                         
  -2  -1  11        308.50         -3.29         3.29 o                         
  -2   0 -11        164.93        265.17        24.88 o                         
  -2   0 -10        132.76        141.87        12.12 o                         
  -2   0  -9       1526.45       1324.58        25.57 o                         
  -2   0  -9       1529.74       1443.17        25.83 o                         
  -2   0  -8        747.67        751.75        28.70 o                         
  -2   0  -8        751.26        701.40        17.77 o                         
  -2   0  -7         64.29         48.69         8.22 o                         
  -2   0  -7        164.38        163.00         8.90 o                         
  -2   0  -6        235.74        198.64        16.99 o                         
  -2   0  -6        850.79        944.46        19.44 o                         
  -2   0  -5       2552.43       2412.72        82.25 o                         
  -2   0  -5       2613.20       2378.69        26.39 o                         
  -2   0  -4       9743.41       9082.82        57.20 o                         
  -2   0  -4       9970.92       9476.58        86.73 o                         
  -2   0  -3        889.90        792.45        21.36 o                         
  -2   0  -2        657.67        607.83        16.36 o                         
  -2   0  -1          2.22          4.31         2.19 o                         
  -2   0   0       6826.30       6766.18        60.85 o                         
  -2   0   1       6158.50       6236.38        71.41 o                         
  -2   0   2         18.88         20.67         3.50 o                         
  -2   0   3       1630.49       1739.38        31.57 o                         
  -2   0   4        435.50        466.38        18.62 o                         
  -2   0   4        791.66        856.49        30.21 o                         
  -2   0   5       4407.77       4781.57        43.68 o                         
  -2   0   5       4440.66       4813.04       111.96 o                         
  -2   0   6        717.27        799.21        23.25 o                         
  -2   0   6        726.24        764.70        22.00 o                         
  -2   0   7         25.74         16.26         4.54 o                         
  -2   0   7        130.07        121.42        10.98 o                         
  -2   0   8         23.57         24.07         4.04 o                         
  -2   0   8        236.57        195.25        14.43 o                         
  -2   0   9        407.73        458.02        20.97 o                         
  -2   0  10        738.53        897.56        55.73 o                         
  -2   0  11         44.87         68.93        15.52 o                         
  -2   1 -11        163.12        201.18        39.98 o                         
  -2   1 -10        808.46        868.89        29.08 o                         
  -2   1  -9        230.24        234.28        14.01 o                         
  -2   1  -9        379.08        459.15        22.31 o                         
  -2   1  -8         77.24         80.45        10.84 o                         
  -2   1  -8         78.09         63.05         8.33 o                         
  -2   1  -7         82.31         89.82         7.26 o                         
  -2   1  -6       1698.35       1610.41        41.92 o                         
  -2   1  -5       3310.65       3173.34        30.28 o                         
  -2   1  -4        251.38        257.54         8.06 o                         
  -2   1  -4        556.02        572.65        18.94 o                         
  -2   1  -3        458.78        367.38        28.41 o                         
  -2   1  -3        487.40        420.52        18.72 o                         
  -2   1  -2        909.57        891.98        42.03 o                         
  -2   1  -2        914.85        841.71        26.24 o                         
  -2   1  -1       9489.77       9135.62        92.07 o                         
  -2   1   0       3987.82       3652.45        57.31 o                         
  -2   1   0       5234.36       5636.71        93.32 o                         
  -2   1   1         37.81         29.14         5.09 o                         
  -2   1   1        164.73        179.28        15.02 o                         
  -2   1   2        205.07        197.08        13.11 o                         
  -2   1   2        269.09        266.09        12.77 o                         
  -2   1   3       2183.18       2321.89        43.19 o                         
  -2   1   3       2218.26       2297.25        30.31 o                         
  -2   1   4       3438.60       3868.02        55.88 o                         
  -2   1   4       3833.61       4040.41        34.37 o                         
  -2   1   5        405.28        477.94        22.08 o                         
  -2   1   5        634.37        677.85        19.58 o                         
  -2   1   6        429.03        501.97        19.34 o                         
  -2   1   6        432.16        464.66        16.53 o                         
  -2   1   7         16.81          9.24         3.62 o                         
  -2   1   8       1066.66       1193.43        35.44 o                         
  -2   1   8       1098.79       1280.65        71.97 o                         
  -2   1   9        682.14        839.26        59.07 o                         
  -2   1  10         25.79         11.45         8.56 o                         
  -2   2 -11        300.38        296.60        41.35 o                         
  -2   2 -10         61.98         71.82        10.09 o                         
  -2   2  -9        101.20        112.97         8.94 o                         
  -2   2  -8        165.97        159.08        10.18 o                         
  -2   2  -7       2013.33       1909.31        37.04 o                         
  -2   2  -6       1095.52       1008.29        26.49 o                         
  -2   2  -5        220.10        225.55        14.09 o                         
  -2   2  -4        387.11        353.30         8.63 o                         
  -2   2  -3       1317.49       1268.45        37.75 o                         
  -2   2  -2       5726.89       5566.14        80.97 o                         
  -2   2  -1       1621.03       1673.85        43.19 o                         
  -2   2   0       1410.99       1449.74        30.93 o                         
  -2   2   1          0.49         -0.47         0.95 o                         
  -2   2   2       4677.40       4816.89        39.07 o                         
  -2   2   3       5146.88       5502.38        46.34 o                         
  -2   2   4        102.75         97.46         7.68 o                         
  -2   2   5        563.61        607.05        26.86 o                         
  -2   2   6        112.73        126.43        13.07 o                         
  -2   2   7       1492.29       1755.73        62.38 o                         
  -2   2   8        625.78        743.26        34.47 o                         
  -2   3 -10          7.37         -0.39         3.89 o                         
  -2   3  -9        134.61        142.34        16.92 o                         
  -2   3  -8        782.64        776.35        28.36 o                         
  -2   3  -7        744.14        768.37        25.52 o                         
  -2   3  -6          5.89          3.18         2.39 o                         
  -2   3  -5         41.67         40.01         4.21 o                         
  -2   3  -4       1215.30       1117.70        18.53 o                         
  -2   3  -3       3244.83       3032.12        31.15 o                         
  -2   3  -2         77.70         78.29         5.65 o                         
  -2   3  -1        240.43        179.63        15.53 o                         
  -2   3   0         40.54         39.00         4.52 o                         
  -2   3   1       2053.30       2076.76        31.18 o                         
  -2   3   2       2627.91       2908.00        32.23 o                         
  -2   3   3         17.99         16.11         2.79 o                         
  -2   3   4        108.97        105.94         9.07 o                         
  -2   3   5        674.17        761.57        15.46 o                         
  -2   3   6       1707.10       2125.73        47.89 o                         
  -2   3   7        283.49        299.05        17.86 o                         
  -2   3   8         37.12         32.43         9.27 o                         
  -2   4  -9        520.64        625.14        35.06 o                         
  -2   4  -8         13.19         24.07         8.85 o                         
  -2   4  -8         15.28         15.14         6.59 o                         
  -2   4  -7         52.77         48.16        12.65 o                         
  -2   4  -7         83.55        116.23        14.40 o                         
  -2   4  -6        139.31        144.72        13.00 o                         
  -2   4  -6        147.07        141.32        10.63 o                         
  -2   4  -5       1493.59       1590.51        55.18 o                         
  -2   4  -5       1742.13       1657.28        33.26 o                         
  -2   4  -4       1063.66       1075.97        29.52 o                         
  -2   4  -4       1189.14       1206.10        31.03 o                         
  -2   4  -3          4.44          6.98         2.10 o                         
  -2   4  -3         11.43          8.05         3.32 o                         
  -2   4  -2        167.32        153.29         6.40 o                         
  -2   4  -2        225.51        238.92        15.01 o                         
  -2   4  -1        536.02        593.39        24.89 o                         
  -2   4   0       4295.59       4710.53        83.34 o                         
  -2   4   1        355.85        393.30        22.82 o                         
  -2   4   2        417.02        432.73        19.33 o                         
  -2   4   3         50.08         41.17         5.92 o                         
  -2   4   4        899.26       1041.89        23.25 o                         
  -2   4   5       1781.13       2082.35        36.87 o                         
  -2   4   6         55.63         57.22         5.33 o                         
  -2   4   7        220.62        220.17        15.08 o                         
  -2   4   8         15.02         23.34         8.59 o                         
  -2   4   9        649.62        796.87        45.07 o                         
  -2   5  -9         29.48         33.49        15.62 o                         
  -2   5  -8         59.55         91.88        11.31 o                         
  -2   5  -7         21.31         19.25         5.49 o                         
  -2   5  -6        624.92        644.63        20.80 o                         
  -2   5  -5        472.56        506.63        22.04 o                         
  -2   5  -4        116.85        142.36        10.53 o                         
  -2   5  -3        198.58        219.71        12.56 o                         
  -2   5  -2        734.68        721.01        21.85 o                         
  -2   5  -1       1407.77       1546.96        51.54 o                         
  -2   5   0        408.31        403.49        40.79 o                         
  -2   5   1        227.66        271.29        29.53 o                         
  -2   5   2        112.66        109.89        10.75 o                         
  -2   5   3       1102.70       1370.88        61.52 o                         
  -2   5   3       1108.93       1252.07        33.30 o                         
  -2   5   4        772.59        877.13        29.62 o                         
  -2   5   4        773.85        926.91        28.84 o                         
  -2   5   5         67.14         65.63         9.36 o                         
  -2   5   6         62.45         81.65        10.76 o                         
  -2   5   6        148.43        170.19        13.70 o                         
  -2   5   7         58.74         74.41         9.18 o                         
  -2   5   7         60.57        108.63        20.07 o                         
  -2   5   8        329.06        410.46        36.84 o                         
  -2   6  -7        218.48        234.91        23.87 o                         
  -2   6  -6         40.92         32.42         9.71 o                         
  -2   6  -5         27.41         32.26         9.43 o                         
  -2   6  -4         10.42         12.39         3.92 o                         
  -2   6  -3        471.04        476.70        21.17 o                         
  -2   6  -2        539.84        551.84        21.19 o                         
  -2   6  -1          3.38          4.61         2.66 o                         
  -2   6   0        137.19        159.05        15.54 o                         
  -2   6   1        287.21        315.92        25.28 o                         
  -2   6   2       1049.95       1231.14        40.20 o                         
  -2   6   3        318.39        378.10        17.97 o                         
  -2   6   4         23.43         28.88         4.97 o                         
  -2   6   5         37.69         39.44         4.63 o                         
  -2   6   6        250.48        305.55        18.49 o                         
  -2   6   7        485.06        532.28        48.36 o                         
  -2   6   8         14.03         -3.70         3.70 o                         
  -2   7  -6          4.33          9.15         7.90 o                         
  -2   7  -5         28.78         33.03        14.88 o                         
  -2   7  -4        252.31        341.49        30.53 o                         
  -2   7  -3        250.01        305.51        28.57 o                         
  -2   7  -2          4.45         12.42         5.07 o                         
  -2   7  -1         23.59         34.47         9.80 o                         
  -2   7   0         96.28         62.34        13.23 o                         
  -2   7   1        441.96        492.24        47.30 o                         
  -2   7   2        144.18          1.53         4.68 o                         
  -2   7   3         34.01          4.11         3.11 o                         
  -2   7   4          0.13         -1.76         1.76 o                         
  -2   7   5        236.30        288.84        26.22 o                         
  -2   7   6        263.21          4.50         6.34 o                         
  -2   7   7         10.64         -4.37         4.37 o                         
  -2   8   1          1.91          9.28         8.01 o                         
  -2   8   2         31.44         41.08        16.42 o                         
  -2   8   3         11.77         27.17        13.55 o                         
  -2   8   4        210.89        305.16        38.75 o                         
  -2   8   5         93.52        130.56        25.29 o                         
  -2   8   6          5.22         24.81        11.65 o                         
  -1  -9  -4          5.70         -5.11         5.11 o                         
  -1  -9  -3        232.62        241.39        38.21 o                         
  -1  -9  -2        401.36        471.31        54.19 o                         
  -1  -9  -1         22.38         28.43        15.01 o                         
  -1  -8  -8        476.48        509.33        47.80 o                         
  -1  -8  -7         70.16         93.29        21.14 o                         
  -1  -8  -6         82.60        108.02        16.36 o                         
  -1  -8  -5          1.35          1.26         5.00 o                         
  -1  -8  -4        438.28        419.63        33.52 o                         
  -1  -8  -3        580.11        570.01        39.36 o                         
  -1  -8  -2          1.92         10.12         6.19 o                         
  -1  -8  -1         76.98         84.88        16.04 o                         
  -1  -8   0         49.88         62.05        18.61 o                         
  -1  -8   1        530.17        631.93        42.78 o                         
  -1  -8   2        250.08        290.30        29.25 o                         
  -1  -8   3          2.56          1.56         3.07 o                         
  -1  -8   4          0.07          4.40         7.60 o                         
  -1  -8   5        129.73        222.84        32.47 o                         
  -1  -8   6        211.20        213.60        31.36 o                         
  -1  -7  -9        295.65        335.27        39.10 o                         
  -1  -7  -8          2.36          3.68         3.00 o                         
  -1  -7  -7         67.10         78.44        10.18 o                         
  -1  -7  -6        119.43        108.42        14.69 o                         
  -1  -7  -5       1352.27       1372.10        78.26 o                         
  -1  -7  -4        447.59        489.20        26.60 o                         
  -1  -7  -3        117.87        125.29        13.88 o                         
  -1  -7  -2         52.55         64.47        12.61 o                         
  -1  -7  -1        662.53        683.14        32.21 o                         
  -1  -7   0       1325.09       1380.61        81.37 o                         
  -1  -7   1         27.09         29.28         5.51 o                         
  -1  -7   2        172.74        189.32        13.23 o                         
  -1  -7   3          1.00         -0.42         2.32 o                         
  -1  -7   4        704.90        746.57        31.19 o                         
  -1  -7   5        406.07        458.36        31.28 o                         
  -1  -7   6          0.16          7.10         7.91 o                         
  -1  -7   7         14.76         23.69        10.67 o                         
  -1  -6 -10        306.42        290.59        50.72 o                         
  -1  -6  -9         49.92         64.56        11.80 o                         
  -1  -6  -8        253.72        272.53        19.40 o                         
  -1  -6  -7        339.13        371.79        18.88 o                         
  -1  -6  -6       1786.38       1990.21        48.88 o                         
  -1  -6  -5        435.36        474.33        27.41 o                         
  -1  -6  -4        188.41        218.10        18.95 o                         
  -1  -6  -3         73.15         84.39        12.71 o                         
  -1  -6  -2       1722.26       1726.08        64.50 o                         
  -1  -6  -1       2798.20       2810.92        81.53 o                         
  -1  -6   0        337.31        359.23        45.96 o                         
  -1  -6   1        334.97        354.57        20.40 o                         
  -1  -6   2        135.51        130.75        12.80 o                         
  -1  -6   3       1278.95       1289.47        35.82 o                         
  -1  -6   4        682.90        724.22        33.61 o                         
  -1  -6   5         47.56         46.33         8.91 o                         
  -1  -6   6         82.77         85.77        11.97 o                         
  -1  -6   7        165.19        220.86        22.60 o                         
  -1  -5 -10         98.52         98.41        14.95 o                         
  -1  -5  -9          0.92          5.51         3.32 o                         
  -1  -5  -9         68.00         84.78        12.93 o                         
  -1  -5  -8        760.35        786.48        18.33 o                         
  -1  -5  -8        894.15        882.51        51.95 o                         
  -1  -5  -7       1182.55       1331.95        26.93 o                         
  -1  -5  -7       1183.06       1214.06        57.13 o                         
  -1  -5  -6         59.03         62.64         6.73 o                         
  -1  -5  -6        109.65        112.72        17.08 o                         
  -1  -5  -5        719.54        747.54        20.17 o                         
  -1  -5  -4         98.79        103.68         7.68 o                         
  -1  -5  -3       3735.67       3731.22        53.54 o                         
  -1  -5  -2       1541.42       1496.46        39.76 o                         
  -1  -5  -1        123.68        122.55        11.72 o                         
  -1  -5   0         97.84         67.86        16.61 o                         
  -1  -5   1       1378.06       1415.11        39.16 o                         
  -1  -5   2       3143.67       3147.73        47.08 o                         
  -1  -5   3        663.51        701.10        25.02 o                         
  -1  -5   4        362.79        363.93        18.36 o                         
  -1  -5   5          3.59          3.82         2.97 o                         
  -1  -5   6        958.91        994.07        34.47 o                         
  -1  -5   6       1065.01       1038.80        59.03 o                         
  -1  -5   7        480.71        580.29        21.87 o                         
  -1  -5   7        480.84        454.22        41.28 o                         
  -1  -5   8          6.68          6.09         2.59 o                         
  -1  -5   9         54.75         -1.73         3.76 o                         
  -1  -4 -11         66.52         73.00        17.34 o                         
  -1  -4 -10         13.52          7.76         4.28 o                         
  -1  -4  -9       1174.95       1237.59        21.89 o                         
  -1  -4  -8       1558.95       1494.75        18.71 o                         
  -1  -4  -7         80.48         77.07         4.71 o                         
  -1  -4  -6        357.60        341.62        10.33 o                         
  -1  -4  -5        994.60        952.22        20.48 o                         
  -1  -4  -4       3953.20       3817.48        41.33 o                         
  -1  -4  -3       1525.26       1423.96        25.24 o                         
  -1  -4  -2        906.84        870.81        23.25 o                         
  -1  -4  -1        450.47        434.08        24.08 o                         
  -1  -4   0       3063.41       3103.79        94.97 o                         
  -1  -4   1       6113.90       6032.32        74.75 o                         
  -1  -4   2         55.56         49.27         5.68 o                         
  -1  -4   3        320.86        313.63        15.66 o                         
  -1  -4   4        182.88        188.73        10.09 o                         
  -1  -4   5       1659.27       1761.26        36.12 o                         
  -1  -4   6       1567.36       1650.24        35.91 o                         
  -1  -4   7          3.55          1.83         2.11 o                         
  -1  -4   8         57.29         69.68         6.74 o                         
  -1  -4   9        152.66         -1.30         4.52 o                         
  -1  -4  10        290.32        394.57        46.71 o                         
  -1  -3 -11         82.42         88.61        14.69 o                         
  -1  -3 -10       1185.07       1163.33        48.90 o                         
  -1  -3  -9        433.90        407.35        12.69 o                         
  -1  -3  -8        149.81        129.69         4.90 o                         
  -1  -3  -7         76.63         66.61         4.84 o                         
  -1  -3  -6       1695.17       1604.84        16.53 o                         
  -1  -3  -5       7049.68       6681.08        43.10 o                         
  -1  -3  -4        451.38        409.48        11.84 o                         
  -1  -3  -3       1342.95       1197.15        20.39 o                         
  -1  -3  -2        198.87        204.91         9.88 o                         
  -1  -3  -1       6449.65       6389.78        82.37 o                         
  -1  -3   0       4384.87       4338.31        96.48 o                         
  -1  -3   1         24.43         20.81         7.21 o                         
  -1  -3   2        886.32        844.73        23.50 o                         
  -1  -3   3        496.61        480.79        15.73 o                         
  -1  -3   4       5659.42       5763.63        59.27 o                         
  -1  -3   5        646.14        687.87        20.66 o                         
  -1  -3   6        170.92        164.81         7.67 o                         
  -1  -3   7         10.86          9.33         1.68 o                         
  -1  -3   8        579.13        668.31        15.76 o                         
  -1  -3   9        831.08        964.44        65.19 o                         
  -1  -3  10         39.30         43.53         9.77 o                         
  -1  -3  11         32.29         -1.00         3.15 o                         
  -1  -2 -12        163.14        184.76        34.48 o                         
  -1  -2 -11        738.15        826.02        53.72 o                         
  -1  -2 -10         95.32         71.78         8.68 o                         
  -1  -2  -9        335.08        304.92         8.17 o                         
  -1  -2  -8        303.85        371.17        11.43 o                         
  -1  -2  -7       2539.45       2471.31        23.64 o                         
  -1  -2  -6       2900.52       2641.23        28.82 o                         
  -1  -2  -5         37.93         44.28         4.95 o                         
  -1  -2  -4       1082.71       1024.42        18.43 o                         
  -1  -2  -3       2058.47       2099.24        22.68 o                         
  -1  -2  -2      14538.52      15068.41        63.31 o                         
  -1  -2  -1       4926.04       4886.65        46.67 o                         
  -1  -2   0       1247.89       1222.57        23.90 o                         
  -1  -2   1       2417.00       2830.16        72.33 o                         
  -1  -2   2       5471.18       5365.54        97.32 o                         
  -1  -2   2       5651.89       5527.87       109.67 o                         
  -1  -2   3       5620.29       5555.57        57.60 o                         
  -1  -2   4        256.97        239.84        11.06 o                         
  -1  -2   5        856.82        852.08        15.99 o                         
  -1  -2   6        365.89        301.69         9.08 o                         
  -1  -2   7       2134.56       2345.10        26.79 o                         
  -1  -2   8       1079.36       1252.33        55.27 o                         
  -1  -2   9         14.26         15.73         7.14 o                         
  -1  -2  10        122.42        110.91        18.53 o                         
  -1  -2  11        125.44        154.62        21.06 o                         
  -1  -1 -12        447.76        513.78        46.29 o                         
  -1  -1 -11         56.00         83.18        13.95 o                         
  -1  -1 -10        160.45        138.22        13.14 o                         
  -1  -1 -10        175.49        179.48         9.92 o                         
  -1  -1  -9        149.40        123.15        12.94 o                         
  -1  -1  -9        156.98        136.16         7.22 o                         
  -1  -1  -8       3026.58       2878.11        89.31 o                         
  -1  -1  -8       3149.68       2901.29        48.33 o                         
  -1  -1  -7       1492.22       1381.26        19.42 o                         
  -1  -1  -7       1958.76       1852.24        39.29 o                         
  -1  -1  -6        520.99        474.80        13.30 o                         
  -1  -1  -6        600.43        524.69        19.11 o                         
  -1  -1  -5       1125.97       1047.81        20.61 o                         
  -1  -1  -5       1320.75       1197.10        26.34 o                         
  -1  -1  -4       3394.14       3145.30        24.13 o                         
  -1  -1  -3      11802.68      11362.65        43.04 o                         
  -1  -1  -2       2286.05       2220.04        16.11 o                         
  -1  -1  -1       1954.01       1908.65        19.45 o                         
  -1  -1   0         12.95         12.87         2.09 o                         
  -1  -1   1      13489.18      13944.50       141.25 o                         
  -1  -1   2      11882.54      12174.18        52.27 o                         
  -1  -1   3        194.88        220.08         6.19 o                         
  -1  -1   4       1395.90       1407.52        17.40 o                         
  -1  -1   5        569.30        557.64        11.93 o                         
  -1  -1   6       3343.50       3328.24        25.54 o                         
  -1  -1   6       3551.72       3502.95       104.15 o                         
  -1  -1   7        882.19        878.67        46.47 o                         
  -1  -1   7       1304.51       1304.85        41.48 o                         
  -1  -1   8         75.21         52.92         8.55 o                         
  -1  -1   9        130.15        157.02        14.66 o                         
  -1  -1  10        301.65        319.32        20.90 o                         
  -1  -1  11        506.55        562.27        29.10 o                         
  -1   0 -12          0.18         -3.07         3.07 o                         
  -1   0 -11         57.52         74.60        12.44 o                         
  -1   0 -10        380.81        385.85        12.67 o                         
  -1   0  -9       1413.66       1440.96        24.49 o                         
  -1   0  -8        732.47        691.50        21.04 o                         
  -1   0  -7         63.71         54.28         5.81 o                         
  -1   0  -6         11.33          6.37         1.46 o                         
  -1   0  -5       2829.84       2458.93        26.07 o                         
  -1   0  -4       6399.51       5830.85        40.37 o                         
  -1   0  -3         24.58         20.11         2.49 o                         
  -1   0  -2       2457.70       2245.76        17.35 o                         
  -1   0  -1       1527.58       1497.20        18.59 o                         
  -1   0   0       6860.10       7030.14        55.89 o                         
  -1   0   2        146.66        158.80         7.17 o                         
  -1   0   3        163.66        137.87         5.10 o                         
  -1   0   4       3377.33       3573.22        27.54 o                         
  -1   0   5       5646.21       5915.68        44.72 o                         
  -1   0   6        589.61        609.25        29.88 o                         
  -1   0   7        347.27        375.76        18.99 o                         
  -1   0   8         15.74         27.30         5.84 o                         
  -1   0   9        833.29        956.43        32.75 o                         
  -1   0  10        560.36        676.83        27.80 o                         
  -1   0  11          0.01         -2.43         2.43 o                         
  -1   1 -11        265.73        260.65        20.01 o                         
  -1   1 -10        845.68        865.28        21.35 o                         
  -1   1  -9         31.87         31.15         5.22 o                         
  -1   1  -8        445.63        431.48        20.66 o                         
  -1   1  -7        334.38        285.99        16.25 o                         
  -1   1  -6       5464.29       4969.23        46.32 o                         
  -1   1  -5       3200.70       2856.77        38.31 o                         
  -1   1  -4        143.86        131.17         7.32 o                         
  -1   1  -3        462.83        436.59        11.94 o                         
  -1   1  -2       1899.28       1801.32        31.94 o                         
  -1   1  -1      20137.33      22360.44       125.85 o                         
  -1   1   0       2455.88       2494.22        52.02 o                         
  -1   1   1       6311.78       6580.43        41.06 o                         
  -1   1   2        146.62        152.17         7.37 o                         
  -1   1   3       4814.64       5029.08        27.69 o                         
  -1   1   4       7089.88       7425.30        52.65 o                         
  -1   1   5        197.34        195.37         6.25 o                         
  -1   1   6        697.94        725.39        16.12 o                         
  -1   1   7         80.47         75.80         6.98 o                         
  -1   1   8       2342.30       2761.89        79.78 o                         
  -1   1   9        944.42       1090.03        51.09 o                         
  -1   1  10         21.63         22.28         8.02 o                         
  -1   2 -11        454.83        504.03        54.83 o                         
  -1   2 -10          1.38          1.47         3.01 o                         
  -1   2  -9         43.93         48.96         8.11 o                         
  -1   2  -8        129.00        113.35        12.34 o                         
  -1   2  -7       2095.04       2149.90        38.64 o                         
  -1   2  -6       1533.99       1477.70        33.78 o                         
  -1   2  -5        123.23        118.08        10.85 o                         
  -1   2  -4        230.07        232.19        12.66 o                         
  -1   2  -3       4973.55       5008.56        61.55 o                         
  -1   2  -2       9092.34       9355.04        73.19 o                         
  -1   2  -1        586.88        598.22        18.15 o                         
  -1   2  -1        586.91        598.57        21.61 o                         
  -1   2   0         51.59         58.20         4.52 o                         
  -1   2   1         82.10        108.32         6.48 o                         
  -1   2   2       6909.51       7128.77        47.32 o                         
  -1   2   3       4304.50       4481.00        49.76 o                         
  -1   2   3       4914.69       5312.33        44.03 o                         
  -1   2   4        222.38        211.36         9.32 o                         
  -1   2   4        250.15        259.72         8.01 o                         
  -1   2   5        329.74        352.29        17.15 o                         
  -1   2   6        953.52       1042.48        43.59 o                         
  -1   2   7       2167.57       2493.46        58.29 o                         
  -1   3 -11         42.23         45.69        16.43 o                         
  -1   3 -10          2.08          3.57         5.03 o                         
  -1   3 -10         97.59        203.65        19.90 o                         
  -1   3  -9        472.18        403.38        39.84 o                         
  -1   3  -9        472.58        421.93        27.63 o                         
  -1   3  -8       1162.85       1354.95        71.81 o                         
  -1   3  -8       1239.53       1245.40        38.55 o                         
  -1   3  -7         26.88         25.91         4.97 o                         
  -1   3  -7         36.66         41.07        11.60 o                         
  -1   3  -6        306.52        271.41        15.57 o                         
  -1   3  -6        763.45        923.02        58.48 o                         
  -1   3  -5         73.68         69.12         8.40 o                         
  -1   3  -4       3233.87       3022.97        43.34 o                         
  -1   3  -3       2705.91       2637.62        41.02 o                         
  -1   3  -2          0.43          0.80         0.99 o                         
  -1   3  -1       1480.44       1444.40        24.26 o                         
  -1   3   0       2243.97       2233.70        39.26 o                         
  -1   3   1      11306.94      11235.54       122.39 o                         
  -1   3   2       1308.15       1373.56        50.52 o                         
  -1   3   3        293.29        325.70        11.66 o                         
  -1   3   4        197.75        215.78         6.90 o                         
  -1   3   5       1728.77       1961.52        23.16 o                         
  -1   4 -10        296.17          0.26         6.36 o                         
  -1   4  -9        452.17        391.22        29.02 o                         
  -1   4  -8         74.07         64.03         9.67 o                         
  -1   4  -7         92.63        105.70        11.78 o                         
  -1   4  -6        132.75        131.78         9.59 o                         
  -1   4  -5       1852.05       1842.07        40.26 o                         
  -1   4  -4       1232.76       1245.55        26.42 o                         
  -1   4  -3        121.38        117.28         8.80 o                         
  -1   4  -2        268.14        277.57        13.52 o                         
  -1   4  -1       1189.04       1211.59        28.24 o                         
  -1   4   0       2950.27       2893.49        52.67 o                         
  -1   4   1       1027.34       1067.05        31.52 o                         
  -1   4   2        421.75        407.61        22.92 o                         
  -1   4   3          0.97          0.94         1.90 o                         
  -1   4   4       2621.23       2813.93        29.12 o                         
  -1   4   5       1752.48       1996.19        26.37 o                         
  -1   4   6          8.42          2.47         5.51 o                         
  -1   4   7         81.28        120.48        17.81 o                         
  -1   5  -9          2.45         -4.18         4.18 o                         
  -1   5  -8          0.22          4.15         8.27 o                         
  -1   5  -7        288.27        244.15        33.50 o                         
  -1   5  -6        938.92        948.55        35.67 o                         
  -1   5  -5        281.34        243.79        18.56 o                         
  -1   5  -4        129.57        121.12         9.38 o                         
  -1   5  -3         30.60         30.48         4.90 o                         
  -1   5  -2       1608.81       1619.40        36.24 o                         
  -1   5  -1       1932.91       1944.44        40.67 o                         
  -1   5   0          4.93          9.12         3.06 o                         
  -1   5   1        514.29        540.89        21.11 o                         
  -1   5   2        284.06        347.16        22.05 o                         
  -1   5   3       2201.33       2448.56        47.95 o                         
  -1   5   4        870.58       1074.98        40.28 o                         
  -1   5   5        139.51        159.12         6.16 o                         
  -1   5   6         98.99        121.16        10.52 o                         
  -1   5   7        520.12        696.69        46.92 o                         
  -1   6  -7        381.48        366.39        44.72 o                         
  -1   6  -6         83.73        101.76        14.99 o                         
  -1   6  -5         76.66         93.09        11.41 o                         
  -1   6  -4         57.90         69.14        10.02 o                         
  -1   6  -3       1002.67       1052.28        32.13 o                         
  -1   6  -2        999.18       1055.40        35.15 o                         
  -1   6  -1        219.27        334.37        19.21 o                         
  -1   6   0        114.68        122.11        10.49 o                         
  -1   6   1        382.77        421.24        18.81 o                         
  -1   6   2       1518.34       1742.57        41.97 o                         
  -1   6   3        343.30        380.29        20.53 o                         
  -1   6   4        267.43        303.11        18.06 o                         
  -1   6   5         16.94         31.19         7.49 o                         
  -1   6   5         24.69         26.84         3.54 o                         
  -1   6   6        437.40        535.86        30.59 o                         
  -1   6   7        547.40        613.97        23.29 o                         
  -1   7  -5         55.44         45.45        16.71 o                         
  -1   7  -4        588.23        665.23        41.21 o                         
  -1   7  -4        678.31        634.13        35.55 o                         
  -1   7  -3         89.12         85.32        15.18 o                         
  -1   7  -3         92.63         87.52        13.65 o                         
  -1   7  -2         25.49         23.79        11.64 o                         
  -1   7  -2         40.25         65.21        12.25 o                         
  -1   7  -1          0.09         -0.31         3.14 o                         
  -1   7  -1          6.65          7.98         5.27 o                         
  -1   7   0        490.32        520.22        28.26 o                         
  -1   7   0        612.73        714.36        39.36 o                         
  -1   7   1        877.29       1058.59        39.24 o                         
  -1   7   1        945.70       1122.91        50.38 o                         
  -1   7   2         47.04         47.41        10.44 o                         
  -1   7   3        105.76          0.96         4.02 o                         
  -1   7   4         25.11         36.28         7.32 o                         
  -1   7   5        645.57        779.49        15.35 o                         
  -1   7   6        216.51        270.02        19.55 o                         
  -1   8  -2          0.34          5.41         9.35 o                         
  -1   8  -1        330.65        457.40        35.51 o                         
  -1   8   0        220.92        291.20        28.11 o                         
  -1   8   1          1.31         -3.36         3.36 o                         
  -1   8   2         19.64         37.35        13.74 o                         
  -1   8   3        112.48        149.35        19.62 o                         
  -1   8   4        362.87          8.30         7.07 o                         
  -1   8   5        128.30        152.68        25.82 o                         
  -1   8   6         15.15         32.14        12.33 o                         
  -1   9   2         74.68         84.62        19.41 o                         
  -1   9   5         29.85         37.56        13.15 o                         
   0  -9  -3        221.52        195.35        34.00 o                         
   0  -9  -2        265.34        296.33        43.44 o                         
   0  -9  -1          5.82         -5.73         5.73 o                         
   0  -9   0         13.37         35.69        16.78 o                         
   0  -8  -7         39.21         52.20        20.80 o                         
   0  -8  -6         79.82         50.88        21.57 o                         
   0  -8  -5         35.64         37.82        12.62 o                         
   0  -8  -4        671.03        668.28        54.41 o                         
   0  -8  -3        289.64        301.33        37.80 o                         
   0  -8  -2         89.18         93.18        22.07 o                         
   0  -8  -1         15.59         11.26         7.91 o                         
   0  -8   0        370.68        404.29        65.10 o                         
   0  -8   1        613.51        769.54        62.10 o                         
   0  -8   2        168.44        168.48        29.96 o                         
   0  -8   3         49.84         41.86        15.74 o                         
   0  -8   4         11.41          8.46        10.34 o                         
   0  -8   5        279.60        380.02        55.86 o                         
   0  -7  -7         97.19        116.73        15.13 o                         
   0  -7  -6        253.71        252.58        17.00 o                         
   0  -7  -5        785.41        733.43        24.34 o                         
   0  -7  -4        154.17        116.85        11.14 o                         
   0  -7  -3        117.27        108.28         8.97 o                         
   0  -7  -2         32.66         31.67         4.37 o                         
   0  -7  -1        623.34        720.22        33.28 o                         
   0  -7   0       1053.77       1244.14        76.83 o                         
   0  -7   1         30.23         37.18         8.14 o                         
   0  -7   2         77.95         73.52        14.16 o                         
   0  -7   3        140.83        161.50        20.54 o                         
   0  -7   4        447.65        474.91        34.96 o                         
   0  -7   5        293.02        383.11        30.87 o                         
   0  -7   6          3.40          5.07         3.44 o                         
   0  -6 -10         84.84         91.76        21.78 o                         
   0  -6  -9         80.55         68.86        17.61 o                         
   0  -6  -8          0.75         -0.49         1.96 o                         
   0  -6  -7        537.45        559.48        15.27 o                         
   0  -6  -6       1269.60       1309.68        25.92 o                         
   0  -6  -5         75.30         73.47         7.86 o                         
   0  -6  -4        393.08        341.63        14.29 o                         
   0  -6  -3        103.87         91.36         7.28 o                         
   0  -6  -2       1901.01       1838.76        48.53 o                         
   0  -6  -1        854.39        861.56        33.60 o                         
   0  -6   0         89.31         60.48         6.17 o                         
   0  -6   1        107.27         82.26         6.98 o                         
   0  -6   2        292.43        269.98        13.62 o                         
   0  -6   3       1577.99       1694.96        47.34 o                         
   0  -6   4        282.57        286.40        19.59 o                         
   0  -6   5        132.42        122.00        14.61 o                         
   0  -6   6         30.11          1.36         2.57 o                         
   0  -6   7        355.59          2.50         6.87 o                         
   0  -6   8        305.83        275.92        35.22 o                         
   0  -5 -10         89.54         72.59        19.20 o                         
   0  -5  -9          0.12          3.71         3.72 o                         
   0  -5  -8        896.90        864.57        15.16 o                         
   0  -5  -7        960.49        907.08        15.81 o                         
   0  -5  -6         50.54         57.40         5.40 o                         
   0  -5  -5        139.49        141.82        11.94 o                         
   0  -5  -4        602.98        600.16        23.37 o                         
   0  -5  -3       3485.25       3490.16        59.40 o                         
   0  -5  -2       1231.49       1155.51        28.09 o                         
   0  -5  -1        288.42        277.16        17.33 o                         
   0  -5   0        104.61         93.60         7.50 o                         
   0  -5   1       1905.53       1748.45        32.47 o                         
   0  -5   2       2524.50       2509.45        39.31 o                         
   0  -5   3          8.86          4.15         2.74 o                         
   0  -5   4        110.55        106.49         9.14 o                         
   0  -5   5          7.83          7.35         4.00 o                         
   0  -5   6        845.88        966.15        27.88 o                         
   0  -5   7        641.40        744.21        24.16 o                         
   0  -5   8          1.86          2.65         2.47 o                         
   0  -5   9          1.47         -3.04         3.04 o                         
   0  -5  10         95.34         -3.65         3.65 o                         
   0  -4 -10        116.88        130.04        18.70 o                         
   0  -4  -9       1292.32       1369.12        42.80 o                         
   0  -4  -8        464.36        437.98        13.11 o                         
   0  -4  -7        264.98        270.62        10.67 o                         
   0  -4  -6        693.75        766.32        18.28 o                         
   0  -4  -5       1450.10       1418.86        33.23 o                         
   0  -4  -4       4979.79       4962.20        65.33 o                         
   0  -4  -3        317.34        331.85        27.40 o                         
   0  -4  -2       1136.80       1174.40        52.17 o                         
   0  -4  -1        803.25        699.59        34.16 o                         
   0  -4   0       5413.22       5115.10       112.87 o                         
   0  -4   1       4106.81       4036.84        65.13 o                         
   0  -4   2         93.13        100.77         8.08 o                         
   0  -4   3       1202.00       1230.98        31.75 o                         
   0  -4   4        655.62        627.10        25.65 o                         
   0  -4   5       2692.31       2847.22        61.75 o                         
   0  -4   6        313.27        351.84        20.50 o                         
   0  -4   7         96.13        102.33        13.69 o                         
   0  -4   8        192.11        182.25        16.25 o                         
   0  -4   9        268.81        277.63        16.00 o                         
   0  -4  10        401.88        521.03        53.78 o                         
   0  -3 -11        254.25        281.17        40.24 o                         
   0  -3 -11        254.25        231.59        28.79 o                         
   0  -3 -10        910.91       1000.03        45.58 o                         
   0  -3  -9        180.35        146.64         4.69 o                         
   0  -3  -8        118.01        119.85         5.48 o                         
   0  -3  -7          2.57          1.04         0.84 o                         
   0  -3  -6       2317.83       2256.29        20.29 o                         
   0  -3  -5       2694.57       2515.21        21.85 o                         
   0  -3  -4          0.58          0.43         1.01 o                         
   0  -3  -3       1237.58       1087.70        24.38 o                         
   0  -3  -2       1078.24       1009.87        31.54 o                         
   0  -3  -1       7955.47       7458.50       127.78 o                         
   0  -3   0       2417.16       2269.87        47.80 o                         
   0  -3   1        253.61        226.33        11.47 o                         
   0  -3   2         69.06         58.22         5.18 o                         
   0  -3   3       3728.62       3856.55        48.03 o                         
   0  -3   4       4335.95       4321.81        52.21 o                         
   0  -3   5        440.80        440.81        13.73 o                         
   0  -3   6        304.34        327.21        12.61 o                         
   0  -3   7         17.44         10.94         3.08 o                         
   0  -3   8       1135.96       1202.70        26.14 o                         
   0  -3   9        439.44        463.61        19.67 o                         
   0  -3  10          0.00          4.60         4.59 o                         
   0  -3  11         24.46         27.87         7.81 o                         
   0  -2 -11        510.18        579.14        36.19 o                         
   0  -2 -10         14.79         13.26         5.65 o                         
   0  -2  -9        404.53        298.22         6.55 o                         
   0  -2  -8        203.25        186.39         6.31 o                         
   0  -2  -7       4491.55       4151.62        25.16 o                         
   0  -2  -6       2595.21       2366.13        17.31 o                         
   0  -2  -5        433.93        407.80         7.51 o                         
   0  -2  -4        615.68        554.70         9.05 o                         
   0  -2  -3       2704.72       2492.95        29.74 o                         
   0  -2  -2      11496.61      11475.56        68.45 o                         
   0  -2  -1       3097.98       2927.73        40.78 o                         
   0  -2   0       5884.62       5739.83        91.41 o                         
   0  -2   1        233.30        230.27        10.34 o                         
   0  -2   2       6780.51       6417.82        48.05 o                         
   0  -2   3       7404.73       7283.13        58.22 o                         
   0  -2   4        135.15        162.44         7.08 o                         
   0  -2   5        560.89        562.57        20.26 o                         
   0  -2   6        339.94        369.14        13.46 o                         
   0  -2   7       2427.01       2574.97        26.14 o                         
   0  -2   8       1103.20       1140.09        26.18 o                         
   0  -2   9         26.34         30.37         2.99 o                         
   0  -2  10         21.26         22.83         6.43 o                         
   0  -2  11        153.81        157.00        16.22 o                         
   0  -1 -10         79.69         85.94         7.58 o                         
   0  -1  -9        292.45        276.84         8.39 o                         
   0  -1  -8       1650.65       1621.16        24.84 o                         
   0  -1  -8       1665.17       1573.59        52.21 o                         
   0  -1  -7        876.14        797.75        21.39 o                         
   0  -1  -7        910.21        829.12        20.88 o                         
   0  -1  -6        115.88        104.74         5.20 o                         
   0  -1  -5         39.83         33.69         1.95 o                         
   0  -1  -4       5422.14       4925.58        20.29 o                         
   0  -1  -3      12134.29      11687.09        31.59 o                         
   0  -1  -2          6.87          6.30         1.02 o                         
   0  -1  -1         53.45         50.70         2.90 o                         
   0  -1   0       1767.01       1762.01        34.75 o                         
   0  -1   1       6499.66       7023.40        52.75 o                         
   0  -1   2       5889.47       5402.11        37.26 o                         
   0  -1   3        844.59        864.07        12.78 o                         
   0  -1   4        514.34        511.92        11.35 o                         
   0  -1   5       2245.77       2289.04        31.29 o                         
   0  -1   6       3924.37       4163.25        42.17 o                         
   0  -1   7        244.15        230.44        10.45 o                         
   0  -1   8        104.06        109.27        11.67 o                         
   0  -1   9         27.00         31.22         6.67 o                         
   0  -1  10        674.28        744.83        31.53 o                         
   0  -1  11        580.21        707.15        31.10 o                         
   0   0 -11          0.21          2.62         6.91 o                         
   0   0 -10        642.90        709.70        29.77 o                         
   0   0  -9       2065.56       2060.79        53.90 o                         
   0   0  -8          5.48          6.60         2.64 o                         
   0   0  -7       1125.69       1083.97        31.73 o                         
   0   0  -6        204.27        202.14        12.45 o                         
   0   0  -5       8086.52       8096.19        67.36 o                         
   0   0  -4       4716.13       4652.71        39.77 o                         
   0   0  -3         91.05        101.39         6.32 o                         
   0   0  -2       2446.82       2576.03        29.32 o                         
   0   0   2       2446.82       2491.01        51.93 o                         
   0   0   3         91.05         87.50         4.40 o                         
   0   0   4       4716.13       4848.76        36.02 o                         
   0   0   5       8086.52       8636.03        47.22 o                         
   0   0   6        204.27        197.43        14.50 o                         
   0   0   7       1125.69       1139.14        36.94 o                         
   0   0   8          5.48          6.91         3.38 o                         
   0   0   9       2065.56       2217.57        75.38 o                         
   0   0  10        642.90        671.35        36.48 o                         
   0   0  11          0.21          1.18         3.00 o                         
   0   1 -11        580.21        622.58        37.59 o                         
   0   1 -10        674.28        704.30        27.76 o                         
   0   1  -9         27.00         16.68         3.61 o                         
   0   1  -8        104.06         86.43         9.32 o                         
   0   1  -7        366.41        368.19        31.71 o                         
   0   1  -7        244.15        233.62        16.59 o                         
   0   1  -6       3924.37       3503.28        52.36 o                         
   0   1  -5       2245.77       1939.77        44.18 o                         
   0   1  -4        514.34        417.35        19.44 o                         
   0   1  -3        844.59        764.66        24.14 o                         
   0   1  -2       5889.47       5303.99        42.60 o                         
   0   1  -1       6499.66       5701.28        53.54 o                         
   0   1   0       1767.01       1817.41        20.01 o                         
   0   1   1         53.45         46.71         4.83 o                         
   0   1   2          6.87          6.11         1.65 o                         
   0   1   3      12134.29      13443.87        99.18 o                         
   0   1   4       5422.14       5530.07        50.03 o                         
   0   1   5        353.20        328.67        13.12 o                         
   0   1   6        663.48        620.08        29.42 o                         
   0   1   6        115.88        136.52        13.10 o                         
   0   1   7        910.21        888.80        37.09 o                         
   0   1   7        876.14        858.37        33.50 o                         
   0   1   8       1650.65       1793.39        37.96 o                         
   0   1   9        292.45        338.24        22.12 o                         
   0   2 -11        153.81        163.84        26.67 o                         
   0   2 -10         21.26         15.62         5.30 o                         
   0   2  -9         26.34         21.29         4.71 o                         
   0   2  -8       1103.20        994.24        33.57 o                         
   0   2  -7       2427.01       2314.84        49.59 o                         
   0   2  -6        339.94        318.11        21.43 o                         
   0   2  -5        560.89        474.68        20.56 o                         
   0   2  -4        135.15        139.83        10.67 o                         
   0   2  -3       7404.73       6891.28        56.15 o                         
   0   2  -2       6780.51       6194.47        54.59 o                         
   0   2  -1        233.30        223.06        17.28 o                         
   0   2   0       5884.62       6217.52        69.80 o                         
   0   2   1       3097.98       3155.80        52.26 o                         
   0   2   2      11496.61      12549.47        63.60 o                         
   0   2   3       2704.72       2833.96        27.24 o                         
   0   2   4        615.68        589.70        28.64 o                         
   0   3 -11         24.46         40.84        14.31 o                         
   0   3 -10          0.00         -1.81         2.98 o                         
   0   3  -9        439.44        451.36        21.06 o                         
   0   3  -8       1135.96       1098.09        32.03 o                         
   0   3  -7         17.44         13.38         3.85 o                         
   0   3  -6        304.34        286.58        21.54 o                         
   0   3  -5        440.80        400.21        23.65 o                         
   0   3  -4       4335.95       3925.69       107.08 o                         
   0   3  -3       3728.62       3552.72        65.12 o                         
   0   3  -2         69.06         58.62        11.34 o                         
   0   3  -1        253.61        214.01        14.60 o                         
   0   3   0       2417.16       2296.45        50.57 o                         
   0   3   1       7955.47       8130.59        64.10 o                         
   0   3   2       1078.24       1104.44        22.37 o                         
   0   3   3       1237.58       1286.79        19.60 o                         
   0   3   4          0.58          1.97         1.98 o                         
   0   3   5       2694.57       2942.01        40.83 o                         
   0   4 -10        401.88        434.74        41.08 o                         
   0   4  -9        268.81        280.16        27.94 o                         
   0   4  -8        192.11        261.16        22.73 o                         
   0   4  -7         96.13        144.23        19.04 o                         
   0   4  -6        313.27        309.65        32.24 o                         
   0   4  -5       2692.31       2583.18        65.83 o                         
   0   4  -4        655.62        664.99        32.50 o                         
   0   4  -3       1202.00       1331.34        43.06 o                         
   0   4  -2         93.13        101.60        10.58 o                         
   0   4  -1       4106.81       3974.02        81.16 o                         
   0   4   0       5413.22       5755.74        89.77 o                         
   0   4   1        803.25        985.45        38.94 o                         
   0   4   2       1136.80       1307.11        30.14 o                         
   0   4   3        317.34        356.31        15.84 o                         
   0   4   4       4979.79       5518.57        46.43 o                         
   0   4   5       1450.10       1553.19        63.88 o                         
   0   5  -9          1.47          8.32         8.30 o                         
   0   5  -8          1.86          4.88         4.25 o                         
   0   5  -7        641.40        635.28        39.29 o                         
   0   5  -6        845.88        805.56        41.63 o                         
   0   5  -5          7.83         14.94         6.02 o                         
   0   5  -4        110.55        114.35        15.54 o                         
   0   5  -3          8.86          9.31         5.00 o                         
   0   5  -2       2524.50       2502.41        41.16 o                         
   0   5  -1       1905.53       1881.29        46.04 o                         
   0   5   0        104.61         94.43         8.00 o                         
   0   5   1        288.42        303.43        14.02 o                         
   0   5   2       1231.49       1303.05        31.61 o                         
   0   5   3       3485.25       3948.50        49.34 o                         
   0   5   4        602.98        653.41        16.55 o                         
   0   5   5        139.49        134.81        11.71 o                         
   0   5   6         50.54         55.60         6.88 o                         
   0   6  -7        355.59        376.98        32.37 o                         
   0   6  -6         30.11         39.10        10.38 o                         
   0   6  -5        132.42        117.41        24.18 o                         
   0   6  -4        282.57        289.60        17.66 o                         
   0   6  -3       1577.99       1624.77        40.92 o                         
   0   6  -2        292.43        294.15        24.21 o                         
   0   6  -1        107.27        128.33        13.43 o                         
   0   6   0         89.31         94.73         9.91 o                         
   0   6   1        854.39        884.75        26.12 o                         
   0   6   2       1901.01       2122.60        44.34 o                         
   0   6   3        103.87        117.46        10.51 o                         
   0   6   4        393.08        440.20        17.50 o                         
   0   6   5         75.30         79.93         5.26 o                         
   0   6   6       1269.60       1416.11        56.81 o                         
   0   6   7        537.45        640.19        30.07 o                         
   0   7  -5        293.02        313.23        30.60 o                         
   0   7  -4        447.65        417.68        23.20 o                         
   0   7  -3        140.83        131.26        14.76 o                         
   0   7  -2         77.95         75.09        13.37 o                         
   0   7  -1         30.23         19.26         5.54 o                         
   0   7   0       1053.77       1218.35        36.63 o                         
   0   7   1        623.34        723.40        28.16 o                         
   0   7   2         32.66         35.82         5.93 o                         
   0   7   3        117.27        125.87         8.97 o                         
   0   7   4        154.17        187.20        14.01 o                         
   0   7   5        785.41        935.73        20.96 o                         
   0   7   6        253.71        354.08        31.95 o                         
   0   7   7         97.19        116.44        17.16 o                         
   0   8  -3         49.84         47.98        23.17 o                         
   0   8  -2        168.44        231.87        33.81 o                         
   0   8  -1        613.51        763.82        58.02 o                         
   0   8   0        370.68        451.29        42.84 o                         
   0   8   1         15.59          7.49         6.11 o                         
   0   8   2         89.18        117.46        20.54 o                         
   0   8   3        289.64        361.69        27.16 o                         
   0   8   4        671.03        786.51        36.12 o                         
   0   8   5         35.64         52.12        11.93 o                         
   0   8   6         79.82         86.73        22.36 o                         
   0   9  -1         22.62         -5.11         5.11 o                         
   0   9   0         13.37         -4.58         4.58 o                         
   0   9   1          5.82          1.17         3.46 o                         
   0   9   2        265.34          3.47         6.91 o                         
   0   9   3        221.52        229.20        17.33 o                         
   0   9   4          0.43         -0.39         3.95 o                         
   0   9   5         16.98         25.98        11.10 o                         
   1  -9  -2         74.68         76.35        21.53 o                         
   1  -9  -1         15.77         11.14         9.62 o                         
   1  -9   0          6.38          5.93        10.24 o                         
   1  -8  -3        112.48         76.96        18.95 o                         
   1  -8  -2         19.64         13.80         9.18 o                         
   1  -8  -1          1.31         -3.68         3.68 o                         
   1  -8   0        220.92        187.78        33.44 o                         
   1  -8   1        330.65        387.46        48.85 o                         
   1  -8   2          0.34          5.80         8.19 o                         
   1  -7  -6        216.51        217.80        27.87 o                         
   1  -7  -5        727.65        757.92        46.91 o                         
   1  -7  -5        645.57        691.76        41.03 o                         
   1  -7  -4         25.11         13.54         5.19 o                         
   1  -7  -3        105.76         89.67        10.53 o                         
   1  -7  -2         47.04         45.71        10.84 o                         
   1  -7  -1        877.29        883.91        47.18 o                         
   1  -7   0        490.32        516.48        51.83 o                         
   1  -7   1          0.09         -3.40         3.40 o                         
   1  -7   2         25.49         26.23        10.13 o                         
   1  -7   3         89.12        118.64        26.38 o                         
   1  -7   4        588.23        691.16        65.17 o                         
   1  -7   5         55.44         63.95        20.92 o                         
   1  -6  -9         49.85        105.90        24.75 o                         
   1  -6  -8         57.96         98.04        22.71 o                         
   1  -6  -7        548.43        620.01        21.63 o                         
   1  -6  -6        437.40        448.90        18.34 o                         
   1  -6  -6        435.17        453.74        21.27 o                         
   1  -6  -5         24.69         33.65         4.36 o                         
   1  -6  -4        267.43        302.16        12.55 o                         
   1  -6  -3        343.30        368.38        18.25 o                         
   1  -6  -2       1518.34       1448.96        40.18 o                         
   1  -6  -1        382.77        392.89        28.72 o                         
   1  -6   0        114.68        123.15        23.38 o                         
   1  -6   1        219.27        156.64        26.67 o                         
   1  -6   2        999.18       1091.44        38.88 o                         
   1  -6   3       1002.67       1127.75        33.63 o                         
   1  -6   4         57.90         50.40         8.77 o                         
   1  -6   5         76.66         74.55        10.68 o                         
   1  -6   6         83.73         83.52        16.99 o                         
   1  -6   7        381.48        453.53        31.84 o                         
   1  -5 -10         78.85         82.09        20.34 o                         
   1  -5  -9         61.93         53.42        11.28 o                         
   1  -5  -8       1082.95       1214.95        30.03 o                         
   1  -5  -7        520.12        518.31        15.48 o                         
   1  -5  -6         98.99         85.46         7.25 o                         
   1  -5  -5        139.51        143.60         7.18 o                         
   1  -5  -4        870.58        804.26        19.17 o                         
   1  -5  -3       2201.33       2074.21        29.27 o                         
   1  -5  -2        284.06        273.06        13.60 o                         
   1  -5  -1        514.29        526.49        18.78 o                         
   1  -5   0          4.93         12.19         4.92 o                         
   1  -5   1       1932.91       1943.48        87.17 o                         
   1  -5   2       1608.81       1721.65        58.09 o                         
   1  -5   3         30.60         24.48         5.97 o                         
   1  -5   4        129.57        104.74        14.21 o                         
   1  -5   5        281.34        303.83        18.74 o                         
   1  -5   6        938.92       1051.76        38.43 o                         
   1  -5   7        288.27        319.01        18.82 o                         
   1  -5   8          0.22          0.04         1.51 o                         
   1  -5   9          2.45         -3.45         3.45 o                         
   1  -5  10        107.69         -3.47         3.47 o                         
   1  -4 -10        183.66        212.75        33.02 o                         
   1  -4  -9        562.19        540.86        33.60 o                         
   1  -4  -8        121.20        117.71         6.32 o                         
   1  -4  -7         81.28         90.03         5.66 o                         
   1  -4  -6          8.42          5.84         1.97 o                         
   1  -4  -5       1752.48       1679.87        31.90 o                         
   1  -4  -4       2621.23       2454.55        28.52 o                         
   1  -4  -3          0.97          1.62         1.24 o                         
   1  -4  -2        421.75        350.67        13.88 o                         
   1  -4  -1       1027.34       1016.76        29.51 o                         
   1  -4   0       2950.27       2869.30        51.40 o                         
   1  -4   1       1189.04       1142.90        60.86 o                         
   1  -4   2        268.14        268.90        20.99 o                         
   1  -4   3        121.38        114.21        13.44 o                         
   1  -4   4       1232.76       1314.22        44.96 o                         
   1  -4   5       1852.05       1903.77        67.02 o                         
   1  -4   6        132.75        137.24        11.63 o                         
   1  -4   7         92.63         89.35         9.20 o                         
   1  -4   8         74.07         69.64         7.10 o                         
   1  -4   9        452.17        613.18        27.48 o                         
   1  -4  10        296.17        357.91        27.61 o                         
   1  -3 -10        684.82        658.68        37.51 o                         
   1  -3  -9         68.73        106.22        15.17 o                         
   1  -3  -9          2.85          1.80         3.11 o                         
   1  -3  -8        711.79        740.57        24.78 o                         
   1  -3  -8        549.53        527.31        14.83 o                         
   1  -3  -7         73.84         53.97        12.60 o                         
   1  -3  -7         70.09         81.15         4.98 o                         
   1  -3  -6       3317.38       2981.17        53.68 o                         
   1  -3  -6       3274.61       3086.49        48.03 o                         
   1  -3  -5       1728.77       1619.71        28.85 o                         
   1  -3  -4        197.75        202.73        10.11 o                         
   1  -3  -3        293.29        263.69         9.07 o                         
   1  -3  -2       1308.15       1152.41        20.66 o                         
   1  -3  -1      11306.94      11192.42        72.31 o                         
   1  -3   0       2243.97       2217.21        34.64 o                         
   1  -3   1       1480.44       1534.72        62.88 o                         
   1  -3   2          0.43         -1.58         1.58 o                         
   1  -3   3       2705.91       2896.73        60.09 o                         
   1  -3   4       3233.87       3221.77        64.22 o                         
   1  -3   5         73.68         72.61        12.09 o                         
   1  -3   6        306.52        336.26        20.31 o                         
   1  -3   7         36.66         50.35        15.49 o                         
   1  -3   7         26.88         33.82         5.97 o                         
   1  -3   8       1239.53       1365.15        76.66 o                         
   1  -3   8       1162.85       1299.00        29.27 o                         
   1  -3   9        472.58        595.76        52.69 o                         
   1  -3   9        472.18        477.84        16.14 o                         
   1  -3  10         97.59        143.18        27.28 o                         
   1  -3  10          2.08          0.37         3.09 o                         
   1  -3  11         42.23         28.89        15.21 o                         
   1  -2 -10          2.38         23.40        14.02 o                         
   1  -2  -9         33.00         35.91         6.95 o                         
   1  -2  -8        299.68        274.70         8.44 o                         
   1  -2  -7       2167.57       2239.07        41.65 o                         
   1  -2  -6        953.52        971.42        17.34 o                         
   1  -2  -5        329.74        271.12        12.88 o                         
   1  -2  -4        250.15        226.64        11.40 o                         
   1  -2  -3       4914.69       4766.06        46.84 o                         
   1  -2  -2       6909.51       6910.00        42.09 o                         
   1  -2  -1         82.10        103.73         5.68 o                         
   1  -2   0         51.59         64.04        10.50 o                         
   1  -2   0         45.28         56.61         5.29 o                         
   1  -2   1        586.91        579.61        35.91 o                         
   1  -2   2       9092.34       9286.76       103.81 o                         
   1  -2   3       4973.55       5133.00        81.66 o                         
   1  -2   4        230.07        221.13        19.40 o                         
   1  -2   5        123.23        102.79        10.75 o                         
   1  -2   6       1533.99       1549.03        86.90 o                         
   1  -2   7       2095.04       2239.41        35.44 o                         
   1  -2   8        129.00        107.31         5.66 o                         
   1  -2   9         43.93         47.29         7.40 o                         
   1  -2  10          1.38          5.19         4.31 o                         
   1  -2  11        454.83        507.71        62.66 o                         
   1  -2  12        314.91        341.55        49.81 o                         
   1  -1 -10         21.63         28.53         7.67 o                         
   1  -1  -9        944.42        917.53        24.00 o                         
   1  -1  -8       2342.30       2165.10        24.73 o                         
   1  -1  -7         80.47         66.95         6.27 o                         
   1  -1  -6        697.94        579.15        10.80 o                         
   1  -1  -5        197.34        177.01        10.52 o                         
   1  -1  -4       7089.88       6258.14        33.07 o                         
   1  -1  -3       4814.64       4403.69        28.15 o                         
   1  -1  -2        146.62        131.64         5.11 o                         
   1  -1  -1       6311.78       6182.23        34.72 o                         
   1  -1   0       2455.88       2407.52        35.48 o                         
   1  -1   1      20137.33      22178.25       196.45 o                         
   1  -1   2       1899.28       1752.95        33.43 o                         
   1  -1   3        462.83        439.34        15.93 o                         
   1  -1   4        143.86        156.95        15.69 o                         
   1  -1   5       3200.70       3260.06        57.25 o                         
   1  -1   6       5464.29       5734.59        44.49 o                         
   1  -1   7        334.38        328.84         7.60 o                         
   1  -1   8        445.63        462.56        16.68 o                         
   1  -1   9         31.87         34.92         6.11 o                         
   1  -1  10        845.68        835.69        25.23 o                         
   1  -1  11        265.73        226.44        31.95 o                         
   1  -1  12          7.76         12.15         9.03 o                         
   1   0 -10        560.36        588.49        34.97 o                         
   1   0  -9        833.29        832.48        27.47 o                         
   1   0  -8         15.74         15.68         2.58 o                         
   1   0  -7        347.27        326.80        10.85 o                         
   1   0  -6        589.61        556.96        13.77 o                         
   1   0  -5       5646.21       5141.76        40.50 o                         
   1   0  -4       3377.33       3071.27        22.36 o                         
   1   0  -3        163.66        135.20         3.66 o                         
   1   0  -2        146.66        128.20         4.55 o                         
   1   0  -1       6106.77       6188.69        43.19 o                         
   1   0   0       6860.10       6829.66        44.62 o                         
   1   0   1       1527.58       1552.70        27.39 o                         
   1   0   2       2457.70       2319.53        32.17 o                         
   1   0   3         24.58         21.84         2.50 o                         
   1   0   4       6399.51       6577.87        41.54 o                         
   1   0   5       2829.84       2781.87        24.97 o                         
   1   0   6         11.33          7.05         1.89 o                         
   1   0   7         63.71         67.27         5.56 o                         
   1   0   8        732.47        782.04        18.77 o                         
   1   0   9       1413.66       1490.56        25.03 o                         
   1   0  10        380.81        417.54        17.13 o                         
   1   0  11         57.52         91.95        18.92 o                         
   1   1 -10        301.65        337.09        35.07 o                         
   1   1  -9        130.15        146.61        14.64 o                         
   1   1  -8         75.21         77.52        11.03 o                         
   1   1  -7       1304.51       1335.54        30.99 o                         
   1   1  -6       3551.72       3290.29        47.57 o                         
   1   1  -5        642.00        618.78        16.75 o                         
   1   1  -5        569.30        579.08        19.60 o                         
   1   1  -4       1553.02       1456.03        24.25 o                         
   1   1  -4       1395.90       1252.32        31.95 o                         
   1   1  -3        668.49        915.73        34.38 o                         
   1   1  -3        194.88        187.93         7.87 o                         
   1   1  -2      11882.54      11209.00        64.98 o                         
   1   1  -1      13489.18      13537.42        71.84 o                         
   1   1   0         12.95          7.75         2.15 o                         
   1   1   1       1954.01       1973.29        44.08 o                         
   1   1   2       2286.05       2342.03        26.93 o                         
   1   1   3      11802.68      12903.39        87.17 o                         
   1   1   4       3394.14       3588.72        43.62 o                         
   1   1   5       1320.75       1344.66        30.54 o                         
   1   1   5       1125.97       1182.83        31.23 o                         
   1   1   6        600.43        601.15        21.14 o                         
   1   1   6        520.99        540.80        18.95 o                         
   1   1   7       1958.76       1994.01        67.92 o                         
   1   1   7       1492.22       1601.40        44.58 o                         
   1   1   8       3149.68       3325.23        92.10 o                         
   1   1   8       3026.58       3408.52        63.32 o                         
   1   2 -11        125.44        145.23        33.86 o                         
   1   2 -10        122.42        169.05        22.71 o                         
   1   2  -9         14.26          6.95         4.16 o                         
   1   2  -8       1079.36       1018.04        41.45 o                         
   1   2  -7       2134.56       1936.38        68.32 o                         
   1   2  -6        365.89        483.18        33.39 o                         
   1   2  -5        856.82        931.54        45.62 o                         
   1   2  -4        256.97        223.78        14.63 o                         
   1   2  -3       5620.29       4982.88        78.84 o                         
   1   2  -2       5651.89       5370.39        81.66 o                         
   1   2  -1       2417.00       2473.61        47.17 o                         
   1   2   0       1247.89       1139.42        28.93 o                         
   1   2   1       4926.04       4803.78        54.54 o                         
   1   2   2      14538.52      16056.96       148.98 o                         
   1   2   2      14483.26      15872.68       121.40 o                         
   1   2   3       2058.47       2074.15        26.50 o                         
   1   2   4       1082.71        949.74        21.36 o                         
   1   2   5         37.93         36.80         7.97 o                         
   1   3 -10         39.30         35.78         9.30 o                         
   1   3  -9        831.08        776.24        31.13 o                         
   1   3  -8        579.13        522.64        30.78 o                         
   1   3  -7         10.86         14.86         6.00 o                         
   1   3  -6        170.92        164.71        17.30 o                         
   1   3  -5        646.14        557.73        30.41 o                         
   1   3  -4       5659.42       4898.40        88.29 o                         
   1   3  -3        496.61        412.54        32.90 o                         
   1   3  -2        886.32        814.28        29.31 o                         
   1   3  -1         24.43         30.87         8.12 o                         
   1   3   0       4384.87       4281.57        64.85 o                         
   1   3   1       6449.65       6282.17        50.44 o                         
   1   3   2        198.87        209.75         9.79 o                         
   1   3   3       1342.95       1369.66        19.67 o                         
   1   3   4        451.38        501.50        13.84 o                         
   1   3   5       7049.68       7669.41        90.48 o                         
   1   4 -10        290.32        385.14        29.16 o                         
   1   4  -9        152.66        141.87        14.80 o                         
   1   4  -8         57.29         56.35        11.62 o                         
   1   4  -7          3.55         16.94         6.64 o                         
   1   4  -6       1567.36       1384.00        52.98 o                         
   1   4  -5       1659.27       1468.53        53.66 o                         
   1   4  -4        182.88        153.38        16.90 o                         
   1   4  -3        320.86        284.84        22.30 o                         
   1   4  -2         55.56         83.75        16.26 o                         
   1   4  -1       6113.90       5703.87       132.00 o                         
   1   4   0       3063.41       2687.47        64.40 o                         
   1   4   1        450.47        490.06        20.76 o                         
   1   4   2        906.84        901.88        19.71 o                         
   1   4   3       1525.26       1610.20        24.50 o                         
   1   4   4       3953.20       4298.17        38.79 o                         
   1   4   5        994.60       1164.33        27.04 o                         
   1   4   6        357.60        339.51        18.41 o                         
   1   5  -9         54.75         58.98        12.74 o                         
   1   5  -8          6.68         16.49         7.04 o                         
   1   5  -7        480.71        509.84        53.18 o                         
   1   5  -6        958.91        991.31        48.11 o                         
   1   5  -5          3.59          5.47         3.98 o                         
   1   5  -4        362.79        317.34        26.57 o                         
   1   5  -3        663.51        625.85        49.12 o                         
   1   5  -2       3143.67       2972.60        75.24 o                         
   1   5  -1       1378.06       1266.86        38.73 o                         
   1   5   0         97.84         89.31        10.36 o                         
   1   5   1        123.68        120.17         8.69 o                         
   1   5   2       1541.42       1524.91        26.19 o                         
   1   5   3       3735.67       4025.81        44.97 o                         
   1   5   4         98.79        115.66         7.93 o                         
   1   5   5        719.54        887.15        38.06 o                         
   1   5   6         59.03         65.70         6.62 o                         
   1   5   7       1182.55       1357.13        32.60 o                         
   1   6  -7        165.19        141.85        25.46 o                         
   1   6  -6         82.77         86.68        20.00 o                         
   1   6  -5         47.56         86.57        26.08 o                         
   1   6  -4        682.90        797.31        74.98 o                         
   1   6  -3       1278.95       1304.46        66.32 o                         
   1   6  -2        135.51        153.71        16.18 o                         
   1   6  -1        334.97        345.97        22.10 o                         
   1   6   0        337.31        383.15        21.08 o                         
   1   6   1       2798.20       3180.07        49.93 o                         
   1   6   2       1722.26       1875.87        36.41 o                         
   1   6   3         73.15         91.05         9.40 o                         
   1   6   4        188.41        217.04        11.99 o                         
   1   6   5        435.36        502.13        24.05 o                         
   1   6   5        262.00        274.23        13.15 o                         
   1   6   6       1786.38       2200.63        53.11 o                         
   1   6   7        339.13        408.16        16.79 o                         
   1   7  -5        406.07        390.78        46.04 o                         
   1   7  -4        704.90        777.11        46.43 o                         
   1   7  -3          1.00          5.14         7.26 o                         
   1   7  -2        172.74        187.03        17.80 o                         
   1   7  -1         27.09         30.04         6.34 o                         
   1   7   0       1325.09       1406.24        32.20 o                         
   1   7   1        662.53        713.40        22.20 o                         
   1   7   2         52.55         48.12         6.00 o                         
   1   7   3        117.87        147.22         9.56 o                         
   1   7   4        447.59        507.57        22.97 o                         
   1   7   5       1352.27       1653.99        35.15 o                         
   1   7   6        119.43        155.86        14.69 o                         
   1   7   7         67.10         72.56         6.97 o                         
   1   8  -3          2.56          5.64         7.96 o                         
   1   8  -2        250.08        251.44        21.89 o                         
   1   8  -1        530.17        623.48        32.59 o                         
   1   8   0         49.88         60.69        10.04 o                         
   1   8   1         76.98        102.18        12.41 o                         
   1   8   2          1.92          3.41         2.96 o                         
   1   8   3        580.11        656.46        27.23 o                         
   1   8   4        438.28        520.85        22.73 o                         
   1   8   5          1.35          5.14         3.03 o                         
   1   8   6         82.60          0.14         3.94 o                         
   1   9  -1         33.08         -5.04         5.04 o                         
   1   9   0         80.50         -1.03         4.44 o                         
   1   9   1         22.38         28.11         7.42 o                         
   1   9   2        401.36          4.24         8.36 o                         
   1   9   3        232.62          3.95         6.01 o                         
   1   9   4          5.70          4.93         4.92 o                         
   1   9   5         79.40        132.71        23.01 o                         
   2  -8  -2         31.44         32.57        12.84 o                         
   2  -8  -1          1.91          4.69         9.36 o                         
   2  -8   0        227.14        209.38        35.41 o                         
   2  -8   1        142.29        215.52        36.66 o                         
   2  -8   2          6.18         -6.00         6.00 o                         
   2  -7  -5        236.30        218.15        27.21 o                         
   2  -7  -4          0.13         -2.75         2.75 o                         
   2  -7  -3         34.01         48.66         9.11 o                         
   2  -7  -2        144.18        143.86        25.13 o                         
   2  -7  -1        441.96        405.35        42.54 o                         
   2  -7   0         96.28         65.47        18.08 o                         
   2  -7   1         23.59         25.47        12.45 o                         
   2  -7   2          4.45         -5.44         7.68 o                         
   2  -7   3        250.01        291.55        42.70 o                         
   2  -7   4        252.31        334.44        46.54 o                         
   2  -6  -7        485.06        398.51        39.08 o                         
   2  -6  -6        250.48        263.63        21.40 o                         
   2  -6  -5         37.69         36.41         8.22 o                         
   2  -6  -4         23.43         24.85         4.95 o                         
   2  -6  -3        318.39        344.41        16.51 o                         
   2  -6  -2       1049.95       1038.47        28.83 o                         
   2  -6  -1        287.21        288.29        15.31 o                         
   2  -6   0        137.19        121.02        13.42 o                         
   2  -6   1          3.38          4.49         4.49 o                         
   2  -6   2        539.84        510.57        34.67 o                         
   2  -6   3        471.04        497.44        34.28 o                         
   2  -6   4         10.42         -5.40         5.40 o                         
   2  -6   5         27.41         28.31        13.84 o                         
   2  -6   6         40.92         17.73        10.22 o                         
   2  -5  -8        329.06        349.25        40.60 o                         
   2  -5  -7         60.57         74.99         8.29 o                         
   2  -5  -6        148.43        178.71        12.54 o                         
   2  -5  -5         67.14         90.25         8.87 o                         
   2  -5  -4        773.85        825.41        25.02 o                         
   2  -5  -4        772.59        851.01        34.96 o                         
   2  -5  -3       1108.93       1218.53        25.31 o                         
   2  -5  -2        112.66        133.81         9.57 o                         
   2  -5  -1        227.66        274.02        15.03 o                         
   2  -5  -1         31.84         24.18         9.55 o                         
   2  -5   0        465.29        457.56        22.51 o                         
   2  -5   1       1407.77       1371.57        48.20 o                         
   2  -5   2        734.68        741.42        29.53 o                         
   2  -5   3        198.58        154.64        17.66 o                         
   2  -5   4        116.85        105.46        14.79 o                         
   2  -5   5        472.56        576.66        34.09 o                         
   2  -5   6        624.92        746.98        38.39 o                         
   2  -5   7         21.31         16.26         8.54 o                         
   2  -5   9         29.48         50.01        17.58 o                         
   2  -4  -8         16.86         11.84         6.68 o                         
   2  -4  -8         15.02          2.70         4.66 o                         
   2  -4  -7        227.98        220.62        17.77 o                         
   2  -4  -7        220.62        219.81        18.23 o                         
   2  -4  -6         75.07         76.53        10.60 o                         
   2  -4  -6         55.63         48.11         8.69 o                         
   2  -4  -5       1989.55       2053.34        50.71 o                         
   2  -4  -5       1781.13       1932.72        54.15 o                         
   2  -4  -4       1047.68       1131.59        49.55 o                         
   2  -4  -4        899.26        976.21        20.28 o                         
   2  -4  -3         50.08         45.74         4.82 o                         
   2  -4  -2        417.02        412.43        15.70 o                         
   2  -4  -1        355.85        344.62        14.35 o                         
   2  -4   0       4295.59       4222.42        65.95 o                         
   2  -4   1        536.02        549.25        29.64 o                         
   2  -4   2        167.32        144.50        16.20 o                         
   2  -4   3          4.44          5.66         3.22 o                         
   2  -4   4       1063.66       1179.94        45.69 o                         
   2  -4   5       1493.59       1553.85        52.77 o                         
   2  -4   6        139.31        123.94        18.72 o                         
   2  -4   7         52.77         56.27        12.45 o                         
   2  -4   8         13.19          8.28         5.25 o                         
   2  -4   9        520.64        621.64        59.54 o                         
   2  -4   9        430.00        511.56        29.68 o                         
   2  -4  10        130.88        152.37        21.26 o                         
   2  -4  10         96.33         88.84        18.26 o                         
   2  -3  -9          0.23          0.58         2.02 o                         
   2  -3  -8         37.12         49.26        11.78 o                         
   2  -3  -7        283.49        265.22        13.39 o                         
   2  -3  -6       1707.10       1742.09        47.38 o                         
   2  -3  -5        674.17        651.33        20.37 o                         
   2  -3  -4        108.97         92.31         7.71 o                         
   2  -3  -3         17.99         21.06         2.88 o                         
   2  -3  -2       2627.91       2666.35        38.34 o                         
   2  -3  -1       2053.30       1892.92        30.61 o                         
   2  -3   0         40.54         37.30         4.30 o                         
   2  -3   1        240.43        203.95        10.05 o                         
   2  -3   2         77.70         83.99        11.12 o                         
   2  -3   3       3244.83       3378.43        56.20 o                         
   2  -3   4       1215.30       1245.20        34.43 o                         
   2  -3   5         41.67         46.85         8.97 o                         
   2  -3   6          5.89          6.36         4.23 o                         
   2  -3   7        744.14        838.65        40.81 o                         
   2  -3   8        782.64        860.61        42.05 o                         
   2  -3   9        134.61        132.38         8.48 o                         
   2  -3  10          7.37         12.85         4.49 o                         
   2  -2  -9         47.25         54.37        12.25 o                         
   2  -2  -8        625.78        628.50        16.46 o                         
   2  -2  -7       1492.29       1511.73        62.86 o                         
   2  -2  -6        112.73        106.47         7.89 o                         
   2  -2  -5        563.61        547.88        18.80 o                         
   2  -2  -4        102.75         75.09         9.40 o                         
   2  -2  -3       5146.88       4838.88        59.95 o                         
   2  -2  -2       4677.40       4610.25        44.89 o                         
   2  -2  -1          0.49          2.52         1.61 o                         
   2  -2   0       1410.99       1316.27        22.17 o                         
   2  -2   1       1621.03       1618.31        26.59 o                         
   2  -2   2       5726.89       5414.16        81.80 o                         
   2  -2   3       1317.49       1268.02        39.75 o                         
   2  -2   4        387.11        398.48        17.69 o                         
   2  -2   5        220.10        252.11        26.60 o                         
   2  -2   6       1095.52       1157.83        56.57 o                         
   2  -2   7       2013.33       2128.29        60.24 o                         
   2  -2   8        165.97        158.45         9.89 o                         
   2  -2   9        101.20        112.02         6.71 o                         
   2  -2  10         61.98         61.85         7.60 o                         
   2  -2  11        300.38        335.01        43.25 o                         
   2  -1  -9        682.14        727.21        28.29 o                         
   2  -1  -8       1098.79       1071.10        22.14 o                         
   2  -1  -7         16.81         15.80         2.44 o                         
   2  -1  -6        432.16        402.52        10.98 o                         
   2  -1  -5        634.37        595.92        17.33 o                         
   2  -1  -5        405.28        398.06        17.87 o                         
   2  -1  -4       3833.61       3701.45        42.62 o                         
   2  -1  -4       3438.60       3227.12        61.16 o                         
   2  -1  -3       2218.26       2083.11        34.28 o                         
   2  -1  -3       2183.18       2123.30        54.89 o                         
   2  -1  -2        269.09        236.31        11.22 o                         
   2  -1  -2        205.07        194.50        18.18 o                         
   2  -1  -1        164.73        165.58        11.17 o                         
   2  -1  -1         37.81         27.33         7.37 o                         
   2  -1   0       5234.36       5190.13        90.74 o                         
   2  -1   0       3987.82       3763.54        57.87 o                         
   2  -1   1       8933.32       8842.57        98.29 o                         
   2  -1   2        909.57        800.24        23.41 o                         
   2  -1   3        487.40        540.04        36.22 o                         
   2  -1   3        458.78        434.21        26.38 o                         
   2  -1   4        556.02        571.13        34.98 o                         
   2  -1   4        251.38        264.36        20.96 o                         
   2  -1   5       3310.65       3445.75        57.24 o                         
   2  -1   6       1698.35       1839.00        37.62 o                         
   2  -1   7         82.31         74.24         6.39 o                         
   2  -1   8         78.09         81.93         5.46 o                         
   2  -1   9        379.08        365.21        16.96 o                         
   2  -1  10        808.46        854.75        37.24 o                         
   2  -1  11        163.12        172.38        16.12 o                         
   2  -1  12         23.29         39.47        16.35 o                         
   2   0 -10        738.53        752.19        60.60 o                         
   2   0  -9        407.73        364.23        25.02 o                         
   2   0  -8        236.57        319.15        21.68 o                         
   2   0  -7        130.07        142.37        14.45 o                         
   2   0  -6        726.24        718.56        30.96 o                         
   2   0  -5       4440.66       4235.76        71.76 o                         
   2   0  -5       4407.77       4004.10        52.94 o                         
   2   0  -4        791.66        813.76        28.34 o                         
   2   0  -4        435.50        418.28        12.82 o                         
   2   0  -3       2990.07       2956.71        75.32 o                         
   2   0  -3       1630.49       1506.24        26.25 o                         
   2   0  -2        143.06        106.19        12.09 o                         
   2   0  -2         18.88         19.69         3.02 o                         
   2   0  -1       6158.50       5702.69        48.85 o                         
   2   0   0       6826.30       6506.13        53.30 o                         
   2   0   1          2.22         -0.26         1.31 o                         
   2   0   2        657.67        640.05         9.92 o                         
   2   0   3        889.90        843.08        17.57 o                         
   2   0   4       9970.92      10576.62        99.93 o                         
   2   0   4       9743.41      10567.71        66.84 o                         
   2   0   5       2613.20       2643.48        35.36 o                         
   2   0   5       2552.43       2757.10        35.91 o                         
   2   0   6        850.79        734.16        18.53 o                         
   2   0   6        235.74        268.95        13.84 o                         
   2   0   7        164.38        111.90         7.25 o                         
   2   0   7         64.29         57.51         6.04 o                         
   2   0   8        751.26        724.88        14.87 o                         
   2   0   9       1529.74       1806.02        88.32 o                         
   2   0   9       1526.45       1652.66        27.84 o                         
   2   0  10        132.76        126.99        23.86 o                         
   2   0  10         77.38         67.58        12.36 o                         
   2   0  11        164.93        184.93        29.29 o                         
   2   0  11         63.10         76.18        11.81 o                         
   2   1 -10        101.48         82.26        19.14 o                         
   2   1  -9         63.80        104.12        21.43 o                         
   2   1  -8         13.57         12.44         3.73 o                         
   2   1  -7       1907.33       1859.93        28.82 o                         
   2   1  -6       2404.89       2303.72        31.12 o                         
   2   1  -5          9.17          6.82         2.66 o                         
   2   1  -4        219.25        190.98        12.12 o                         
   2   1  -3        199.45        171.79         8.69 o                         
   2   1  -2       7801.69       7264.96        50.75 o                         
   2   1  -1       4764.61       4452.85        38.47 o                         
   2   1   0        863.38        802.63        18.38 o                         
   2   1   1       1638.34       1683.14        30.48 o                         
   2   1   2       3473.75       3346.49        34.59 o                         
   2   1   3       7082.50       7135.84        46.29 o                         
   2   1   4        785.70        764.55        12.53 o                         
   2   1   5        180.91        172.12         9.86 o                         
   2   1   6         14.43          9.78         5.86 o                         
   2   1   7       2700.38       2811.95        48.01 o                         
   2   1   8       2080.57       2204.82        40.24 o                         
   2   1   9          4.65          3.62         2.00 o                         
   2   1  10         63.35         72.79        12.35 o                         
   2   2 -10         82.61        114.26        23.60 o                         
   2   2  -9         20.79         23.21         7.35 o                         
   2   2  -8        822.25        760.43        28.94 o                         
   2   2  -7        858.59        832.88        30.19 o                         
   2   2  -6          9.59          1.97         2.08 o                         
   2   2  -5        525.31        450.07        16.66 o                         
   2   2  -4       1296.84       1254.85        27.50 o                         
   2   2  -3       6787.89       6414.02        62.07 o                         
   2   2  -2       1182.43       1086.35        28.11 o                         
   2   2  -1        187.62        142.21        11.63 o                         
   2   2   0          8.92          9.89         4.95 o                         
   2   2   1       4425.71       4114.40        47.49 o                         
   2   2   2       6523.66       6388.06        46.76 o                         
   2   2   3        190.35        195.62        11.66 o                         
   2   2   4       2018.96       2025.91        25.66 o                         
   2   2   5        353.68        377.95         9.84 o                         
   2   2   6       3928.70       4181.66        63.78 o                         
   2   2   7       1016.20       1073.74        31.39 o                         
   2   2   8          6.34          7.23         3.22 o                         
   2   2   9        102.45        118.37        16.25 o                         
   2   3  -9        555.03        526.78        34.27 o                         
   2   3  -8        354.59        328.16        28.44 o                         
   2   3  -7        376.94        410.23        30.96 o                         
   2   3  -6         16.21         12.17         6.41 o                         
   2   3  -5       1727.96       1593.56        33.48 o                         
   2   3  -4       2560.40       2356.28        50.27 o                         
   2   3  -4       2399.96       2268.11        68.70 o                         
   2   3  -3        857.22        921.50        27.39 o                         
   2   3  -3        226.54        240.30        28.65 o                         
   2   3  -2       1306.18       1300.47        32.17 o                         
   2   3  -1        317.54        331.93        27.42 o                         
   2   3   0       8971.52       9048.79       150.18 o                         
   2   3   1       5100.36       5045.77        74.60 o                         
   2   3   2        261.61        258.68        12.38 o                         
   2   3   3        427.34        416.32        15.34 o                         
   2   3   4       1619.21       1820.04        63.45 o                         
   2   3   4       1465.48       1501.81        37.38 o                         
   2   3   5       4551.41       4883.26        72.35 o                         
   2   3   5       4519.80       4643.79        65.35 o                         
   2   3   6       1484.68       1559.06        40.63 o                         
   2   3   7        930.12        881.30        40.49 o                         
   2   3   8         82.77         89.79        12.98 o                         
   2   4  -9        108.30        143.32        25.73 o                         
   2   4  -8         67.46         67.45        13.89 o                         
   2   4  -7        121.70        156.09        14.96 o                         
   2   4  -6       1099.04       1152.06        39.76 o                         
   2   4  -5       1830.93       1679.18        46.82 o                         
   2   4  -4         44.05         49.56         8.45 o                         
   2   4  -4          5.60         11.98         6.77 o                         
   2   4  -3        542.37        516.65        29.02 o                         
   2   4  -3        514.97        497.05        28.09 o                         
   2   4  -2       1096.61       1161.00        58.58 o                         
   2   4  -2        373.21        367.36        23.53 o                         
   2   4  -1       3817.79       3578.76        52.08 o                         
   2   4   0       2109.97       1906.46        51.67 o                         
   2   4   1        210.79        159.99        14.95 o                         
   2   4   2        138.35        129.45        18.24 o                         
   2   4   3       2134.69       2170.05        34.13 o                         
   2   4   4       5184.24       5684.19        67.15 o                         
   2   4   5        196.40        186.93         9.13 o                         
   2   4   6        275.59        291.00         9.19 o                         
   2   4   7         63.22         58.43        12.57 o                         
   2   5  -8         81.80         86.86        22.58 o                         
   2   5  -7        701.53        707.63        43.91 o                         
   2   5  -6        338.28        325.13        29.73 o                         
   2   5  -5         40.23         37.52         8.33 o                         
   2   5  -4          5.91          4.27         3.02 o                         
   2   5  -3       1077.75        981.03        45.37 o                         
   2   5  -2       2656.15       2572.13        49.38 o                         
   2   5  -1         42.21         39.91         7.18 o                         
   2   5   0        635.20        659.72        24.31 o                         
   2   5   1         10.15          5.89         2.47 o                         
   2   5   2       3226.96       3327.81        98.50 o                         
   2   5   3       2181.95       2270.09        59.31 o                         
   2   5   4         52.63         59.65         5.37 o                         
   2   5   5        382.82        421.93        15.55 o                         
   2   5   6        386.45        421.33        14.08 o                         
   2   5   8        429.57        529.94        29.37 o                         
   2   6  -6         52.81         64.41        14.05 o                         
   2   6  -5          2.62         -1.19         4.65 o                         
   2   6  -4        857.46        851.95        66.73 o                         
   2   6  -3       1432.41       1412.30        47.69 o                         
   2   6  -2         87.19         82.21        14.41 o                         
   2   6  -1        335.47        303.59        18.39 o                         
   2   6   0         77.72         56.82         7.90 o                         
   2   6   1       2551.26       2644.51        45.38 o                         
   2   6   2        958.24        998.80        30.63 o                         
   2   6   3         85.59         97.39        11.24 o                         
   2   6   4        300.81        333.51        21.12 o                         
   2   6   5        439.63        498.21        20.66 o                         
   2   6   6       1467.69       1773.86        43.07 o                         
   2   6   7        185.97        197.73        11.32 o                         
   2   7  -4        262.53        228.10        26.49 o                         
   2   7  -3         27.26         44.23        11.92 o                         
   2   7  -2         21.43         38.16        15.80 o                         
   2   7  -1        594.12        761.96        42.60 o                         
   2   7   0       1129.46       1240.92        51.76 o                         
   2   7   1        275.73        263.46        16.38 o                         
   2   7   2        165.61        172.39        14.23 o                         
   2   7   3          0.43          0.83         2.80 o                         
   2   7   4       1184.62       1339.36        35.33 o                         
   2   7   6          9.32         -0.50         2.66 o                         
   2   7   7        199.65        155.37        10.90 o                         
   2   8  -3         27.36         48.15        17.70 o                         
   2   8  -2        238.47        296.73        28.71 o                         
   2   8  -2        238.27        303.73        39.96 o                         
   2   8  -1        784.51        958.94        40.46 o                         
   2   8   0        121.51        115.09        22.41 o                         
   2   8   0         20.90          8.02         6.09 o                         
   2   8   1        193.35        225.75        18.16 o                         
   2   8   2         50.01         52.49         8.70 o                         
   2   8   3        721.02        867.92        32.04 o                         
   2   8   4        604.33        724.30        32.46 o                         
   2   8   5          1.41          8.37         6.23 o                         
   2   8   6        100.92        123.14        18.87 o                         
   2   9  -1          5.83         -5.09         5.09 o                         
   2   9   0         14.42         -4.57         4.57 o                         
   2   9   1         47.10          1.74         3.81 o                         
   2   9   2        449.71        253.76        19.61 o                         
   2   9   3         97.54          4.92         4.24 o                         
   2   9   4         75.33         82.77        18.19 o                         
   2   9   5          0.38         -3.21         4.52 o                         
   3  -8   0        130.30        174.69        31.07 o                         
   3  -7  -2         42.40         25.51        12.01 o                         
   3  -7  -1        328.44        364.30        51.91 o                         
   3  -7   0         93.39         52.03        22.00 o                         
   3  -7   1         58.10         68.33        25.76 o                         
   3  -7   2         17.55         21.44        16.89 o                         
   3  -7   3        144.84         97.14        25.69 o                         
   3  -6  -6         46.78         65.44        16.32 o                         
   3  -6  -5          7.92         14.84         7.25 o                         
   3  -6  -4          0.79          2.66         3.75 o                         
   3  -6  -3        355.87        391.17        22.71 o                         
   3  -6  -2        295.33        344.60        21.79 o                         
   3  -6  -1          5.54          7.08         4.36 o                         
   3  -6   0          7.76          8.22         8.20 o                         
   3  -6   1         55.58         23.27        11.38 o                         
   3  -6   2        430.81        396.96        47.45 o                         
   3  -6   3        185.15        144.62        29.38 o                         
   3  -6   4          5.85         -5.88         5.88 o                         
   3  -6   5          0.48         12.31        10.64 o                         
   3  -5  -7         12.65         17.70         9.34 o                         
   3  -5  -6         70.72         77.24        16.99 o                         
   3  -5  -5         30.44         23.28         9.63 o                         
   3  -5  -4        771.89        822.02        36.18 o                         
   3  -5  -3        519.07        584.07        20.70 o                         
   3  -5  -2          3.47          1.25         1.99 o                         
   3  -5  -1        117.49        123.87         9.08 o                         
   3  -5   0        204.43        209.48        12.52 o                         
   3  -5   1       1032.88       1192.47        49.19 o                         
   3  -5   2        151.04        154.01        19.28 o                         
   3  -5   3         24.05         14.42         7.03 o                         
   3  -5   4          3.12         -5.35         5.35 o                         
   3  -5   5        231.07        181.27        34.40 o                         
   3  -5   6        368.70        403.37        50.93 o                         
   3  -5   7         73.74         85.69        21.77 o                         
   3  -5   8          5.04          4.72         4.71 o                         
   3  -4  -7         53.55         76.41        12.35 o                         
   3  -4  -6        136.53        143.98        12.75 o                         
   3  -4  -5        683.94        719.99        28.76 o                         
   3  -4  -4        255.88        265.14        15.27 o                         
   3  -4  -3         48.32         48.15         6.56 o                         
   3  -4  -2          1.23         -0.57         1.34 o                         
   3  -4  -1       1105.06       1143.91        25.18 o                         
   3  -4   0       1157.07       1139.63        36.41 o                         
   3  -4   1        116.86        105.78        14.17 o                         
   3  -4   2         85.06         60.55        11.87 o                         
   3  -4   3        115.94        104.28        12.03 o                         
   3  -4   4        941.51       1003.40        36.01 o                         
   3  -4   5        330.74        340.23        26.96 o                         
   3  -4   6         13.49         12.02         6.27 o                         
   3  -4   7          5.51          7.50         5.89 o                         
   3  -4   8        178.87        228.05        33.45 o                         
   3  -4   9        219.73        314.31        37.80 o                         
   3  -4  10         71.03        104.20        21.87 o                         
   3  -3  -8          9.07          9.40         9.88 o                         
   3  -3  -7        390.18        424.75        27.18 o                         
   3  -3  -6        972.13       1066.53        40.92 o                         
   3  -3  -5         91.08         87.80        12.64 o                         
   3  -3  -4        400.26        411.00        27.17 o                         
   3  -3  -3        134.89        173.73        16.67 o                         
   3  -3  -2       2048.17       2201.39        50.46 o                         
   3  -3  -1       1788.67       1937.86        49.31 o                         
   3  -3   0         20.31         23.54         4.93 o                         
   3  -3   1        140.49        130.26        10.16 o                         
   3  -3   2        753.95        753.90        47.23 o                         
   3  -3   3       2624.87       2841.25        73.80 o                         
   3  -3   4        885.06        961.49        45.78 o                         
   3  -3   5        105.49        130.68        17.38 o                         
   3  -3   6         18.11         21.81        10.76 o                         
   3  -3   7        466.25        517.65        60.79 o                         
   3  -3   8        640.35        684.46        53.69 o                         
   3  -3   9         41.42         36.60         9.73 o                         
   3  -3  10         16.01         23.91        13.62 o                         
   3  -2  -8        589.98        602.66        28.04 o                         
   3  -2  -7        930.71        928.73        20.33 o                         
   3  -2  -6          1.36          0.72         1.72 o                         
   3  -2  -5         76.42         85.89         8.93 o                         
   3  -2  -4        276.02        289.14        16.22 o                         
   3  -2  -3       2114.51       2108.17        44.44 o                         
   3  -2  -2       1171.93       1168.52        33.18 o                         
   3  -2  -1        221.23        201.61        13.91 o                         
   3  -2   0        182.93        192.98        13.56 o                         
   3  -2   1       1350.93       1338.89        23.25 o                         
   3  -2   2       3205.44       3247.09        49.05 o                         
   3  -2   3        157.62        137.44        11.66 o                         
   3  -2   4         43.78         38.72         6.97 o                         
   3  -2   5         96.79         94.89        10.58 o                         
   3  -2   6       1333.47       1511.94        47.82 o                         
   3  -2   7       1009.49       1058.42        60.94 o                         
   3  -2   8          0.55         -1.56         2.45 o                         
   3  -2   9          6.26          3.12         2.55 o                         
   3  -2  10        100.36        102.50         8.29 o                         
   3  -2  11        294.31        375.33        36.02 o                         
   3  -1  -8        246.27        208.21        28.37 o                         
   3  -1  -7          0.89         -0.43         1.23 o                         
   3  -1  -6         73.18         67.14         5.17 o                         
   3  -1  -5        603.46        549.10        15.44 o                         
   3  -1  -4       3575.64       3450.72        40.57 o                         
   3  -1  -3        388.27        370.16        14.95 o                         
   3  -1  -2        266.39        247.98        12.52 o                         
   3  -1  -1         49.17         42.73         5.42 o                         
   3  -1   0       3063.49       2936.71        50.45 o                         
   3  -1   1       2737.29       2693.31        47.92 o                         
   3  -1   2         30.94         32.56         2.62 o                         
   3  -1   3        729.32        738.25        24.51 o                         
   3  -1   4        206.60        204.27        11.53 o                         
   3  -1   5       3372.41       3447.75        42.54 o                         
   3  -1   6        628.55        622.57        19.09 o                         
   3  -1   7         12.82         15.07         3.09 o                         
   3  -1   8          3.90          5.53         2.07 o                         
   3  -1   9        367.66        392.63        12.00 o                         
   3  -1  10        706.50        745.00        19.89 o                         
   3  -1  11         89.58         79.38        13.33 o                         
   3   0  -9        106.83        119.23        23.02 o                         
   3   0  -8        146.33        133.35        12.01 o                         
   3   0  -7         20.40         15.64         3.77 o                         
   3   0  -6       1456.07       1323.78        28.88 o                         
   3   0  -5       1423.49       1383.36        21.97 o                         
   3   0  -4         32.03         29.99         3.65 o                         
   3   0  -3        392.21        350.49        12.73 o                         
   3   0  -2        185.55        162.79         8.18 o                         
   3   0  -1       6606.82       6304.88        63.07 o                         
   3   0   0       3658.42       3479.24        54.67 o                         
   3   0   1        169.38        169.99        10.25 o                         
   3   0   2        339.02        318.66        18.93 o                         
   3   0   3       2128.51       2137.48        22.77 o                         
   3   0   4       3171.03       3203.72        42.14 o                         
   3   0   5        662.40        684.20        18.97 o                         
   3   0   6        276.95        274.10        10.96 o                         
   3   0   7         61.34         59.12         5.07 o                         
   3   0   8       1244.90       1251.71        16.06 o                         
   3   0   9        791.15        856.00        40.01 o                         
   3   0  10         10.67          8.69         3.50 o                         
   3   0  11         10.07         18.27         9.02 o                         
   3   1 -10        114.42        148.75        35.65 o                         
   3   1  -9         79.10         45.32        21.71 o                         
   3   1  -8         42.83         52.25        21.58 o                         
   3   1  -7        781.46        795.87        32.08 o                         
   3   1  -6       1244.08       1196.96        59.66 o                         
   3   1  -5        227.76        294.87        29.14 o                         
   3   1  -4        578.05        544.97        25.41 o                         
   3   1  -3        904.60        929.76        28.53 o                         
   3   1  -2       3605.85       3476.72        51.20 o                         
   3   1  -1       1940.42       1883.51        38.35 o                         
   3   1   0        593.00        535.93        22.85 o                         
   3   1   1          0.70          0.85         3.08 o                         
   3   1   2       3062.49       2926.26       109.77 o                         
   3   1   3       5804.36       6109.04        68.69 o                         
   3   1   4        720.08        774.73        18.95 o                         
   3   1   5        574.87        607.39        22.82 o                         
   3   1   6        541.75        569.91        16.83 o                         
   3   1   7       1616.78       1863.85        48.84 o                         
   3   1   8        838.66        884.80        65.23 o                         
   3   1   9        113.96        114.17        15.09 o                         
   3   1  10         77.56         91.07        11.80 o                         
   3   1  11        183.60        206.82        30.52 o                         
   3   2  -9        168.39        162.19        30.09 o                         
   3   2  -8        893.93        923.27        65.70 o                         
   3   2  -7        331.23        331.25        17.72 o                         
   3   2  -6        159.42        134.16        10.24 o                         
   3   2  -5          0.71          0.25         1.79 o                         
   3   2  -4       1672.29       1571.74        40.90 o                         
   3   2  -3       3390.41       3371.79        47.26 o                         
   3   2  -2         66.75         73.46         7.07 o                         
   3   2  -1       1389.75       1341.77        34.12 o                         
   3   2   0        142.62        117.59         9.85 o                         
   3   2   1       5749.67       5824.25        81.02 o                         
   3   2   2       3511.38       3369.44        59.15 o                         
   3   2   3        184.66        187.78         9.86 o                         
   3   2   4        300.81        293.88         9.74 o                         
   3   2   5        859.14        861.95        15.46 o                         
   3   2   6       4321.26       4637.07        53.16 o                         
   3   2   7        951.63       1041.62        55.90 o                         
   3   2   8        287.84        296.31        19.44 o                         
   3   2   9          3.64          2.13         2.66 o                         
   3   2  10        541.98        530.68        24.00 o                         
   3   2  11        540.09        594.80        40.44 o                         
   3   3  -8         82.38         82.36        22.39 o                         
   3   3  -7         93.65        102.25        10.81 o                         
   3   3  -6          0.37         -1.70         1.70 o                         
   3   3  -5       1393.94       1311.90        38.35 o                         
   3   3  -4       2185.24       2119.82        41.66 o                         
   3   3  -3         34.50         26.15         4.84 o                         
   3   3  -2        259.47        226.67        15.79 o                         
   3   3  -1        246.35        215.32        17.50 o                         
   3   3   0       4576.26       4369.80        61.62 o                         
   3   3   1       1630.51       1625.20        31.91 o                         
   3   3   2        234.92        232.17        10.73 o                         
   3   3   3        260.17        287.92        16.72 o                         
   3   3   4       1370.47       1306.16        27.96 o                         
   3   3   5       2994.06       3173.13        36.62 o                         
   3   3   6        147.39        139.84         7.30 o                         
   3   3   7         89.43        110.63        10.43 o                         
   3   3   8         24.88         17.70         5.24 o                         
   3   3   9       1012.47       1194.88        39.27 o                         
   3   3  10        633.11        691.78        37.98 o                         
   3   4  -7         61.58         51.30         9.59 o                         
   3   4  -6        927.11        925.09        30.52 o                         
   3   4  -5        405.70        437.92        21.01 o                         
   3   4  -4        110.90        120.63        11.38 o                         
   3   4  -3         60.79         50.33         7.27 o                         
   3   4  -2       1937.57       1886.58        47.60 o                         
   3   4  -1       3396.76       3202.95        61.08 o                         
   3   4   0        212.42        219.12        15.59 o                         
   3   4   1        398.06        449.08        26.36 o                         
   3   4   2          5.12          4.58         2.41 o                         
   3   4   3       3782.95       3879.68        55.69 o                         
   3   4   4       2298.61       2415.43        36.61 o                         
   3   4   5         69.57         62.67         6.77 o                         
   3   4   6        606.74        669.02        17.94 o                         
   3   4   7        285.54        307.12        20.82 o                         
   3   4   8       1799.95       2046.33        52.57 o                         
   3   4   9        332.54        373.65        31.76 o                         
   3   5  -7        653.62        690.98        75.17 o                         
   3   5  -6        142.07        119.27        24.18 o                         
   3   5  -5        140.33        148.71        18.15 o                         
   3   5  -4        221.42        273.96        25.34 o                         
   3   5  -3        890.22        927.95        50.89 o                         
   3   5  -2       1908.98       1901.35        61.45 o                         
   3   5  -1        114.01        108.31        12.86 o                         
   3   5   0        870.88        853.85        38.71 o                         
   3   5   1        679.21        769.97        33.66 o                         
   3   5   2       3047.80       3063.17        58.90 o                         
   3   5   3       1572.18       1701.05        47.90 o                         
   3   5   4         22.22         20.66         6.17 o                         
   3   5   5        443.00        484.31        23.58 o                         
   3   5   6        577.37        661.30        22.32 o                         
   3   5   7       1464.72       1634.00        58.71 o                         
   3   5   7       1462.30       1509.01        18.17 o                         
   3   5   8        200.61        221.39        21.20 o                         
   3   6  -5         53.63         43.20        12.07 o                         
   3   6  -4        853.92        798.97        66.96 o                         
   3   6  -3        506.80        441.67        26.76 o                         
   3   6  -2        109.09         94.64        12.71 o                         
   3   6  -1         50.52         67.20        12.47 o                         
   3   6   0        485.99        484.22        26.13 o                         
   3   6   1       1559.49       1611.20        46.09 o                         
   3   6   2        394.52        378.78        18.06 o                         
   3   6   3        414.29        403.72        20.28 o                         
   3   6   4          0.49          0.85         1.54 o                         
   3   6   5       1566.68       1722.29        35.49 o                         
   3   6   6       1187.92       1359.52        34.31 o                         
   3   6   7          0.27          0.29         2.35 o                         
   3   6   8        128.11        134.86        19.62 o                         
   3   6   9         53.80         70.04        13.80 o                         
   3   7  -3         23.59         30.09         9.88 o                         
   3   7  -2         18.59         15.22        11.32 o                         
   3   7  -1        501.99        486.15        49.57 o                         
   3   7   0       1390.39       1440.91        57.96 o                         
   3   7   1          4.69         -1.39         3.35 o                         
   3   7   2        239.77        295.53        24.91 o                         
   3   7   3         10.20          2.99         8.96 o                         
   3   7   4        820.09        916.58        36.10 o                         
   3   7   5        762.04        929.29        48.21 o                         
   3   7   6         10.43          2.85         3.06 o                         
   3   7   7        124.08        152.36        12.93 o                         
   3   7   8        153.09        186.78        22.99 o                         
   3   8  -1        363.07        372.35        46.28 o                         
   3   8   0          0.18         -0.23         3.35 o                         
   3   8   1         45.58         40.62        14.61 o                         
   3   8   2        110.49        136.67        16.74 o                         
   3   8   3        926.95       1047.69        42.82 o                         
   3   8   4        127.44        153.95        16.06 o                         
   3   8   5        111.86        124.81        19.51 o                         
   3   8   6         15.77         18.65         7.35 o                         
   3   8   7        258.61        288.00        32.02 o                         
   3   9   2        516.62        663.99        58.51 o                         
   3   9   3         81.64         91.23        14.91 o                         
   3   9   4         52.75         61.07        18.16 o                         
   4  -7  -3          3.23         -2.44         2.44 o                         
   4  -7   1          0.29         -5.09         5.09 o                         
   4  -6  -4          4.05         -1.54         2.57 o                         
   4  -6  -3        173.42         33.64         9.88 o                         
   4  -6  -2        153.27        159.98        20.03 o                         
   4  -6  -1          4.30         -0.02         2.53 o                         
   4  -6   0          8.17         -4.17         4.17 o                         
   4  -6   1         86.69         95.44        22.83 o                         
   4  -6   2        246.98        272.48        40.59 o                         
   4  -6   3         96.19         82.00        24.09 o                         
   4  -5  -5        100.93        104.92        27.23 o                         
   4  -5  -4        278.10         86.94        15.89 o                         
   4  -5  -3        101.34         96.33        16.88 o                         
   4  -5  -2         25.83         13.34         8.49 o                         
   4  -5  -1          3.74          3.27         3.63 o                         
   4  -5   0        289.49        341.28        25.05 o                         
   4  -5   1        406.94        533.32        66.08 o                         
   4  -5   2         24.06         41.99        19.75 o                         
   4  -5   3          9.52         10.27        12.55 o                         
   4  -5   4         85.36        111.01        36.32 o                         
   4  -5   5        300.35        347.34        42.37 o                         
   4  -4  -6        122.45        157.67        24.59 o                         
   4  -4  -5        532.56        523.88        30.21 o                         
   4  -4  -4         76.23         80.52        12.27 o                         
   4  -4  -3         51.92         63.87        10.64 o                         
   4  -4  -2         24.32         28.92         6.82 o                         
   4  -4  -1        541.96        578.21        23.21 o                         
   4  -4   0        447.01        431.70        19.53 o                         
   4  -4   1          0.52          3.23         2.16 o                         
   4  -4   2         34.65         38.02         9.97 o                         
   4  -4   3         58.37         73.85        14.68 o                         
   4  -4   4        642.48        656.76        61.55 o                         
   4  -4   5        189.90        182.39        23.13 o                         
   4  -4   6          0.78         -0.61         3.79 o                         
   4  -4   7          7.90          4.82         4.81 o                         
   4  -4   9        189.97        249.64        32.24 o                         
   4  -3  -7        326.60        370.08        37.47 o                         
   4  -3  -6        339.17        347.91        37.36 o                         
   4  -3  -5          0.29         -2.82         2.82 o                         
   4  -3  -4         19.75         28.59        10.52 o                         
   4  -3  -3        109.27         98.98        10.59 o                         
   4  -3  -2       1179.27       1240.66        31.33 o                         
   4  -3  -1        641.28        650.38        21.88 o                         
   4  -3   0         16.96         17.21         5.46 o                         
   4  -3   1         31.60         37.38         4.62 o                         
   4  -3   2        615.99        716.18        26.74 o                         
   4  -3   3        822.51        865.33        29.65 o                         
   4  -3   4         55.79         46.66         8.39 o                         
   4  -3   5         11.83          8.02         3.85 o                         
   4  -3   6          0.09         -0.06         2.69 o                         
   4  -3   7        397.10        411.94        25.28 o                         
   4  -3   8        276.16        323.51        20.51 o                         
   4  -3   9          3.65          3.86         3.18 o                         
   4  -2  -7        177.90        220.96        26.70 o                         
   4  -2  -6          0.15         -0.83         1.64 o                         
   4  -2  -5         93.01         86.79        11.67 o                         
   4  -2  -4        275.34        296.13        18.91 o                         
   4  -2  -3       1181.55       1251.23        38.03 o                         
   4  -2  -2        150.49        146.81        13.26 o                         
   4  -2  -1         47.11         35.00         8.38 o                         
   4  -2   0         41.03         47.54         7.92 o                         
   4  -2   1       1214.07       1213.84        26.74 o                         
   4  -2   2       1358.31       1300.67        16.73 o                         
   4  -2   3        110.46        105.42        10.15 o                         
   4  -2   4        137.07        133.96        12.80 o                         
   4  -2   5        225.75        247.43        15.31 o                         
   4  -2   6        869.29        977.04        26.77 o                         
   4  -2   7        154.58          5.26         4.11 o                         
   4  -2   8          0.09         -1.59         1.59 o                         
   4  -2   9          5.18          4.90         3.21 o                         
   4  -2  10        100.29        156.73        26.88 o                         
   4  -2  11        199.38        326.46        37.33 o                         
   4  -1  -7        135.83        165.50        27.69 o                         
   4  -1  -6          0.81          1.53         2.82 o                         
   4  -1  -5        860.55        857.27        29.00 o                         
   4  -1  -4       1067.51       1121.41        31.56 o                         
   4  -1  -3        257.31        277.45        17.89 o                         
   4  -1  -2        530.38        545.00        25.03 o                         
   4  -1  -1         75.18         86.23        11.47 o                         
   4  -1   0       2376.63       2443.83        59.31 o                         
   4  -1   1       1598.16       1619.06        47.77 o                         
   4  -1   2        406.33        410.28        27.42 o                         
   4  -1   3         50.38         51.50         8.71 o                         
   4  -1   4        812.21        827.89        33.56 o                         
   4  -1   5       1647.61       1759.14        44.16 o                         
   4  -1   6        725.58        738.08        25.59 o                         
   4  -1   7        196.53        195.08        13.90 o                         
   4  -1   8          0.24         -0.01         3.19 o                         
   4  -1   9        436.80        529.57        28.52 o                         
   4  -1  10        276.73        335.90        49.12 o                         
   4  -1  11         53.77         41.39        17.54 o                         
   4   0  -7         18.70         18.81         8.04 o                         
   4   0  -6        644.19        696.44        22.24 o                         
   4   0  -5        982.50        997.65        23.50 o                         
   4   0  -4          4.69          2.87         1.76 o                         
   4   0  -3         61.79         68.07         6.64 o                         
   4   0  -2        441.64        406.22        16.10 o                         
   4   0  -1       2027.25       1801.77        34.31 o                         
   4   0   0        655.20        674.56        20.59 o                         
   4   0   1        131.25        109.58         7.78 o                         
   4   0   2         10.15          6.86         2.74 o                         
   4   0   3       1037.74       1061.65        16.47 o                         
   4   0   4       1980.42       2099.91        37.69 o                         
   4   0   5         36.07         37.07         4.78 o                         
   4   0   6         33.68         42.43         4.97 o                         
   4   0   7        218.15        227.68        10.78 o                         
   4   0   8        718.06        771.22        19.70 o                         
   4   0   9        458.04        487.83        43.62 o                         
   4   0  10          0.25         -3.60         5.08 o                         
   4   0  11          2.28         -3.48         3.48 o                         
   4   1  -8         91.43         57.41        17.85 o                         
   4   1  -7        655.99        677.61        37.14 o                         
   4   1  -6        210.39        206.74        20.73 o                         
   4   1  -5        118.43         94.64        10.10 o                         
   4   1  -4         10.44          6.54         2.41 o                         
   4   1  -3       1466.03       1369.15        28.87 o                         
   4   1  -2       2962.72       2931.52        47.63 o                         
   4   1  -1         73.65         67.75         7.56 o                         
   4   1   0        340.32        372.77        17.35 o                         
   4   1   1         77.60         79.52         7.39 o                         
   4   1   2       3322.39       3391.87        59.95 o                         
   4   1   3       1892.76       1914.64        28.46 o                         
   4   1   4         65.47         60.47         5.41 o                         
   4   1   5        345.79        363.52        15.03 o                         
   4   1   6        268.35        311.04        13.06 o                         
   4   1   7       1950.13       1950.48        37.74 o                         
   4   1   8        307.90        272.58        32.43 o                         
   4   1   9         43.30         42.84        13.33 o                         
   4   1  10          0.41          0.57         2.69 o                         
   4   1  11        251.21        239.63        30.09 o                         
   4   2  -8        577.45        600.66        59.22 o                         
   4   2  -7         74.53         71.90        21.13 o                         
   4   2  -6         98.06         90.64        12.97 o                         
   4   2  -5          2.08         -4.64         4.64 o                         
   4   2  -4        906.62        916.89        30.98 o                         
   4   2  -3       1331.80       1346.86        37.80 o                         
   4   2  -2         85.11         84.39        12.17 o                         
   4   2  -1        286.18        261.17        14.65 o                         
   4   2   0        283.46        276.90        16.97 o                         
   4   2   1       3613.21       3558.62        52.24 o                         
   4   2   2       1178.93       1248.09        30.00 o                         
   4   2   3          7.60          5.51         2.26 o                         
   4   2   4         30.27         20.55         3.44 o                         
   4   2   5        862.41        878.16        18.80 o                         
   4   2   6       1420.54       1511.33        31.62 o                         
   4   2   7        132.08        158.60        13.49 o                         
   4   2   8         79.63         92.38         9.09 o                         
   4   2   9          6.14          8.78         4.90 o                         
   4   2  10        499.88        573.10        29.71 o                         
   4   2  11        200.77        259.13        30.89 o                         
   4   3  -7         55.80         57.59        26.63 o                         
   4   3  -6        229.33        270.83        24.96 o                         
   4   3  -5       1115.17       1157.97        52.25 o                         
   4   3  -4        542.65        546.73        36.11 o                         
   4   3  -3        211.30        203.19        19.81 o                         
   4   3  -2        376.99        353.34        27.47 o                         
   4   3  -1       1829.18       1747.33        57.73 o                         
   4   3   0       2076.72       2044.79        73.67 o                         
   4   3   1        401.58        433.80        33.81 o                         
   4   3   2        489.67        504.56        35.20 o                         
   4   3   3        295.95        371.84        19.87 o                         
   4   3   4       3274.27       3407.66        56.29 o                         
   4   3   5       2028.77       2198.93        48.97 o                         
   4   3   6         32.18         27.01         7.31 o                         
   4   3   7        275.32        316.08        18.89 o                         
   4   3   8        382.16        396.41        34.85 o                         
   4   3   9        935.62        983.12        53.82 o                         
   4   3  10        298.99        330.25        30.96 o                         
   4   3  11         45.01         67.27        21.91 o                         
   4   4  -6        767.04        872.05        42.37 o                         
   4   4  -5        229.21        221.27        21.89 o                         
   4   4  -4         54.34         53.08         9.10 o                         
   4   4  -3          1.81          6.05         3.40 o                         
   4   4  -2        824.05        812.48        40.26 o                         
   4   4  -1       2257.23       2361.63        68.31 o                         
   4   4   0         27.02         30.34         5.84 o                         
   4   4   1        609.65        634.14        24.47 o                         
   4   4   2        180.40        167.91        11.43 o                         
   4   4   3       1680.00       1800.05        41.51 o                         
   4   4   4       1154.93       1131.37        32.88 o                         
   4   4   5          3.13          5.77         2.22 o                         
   4   4   6        104.46         98.67         9.00 o                         
   4   4   7        399.40        435.93        16.43 o                         
   4   4   8       1275.64       1519.29        42.95 o                         
   4   4   9        154.05        165.41        17.50 o                         
   4   4  10         33.44         28.31        10.18 o                         
   4   5  -5         54.90         81.11        13.80 o                         
   4   5  -4         49.70         52.59        11.81 o                         
   4   5  -3       1219.80       1337.05        71.86 o                         
   4   5  -2        724.09        735.57        40.67 o                         
   4   5  -1         34.11         40.38         9.89 o                         
   4   5   0         20.24         42.95         8.19 o                         
   4   5   1        396.95        388.50        28.30 o                         
   4   5   2       2145.27       2177.03        42.79 o                         
   4   5   3        300.02        306.38        18.03 o                         
   4   5   4        458.38        496.79        23.17 o                         
   4   5   5          2.87          3.63         2.80 o                         
   4   5   6        992.18       1103.35        28.05 o                         
   4   5   7        863.64        997.50        24.43 o                         
   4   5   8          3.72          1.78         4.16 o                         
   4   5   9         83.42        102.61        14.07 o                         
   4   5  10         29.51         19.07         8.96 o                         
   4   6  -5         70.66         85.16        18.46 o                         
   4   6  -4        627.96        566.81        48.99 o                         
   4   6  -3        178.58        190.70        22.26 o                         
   4   6  -2         43.99         50.02        11.96 o                         
   4   6  -1         39.04         43.84        10.71 o                         
   4   6   0        820.87        825.84        43.31 o                         
   4   6   1       1577.56       1700.07        61.30 o                         
   4   6   2         45.71         35.94         9.52 o                         
   4   6   3        112.94        131.95        23.16 o                         
   4   6   4          9.23         12.70         8.45 o                         
   4   6   5       1039.05       1123.01        49.00 o                         
   4   6   6        708.19        778.61        40.54 o                         
   4   6   7         21.28         27.21         5.15 o                         
   4   6   8        127.84        141.85        16.94 o                         
   4   6   9        113.17        138.63        16.26 o                         
   4   7  -3         67.78        108.82        31.51 o                         
   4   7  -2          6.04         14.77         6.14 o                         
   4   7  -1        661.28        712.64        58.00 o                         
   4   7   0        644.81        799.57        59.76 o                         
   4   7   1         27.87         43.74        14.35 o                         
   4   7   2        152.69        159.14        25.98 o                         
   4   7   3        199.17        199.56        37.57 o                         
   4   7   4       1179.36       1406.59       113.09 o                         
   4   7   5        344.08        347.14        38.56 o                         
   4   7   6         43.26         49.85        12.39 o                         
   4   7   7         24.47          8.84         4.86 o                         
   4   7   8        289.89        184.12        26.37 o                         
   4   8   0         24.89          9.70         9.68 o                         
   4   8   1         32.45         -4.42         4.42 o                         
   4   8   2        231.56         -4.08         4.08 o                         
   4   8   3        556.01        639.02        51.67 o                         
   4   8   4         48.93         57.18        15.37 o                         
   4   8   5        109.57        123.44        19.37 o                         
   4   8   6          6.01         -4.15         4.15 o                         
   5  -5  -4        140.50         -2.69         2.69 o                         
   5  -5  -3         17.45         -2.33         2.33 o                         
   5  -5  -2          1.92         -1.98         1.98 o                         
   5  -5   1        133.48        193.09        31.66 o                         
   5  -5   2         20.12         10.11         8.73 o                         
   5  -5   3          1.05         -5.60         5.60 o                         
   5  -4  -5        115.43         -3.11         3.11 o                         
   5  -4  -4          0.65         -2.28         2.28 o                         
   5  -4  -3         20.65         21.59         6.75 o                         
   5  -4  -2         17.96         30.24         7.07 o                         
   5  -4  -1        319.58        372.55        22.87 o                         
   5  -4   0        187.40        208.28        15.30 o                         
   5  -4   1          2.08         -5.41         5.41 o                         
   5  -4   2          0.52         -3.58         3.58 o                         
   5  -4   3        217.40        237.64        26.95 o                         
   5  -4   4        234.85        276.08        42.56 o                         
   5  -3  -6        132.02        155.05        27.07 o                         
   5  -3  -5          4.90          4.44         7.66 o                         
   5  -3  -4         24.39          5.31         5.28 o                         
   5  -3  -4          4.52          2.73         4.96 o                         
   5  -3  -3        141.14        162.71        16.30 o                         
   5  -3  -2        336.46        376.16        28.04 o                         
   5  -3  -2        333.23        379.42        42.38 o                         
   5  -3  -1        114.88        159.87        27.94 o                         
   5  -3  -1         64.24         92.16        13.48 o                         
   5  -3   0         14.97         10.85         4.09 o                         
   5  -3   1         10.78         13.94        10.38 o                         
   5  -3   1          9.46         14.48         3.85 o                         
   5  -3   2        240.45        279.33        37.82 o                         
   5  -3   3        371.92        403.44        31.95 o                         
   5  -3   4         69.65        137.51        28.29 o                         
   5  -3   5         25.50         36.15        10.85 o                         
   5  -3   6        143.03        218.76        32.24 o                         
   5  -3   7        212.50        237.72        33.66 o                         
   5  -3   8        111.90        125.83        23.19 o                         
   5  -2  -6         33.16         41.50        13.56 o                         
   5  -2  -5          1.22         -4.03         4.03 o                         
   5  -2  -4        388.76        441.27        30.21 o                         
   5  -2  -3        654.56        775.93        41.13 o                         
   5  -2  -2         34.07         36.10         9.46 o                         
   5  -2  -1         67.19         47.15        10.70 o                         
   5  -2   0         54.83         52.18        16.25 o                         
   5  -2   1        804.39        846.56        24.41 o                         
   5  -2   2        473.79        536.15        34.49 o                         
   5  -2   3         18.52          7.89         3.65 o                         
   5  -2   4         21.06         14.44         6.24 o                         
   5  -2   5        104.85        117.25        13.23 o                         
   5  -2   6        524.64        606.52        29.16 o                         
   5  -2   7        160.24        182.80        15.89 o                         
   5  -2   8          7.73         23.37        11.65 o                         
   5  -2   9         10.05          3.70         6.39 o                         
   5  -1  -6          2.51          3.44         3.43 o                         
   5  -1  -5        275.84        300.28        18.49 o                         
   5  -1  -4        329.88        356.57        21.03 o                         
   5  -1  -3          9.23          6.55         3.86 o                         
   5  -1  -2          6.27          3.72         3.22 o                         
   5  -1  -1        171.43        175.72        16.06 o                         
   5  -1   0       1080.84       1079.01        29.83 o                         
   5  -1   1        316.62        344.32        18.93 o                         
   5  -1   2          0.67         -1.98         2.38 o                         
   5  -1   3          7.51          7.46         3.40 o                         
   5  -1   4        435.11        412.45        20.35 o                         
   5  -1   5        516.70        544.77        25.44 o                         
   5  -1   6         11.71          1.28         2.57 o                         
   5  -1   7          2.46         -0.92         2.10 o                         
   5  -1   8         28.40          0.11         2.71 o                         
   5  -1   9        238.68        280.06        33.34 o                         
   5   0  -5        157.91        183.12        16.91 o                         
   5   0  -4         80.78         68.88         9.40 o                         
   5   0  -3         39.70         37.82         6.17 o                         
   5   0  -2        729.57        742.94        26.96 o                         
   5   0  -1       1057.74       1101.10        33.30 o                         
   5   0   0         53.81         61.83         6.77 o                         
   5   0   1         97.63        112.92         8.78 o                         
   5   0   2         21.31         14.59         4.50 o                         
   5   0   3       1570.39       1618.46        22.63 o                         
   5   0   4       1030.99       1091.55        28.23 o                         
   5   0   5          0.87         -0.65         1.63 o                         
   5   0   6         72.68          3.41         3.01 o                         
   5   0   7        173.06          3.64         4.81 o                         
   5   0   9        187.83        237.20        33.21 o                         
   5   1  -6         98.33         89.14        20.74 o                         
   5   1  -5         38.01         33.17         8.18 o                         
   5   1  -4        112.49         97.69        13.55 o                         
   5   1  -3        553.60        567.98        32.90 o                         
   5   1  -3        495.99        519.99        40.05 o                         
   5   1  -2        844.63        811.24        30.64 o                         
   5   1  -1         56.25         44.85         6.67 o                         
   5   1   0        316.08        296.38        13.65 o                         
   5   1   1        359.50        383.91        17.15 o                         
   5   1   2       1222.16       1273.05        39.08 o                         
   5   1   3        476.30        496.17        15.41 o                         
   5   1   4          9.29          9.29         2.87 o                         
   5   1   5        118.12        108.92         9.34 o                         
   5   1   6        482.11        535.48        19.28 o                         
   5   1   7        745.20        814.83        24.68 o                         
   5   1   8        133.91        121.26        13.77 o                         
   5   1   9         26.69          8.19        10.81 o                         
   5   2  -6         25.38         45.85        15.55 o                         
   5   2  -5         81.67         83.34        15.25 o                         
   5   2  -4        934.99       1008.31        36.35 o                         
   5   2  -3        525.11        505.63        30.40 o                         
   5   2  -2         78.50         79.09        12.54 o                         
   5   2  -1          1.74          4.78         2.68 o                         
   5   2   0        692.09        694.95        25.79 o                         
   5   2   1       1383.80       1412.96        32.54 o                         
   5   2   2        275.40        286.19        14.61 o                         
   5   2   3        375.10        376.96        15.42 o                         
   5   2   4          0.31         -0.31         1.56 o                         
   5   2   5       1227.38       1347.36        27.13 o                         
   5   2   6        831.63        940.94        26.02 o                         
   5   2   7          0.02          2.62         1.70 o                         
   5   2   8         33.51         46.75         8.37 o                         
   5   2   9         88.90        138.26        25.86 o                         
   5   2  10        494.18        570.63        33.77 o                         
   5   3  -5        558.24        598.87        46.38 o                         
   5   3  -4        141.23        157.90        19.64 o                         
   5   3  -3         34.92         36.47         9.02 o                         
   5   3  -2          2.96          1.92         2.42 o                         
   5   3  -1        756.10        787.81        39.60 o                         
   5   3   0       1830.07       1938.09        49.76 o                         
   5   3   1         25.00         16.65         5.48 o                         
   5   3   2         90.48         82.40        10.61 o                         
   5   3   3        118.20        133.45         9.80 o                         
   5   3   4        999.33       1036.98        24.09 o                         
   5   3   5        709.81        699.67        20.67 o                         
   5   3   6          7.28         11.81         3.33 o                         
   5   3   7         74.13         86.48        10.13 o                         
   5   3   8        183.84        196.62        20.88 o                         
   5   3   9        553.57        673.72        37.32 o                         
   5   3  10         46.63         45.69        13.80 o                         
   5   4  -5         16.03         14.05         8.58 o                         
   5   4  -4         61.08         66.95        17.00 o                         
   5   4  -3          9.62          7.20         5.86 o                         
   5   4  -2        896.83        904.05        63.24 o                         
   5   4  -1        495.92        632.06        53.03 o                         
   5   4   0          5.14         -1.15         3.36 o                         
   5   4   1         52.97         65.35         9.52 o                         
   5   4   2        353.66        375.80        19.29 o                         
   5   4   3       1871.37       2108.95        47.80 o                         
   5   4   4        265.17          4.54         6.15 o                         
   5   4   5         90.91        113.12         9.80 o                         
   5   4   6          0.83         -0.98         1.72 o                         
   5   4   7        579.70        599.50        35.32 o                         
   5   4   7        578.36        687.45        24.62 o                         
   5   4   9          9.81         -3.63         3.63 o                         
   5   4  10         70.33        103.00        19.95 o                         
   5   5  -5         27.78         42.04        13.97 o                         
   5   5  -4        134.87        133.51        23.39 o                         
   5   5  -3        758.96        753.57        56.31 o                         
   5   5  -2        303.26        320.17        29.04 o                         
   5   5  -1         61.46         65.07        12.93 o                         
   5   5   0         61.64         61.78        12.81 o                         
   5   5   1        625.24        634.92        37.84 o                         
   5   5   2       1100.81       1222.04        53.29 o                         
   5   5   3        152.11        170.26        18.19 o                         
   5   5   4        133.24        128.22        11.63 o                         
   5   5   5         29.41         43.86         7.88 o                         
   5   5   6        987.58       1139.85        32.99 o                         
   5   5   7        643.57        470.34        32.39 o                         
   5   5   8         19.02         37.93        13.11 o                         
   5   5   9         36.25         25.54        12.04 o                         
   5   6  -1          1.77         -2.33         4.35 o                         
   5   6   0        672.43        776.66        45.31 o                         
   5   6   1        624.02        642.74        40.01 o                         
   5   6   2          1.34         -0.33         4.50 o                         
   5   6   3        137.04        164.58        28.86 o                         
   5   6   4        111.81        102.03        16.85 o                         
   5   6   5        669.89        801.93        44.64 o                         
   5   6   6        268.78        379.77        43.72 o                         
   5   6   7         32.52         -4.40         4.40 o                         
   5   6   8         11.02         -4.24         4.24 o                         
   5   6   9        241.64          4.04       102.09 o                         
   5   7   1          9.93          9.38         9.35 o                         
   5   7   2         11.30         -4.38         4.38 o                         
   6  -2  -3        120.09        123.85        23.77 o                         
   6  -2  -2         34.99         42.03        15.11 o                         
   6  -2  -1         10.77          9.00         6.35 o                         
   6  -2   0         49.73         65.13         9.33 o                         
   6  -2   1        280.24        297.00        41.60 o                         
   6  -2   2         97.82        131.90        28.18 o                         
   6  -1  -3         14.66         18.94         9.25 o                         
   6  -1  -2          0.61          4.70         4.07 o                         
   6  -1  -1        312.60        318.37        28.93 o                         
   6  -1   0        331.04        440.14        34.99 o                         
   6  -1   1         58.84         67.56        13.70 o                         
   6  -1   2         49.86         47.58         5.39 o                         
   6  -1   3          0.67          1.09         5.53 o                         
   6  -1   4        410.64        498.24        37.26 o                         
   6  -1   5        294.10        305.45        39.84 o                         
   6   0  -4          3.93          8.62         7.44 o                         
   6   0  -3         12.25          5.51         3.83 o                         
   6   0  -2        231.01        257.16        20.40 o                         
   6   0  -1        534.02        574.43        30.88 o                         
   6   0   0         35.05         24.52         7.29 o                         
   6   0   1         20.41         18.80         6.22 o                         
   6   0   2        148.78        160.57        16.99 o                         
   6   0   3        351.68        360.51        14.40 o                         
   6   0   4        171.90        183.54        22.39 o                         
   6   0   5          0.70         -4.62         4.62 o                         
   6   0   6          0.48          9.10         7.86 o                         
   6   1  -4         20.27         31.67        13.53 o                         
   6   1  -3        429.88        453.45        31.45 o                         
   6   1  -2        210.45        224.28        22.79 o                         
   6   1  -1         17.48         23.68         8.32 o                         
   6   1   0          0.60         -0.10         3.14 o                         
   6   1   1        248.28        267.29        26.22 o                         
   6   1   2        876.05       1019.05        41.59 o                         
   6   1   3        172.92        186.33        12.72 o                         
   6   1   4         53.74         51.16         5.51 o                         
   6   1   5         15.17         10.47         6.90 o                         
   6   1   6        425.80        436.53        33.74 o                         
   6   2  -3         76.02         80.32        13.99 o                         
   6   2  -2         74.38         56.92        12.70 o                         
   6   2  -1         95.55        126.37        17.51 o                         
   6   2   0        405.11        413.10        31.25 o                         
   6   2   1        647.40        675.82        40.69 o                         
   6   2   2         19.86         39.53        10.56 o                         
   6   2   3        103.06        123.42        11.73 o                         
   6   2   4        106.81        120.96        10.45 o                         
   6   2   5        619.46        674.65        36.36 o                         
   6   2   6        388.90        462.60        52.55 o                         
   6   3  -3         13.93         30.88        12.33 o                         
   6   3  -2         14.16         13.81         6.17 o                         
   6   3  -1        566.98        617.42        38.52 o                         
   6   3   0        359.90        346.30        29.56 o                         
   6   3   1          0.19          4.66         3.29 o                         
   6   3   2         68.75         97.38        10.83 o                         
   6   3   3        183.67        215.34        17.84 o                         
   6   3   4        670.46        743.67        24.34 o                         
   6   3   5        140.61        144.64        11.57 o                         
   6   3   6         10.24         -3.03         3.03 o                         
   6   4  -1        176.62        184.91        28.98 o                         
   6   4   0         12.23         17.43         9.72 o                         
   6   4   1          0.65          4.77         4.76 o                         
   6   4   2        392.55        417.69        33.55 o                         
   6   4   3        668.20        729.51        34.47 o                         
   6   4   4         41.72         31.54         7.63 o                         
   6   4   5        125.14        122.17        16.85 o                         
  -6  -4  -5         17.46         24.70        11.61 o                         
  -6  -4  -4          5.82          4.20         7.25 o                         
  -6  -4  -3         93.24        106.30        16.89 o                         
  -6  -4  -2         54.78         88.46        21.62 o                         
  -6  -4  -1          0.09         -1.91         2.58 o                         
  -6  -4   0          1.71          5.48         4.09 o                         
  -6  -3  -7          0.15         -3.82         3.82 o                         
  -6  -3  -6          1.43          4.32         3.76 o                         
  -6  -3  -5         19.62         33.01        10.94 o                         
  -6  -3  -4         93.55         89.53        16.40 o                         
  -6  -3  -3         25.63         14.30         7.73 o                         
  -6  -3  -2          9.59          8.83         4.13 o                         
  -6  -3  -1          0.03         -2.18         2.18 o                         
  -6  -3   0         50.22         77.74         8.12 o                         
  -6  -3   1         79.11          2.32         3.43 o                         
  -6  -3   2          1.98         -2.93         2.93 o                         
  -6  -1  -8          0.38         -4.79         4.79 o                         
  -6  -1  -7         39.95         48.32        11.53 o                         
  -6  -1  -6         59.42         83.52        15.59 o                         
  -6  -1  -5          2.12          2.73         4.43 o                         
  -6  -1  -4          7.50          6.64         7.28 o                         
  -6  -1  -3         24.13         27.05         9.18 o                         
  -6  -1  -2        122.24        159.82        17.57 o                         
  -6  -1  -1         34.64         41.94         6.31 o                         
  -6  -1   0          0.08         -0.77         0.77 o                         
  -6  -1   1          2.44          5.06         4.37 o                         
  -6  -1   2         29.37         31.02         7.76 o                         
  -6   0  -7         13.91         13.68         6.19 o                         
  -6   0  -6          0.07         -1.45         2.58 o                         
  -6   0  -5          0.10         -2.71         2.93 o                         
  -6   0  -4         23.99         15.46         6.21 o                         
  -6   0  -3         49.07         61.94        10.80 o                         
  -6   0  -2         20.76         11.10         5.10 o                         
  -6   0  -1          2.85          3.72         2.32 o                         
  -6   0   0          4.89         -2.39         4.27 o                         
  -6   0   2         32.23         49.97        15.70 o                         
  -6   0   3          1.71         -4.41         4.41 o                         
  -6   1  -7          0.50          4.52         6.37 o                         
  -6   1  -6          0.34          4.40         6.20 o                         
  -6   1  -5         41.04         34.66        10.44 o                         
  -6   1  -4         57.30         53.77        13.52 o                         
  -6   1  -3          0.09         11.82         7.62 o                         
  -6   1  -2          6.96         -0.57         4.72 o                         
  -6   1  -1          8.21          9.58         2.48 o                         
  -6   1   0         46.19         49.65        12.85 o                         
  -6   1   1         43.62         53.53        17.51 o                         
  -6   1   2          0.09         -4.72         6.66 o                         
  -5  -7  -3         37.77          4.54        10.11 o                         
  -5  -7  -2          1.58         -4.21         4.21 o                         
  -5  -6  -6         37.51         31.55        11.80 o                         
  -5  -6  -5         93.48         86.10        15.06 o                         
  -5  -6  -4         15.60          9.04         5.26 o                         
  -5  -6  -3         19.12         16.23         7.29 o                         
  -5  -6  -2          0.19          4.01         4.01 o                         
  -5  -6  -1         87.07         96.18        22.85 o                         
  -5  -6   0         93.83         84.78        14.14 o                         
  -5  -6   1          0.25         -2.83         4.04 o                         
  -5  -6   2          8.42         -4.48         4.48 o                         
  -5  -6   3         17.80         -4.30         4.30 o                         
  -5  -6   4         50.60         -4.08         4.08 o                         
  -5  -4  -9          1.37          3.25         3.24 o                         
  -5  -4  -8         75.14         86.67        18.51 o                         
  -5  -4  -7         80.70         93.72        14.88 o                         
  -5  -4  -6          0.12          3.42         8.36 o                         
  -5  -4  -5         12.68         20.70        10.89 o                         
  -5  -4  -4         37.00         37.15         9.44 o                         
  -5  -4  -3        261.13        262.95        17.62 o                         
  -5  -4  -2         49.35         54.61         7.33 o                         
  -5  -4  -1          7.39         12.38         4.86 o                         
  -5  -4   0          0.72         -1.37         1.37 o                         
  -5  -4   1         69.20         77.27         7.90 o                         
  -5  -4   3          1.34          1.32         2.60 o                         
  -5  -4   4          8.52          0.23         3.29 o                         
  -5  -4   5          2.24         -2.20         3.28 o                         
  -5  -4   6         45.96         38.09        12.91 o                         
  -5  -3  -9         77.24        106.18        19.20 o                         
  -5  -3  -8         25.65         27.93         8.43 o                         
  -5  -3  -7         10.34          5.12         8.86 o                         
  -5  -3  -6          1.02         -2.86         3.08 o                         
  -5  -3  -5         99.05         96.62        12.98 o                         
  -5  -3  -4        139.44        158.26        14.35 o                         
  -5  -3  -3         16.49         14.73         4.69 o                         
  -5  -3  -2         12.63         11.68         4.19 o                         
  -5  -3  -1          3.49          2.55         1.89 o                         
  -5  -3   0        255.36        256.34        12.02 o                         
  -5  -3   1        105.51        119.78         8.79 o                         
  -5  -3   2          0.41         -1.30         1.30 o                         
  -5  -3   3          4.87          6.88         3.55 o                         
  -5  -3   4         19.71         29.18         6.32 o                         
  -5  -3   5         77.90         58.97        11.72 o                         
  -5  -3   6         13.97          6.39         4.01 o                         
  -5  -2 -10         68.96         84.40        20.61 o                         
  -5  -2  -9         12.40         15.07         7.72 o                         
  -5  -2  -8          4.68          0.29         3.30 o                         
  -5  -2  -7          0.00          1.88         2.88 o                         
  -5  -2  -6        116.04        143.59        17.73 o                         
  -5  -2  -5        171.27        189.39        20.53 o                         
  -5  -2  -4          0.04         -2.00         2.14 o                         
  -5  -2  -3         52.34         47.49         7.20 o                         
  -5  -2  -2         38.43         37.72         5.76 o                         
  -5  -2  -1        193.09        194.66        13.57 o                         
  -5  -2   0         96.57        105.70         8.12 o                         
  -5  -2   1          0.24         -1.25         1.25 o                         
  -5  -2   2         10.95         11.40         2.87 o                         
  -5  -2   4        130.47        162.24        15.95 o                         
  -5  -2   5         11.40          4.38         6.18 o                         
  -5  -2   6          3.54          4.37         7.55 o                         
  -5  -1  -6         57.61         57.72        15.90 o                         
  -5   0  -8         83.20         76.97        18.81 o                         
  -5   0  -7         24.15         22.77         5.92 o                         
  -5   0  -6         10.14         10.99         3.91 o                         
  -5   0  -5          0.12         -2.38         3.42 o                         
  -5   0  -4        143.86        154.97        13.10 o                         
  -5   0  -3        219.13        232.58        13.82 o                         
  -5   0  -2          2.97         -0.56         1.86 o                         
  -5   0  -1         13.62         10.76         3.48 o                         
  -5   0   0          7.51         12.98         2.89 o                         
  -5   0   1        147.59        148.83        10.86 o                         
  -5   0   2        101.80         94.85         9.12 o                         
  -5   0   3          5.54          1.29         2.11 o                         
  -5   0   4         11.27          1.37         2.18 o                         
  -5   0   5         22.03         -1.61         2.45 o                         
  -5   1  -8          3.96          4.72         4.56 o                         
  -5   1  -7          0.34          0.47         3.16 o                         
  -5   1  -6          1.63         -2.18         2.18 o                         
  -5   1  -5         72.10         78.48        10.91 o                         
  -5   1  -4         60.71         73.14        10.90 o                         
  -5   1  -3          1.05          0.40         2.56 o                         
  -5   1  -2          0.09         -0.51         2.47 o                         
  -5   1  -1         44.18         50.63         7.58 o                         
  -5   1   0        150.82        164.97        15.14 o                         
  -5   1   1         23.92         14.28         4.50 o                         
  -5   1   2          0.87          4.16         3.58 o                         
  -5   1   3          1.29         -2.12         2.20 o                         
  -5   1   4         46.03          3.07         2.80 o                         
  -5   1   5         38.49          2.79         2.67 o                         
  -5   1   6          0.35         -2.80         2.80 o                         
  -5   2  -8          1.08          4.13         5.82 o                         
  -5   2  -7         22.36         17.07         7.85 o                         
  -5   2  -6         73.21         71.34        13.55 o                         
  -5   2  -5         14.63         24.91         8.01 o                         
  -5   2  -4          2.94          4.30         4.70 o                         
  -5   2  -3          2.58          0.05         3.10 o                         
  -5   2  -2         66.11         80.29        20.89 o                         
  -5   2  -1        112.24        138.50         9.60 o                         
  -5   2   0          7.65          0.54         2.78 o                         
  -5   2   1          9.38          7.58         3.75 o                         
  -5   2   2          4.75         -0.34         3.43 o                         
  -5   2   3         91.34         77.05        11.15 o                         
  -5   2   4         54.25         55.00         9.08 o                         
  -5   2   5          0.17         -1.04         2.48 o                         
  -5   2   6          4.63          3.78         5.33 o                         
  -5   2   7          6.89         10.58         7.85 o                         
  -5   3  -8         13.04         26.82        12.60 o                         
  -5   3  -7         29.65         13.67         9.09 o                         
  -5   3  -6         19.87         25.94         8.35 o                         
  -5   3  -4          3.23         -4.55         7.86 o                         
  -5   3  -3         50.65         98.03        13.74 o                         
  -5   3  -2         33.26         46.61         7.39 o                         
  -5   3  -1          1.32          1.41         1.58 o                         
  -5   3   5          0.68          8.57         7.40 o                         
  -5   4  -6          0.00         -2.37         2.37 o                         
  -5   4  -5         11.57         17.36         6.17 o                         
  -5   4  -4         32.77         60.02        10.13 o                         
  -5   4  -3         30.34         43.31         8.58 o                         
  -5   4  -2          0.07          1.86         2.87 o                         
  -5   4  -1          0.29          1.20         1.56 o                         
  -5   4   0         26.15         19.41         8.16 o                         
  -5   4   1         44.59         29.46        11.31 o                         
  -5   4   2          2.51         17.03        13.88 o                         
  -5   5  -5         20.57         -2.44         2.44 o                         
  -5   5  -4          3.74          6.28         5.11 o                         
  -5   5  -3          0.15         -1.75         1.75 o                         
  -5   5  -1         18.63         42.88        16.00 o                         
  -5   5   0         23.71         48.32        15.98 o                         
  -5   5   1          2.81         16.19        10.77 o                         
  -4  -9  -2         44.97         -4.26         4.26 o                         
  -4  -8  -4          6.83         -4.65         4.65 o                         
  -4  -8  -3         77.58         -4.35         4.35 o                         
  -4  -8  -2         32.31         -4.10         4.10 o                         
  -4  -8  -1          4.53          7.62         6.58 o                         
  -4  -8   0          3.47         -3.20         3.20 o                         
  -4  -8   1         20.83         23.50         9.26 o                         
  -4  -8   2         48.05         -4.09         4.09 o                         
  -4  -6  -9         15.79         22.19        11.06 o                         
  -4  -6  -8         17.84         42.25        14.84 o                         
  -4  -6  -7          2.97          5.57         5.48 o                         
  -4  -6  -6         98.82        109.40        16.22 o                         
  -4  -6  -5        144.99        185.26        20.70 o                         
  -4  -6  -4          1.29          1.69         3.50 o                         
  -4  -6  -3         15.76         23.15         8.25 o                         
  -4  -6  -2          6.38          4.23         3.17 o                         
  -4  -6  -1        220.13        234.99        30.47 o                         
  -4  -6   0        114.54        145.97        23.85 o                         
  -4  -6   1          5.45          7.19         4.52 o                         
  -4  -6   2          6.14         15.14         7.11 o                         
  -4  -6   3         24.92         30.53         5.62 o                         
  -4  -6   5          9.86          6.07         4.95 o                         
  -4  -5  -9         11.64          9.05         6.73 o                         
  -4  -5  -8          0.52         -0.95         2.67 o                         
  -4  -5  -7        120.51        157.55        18.75 o                         
  -4  -5  -6        138.45        176.73        27.02 o                         
  -4  -5  -5          0.40         -1.65         3.04 o                         
  -4  -5  -4         63.96         52.70         8.76 o                         
  -4  -5  -3         41.86         33.47         6.85 o                         
  -4  -5  -2        299.35        326.45        18.18 o                         
  -4  -5  -1         55.39         54.39         7.78 o                         
  -4  -5   0          2.82          5.06         2.44 o                         
  -4  -5   1          4.76          0.52         2.01 o                         
  -4  -5   2        101.04        127.69        11.85 o                         
  -4  -5   4          6.93          8.25         1.91 o                         
  -4  -5   5          7.66          9.47         4.73 o                         
  -4  -5   6          2.82          3.25         5.61 o                         
  -4  -4  -9         21.50         27.54         8.35 o                         
  -4  -4  -8        178.00        216.52        20.71 o                         
  -4  -4  -7         55.73         49.49         8.22 o                         
  -4  -4  -6         14.58         14.38         5.10 o                         
  -4  -4  -5          0.44         -0.57         2.93 o                         
  -4  -4  -4        161.16        153.07        14.53 o                         
  -4  -4  -3        234.42        223.21        14.19 o                         
  -4  -4  -2         25.17         18.34         4.34 o                         
  -4  -4  -1         85.07         88.43        10.44 o                         
  -4  -4   0          3.77          3.49         2.94 o                         
  -4  -4   1        314.97        321.09        17.04 o                         
  -4  -4   2        114.99        107.83         7.94 o                         
  -4  -4   3          0.25         -0.50         1.69 o                         
  -4  -4   4          7.58          7.24         2.48 o                         
  -4  -4   5         31.98         40.80         7.70 o                         
  -4  -4   6        107.03        105.40        18.70 o                         
  -4  -4   7         27.06         24.74         9.09 o                         
  -4  -2 -10         69.75         67.33        20.67 o                         
  -4  -2  -9          0.86         -2.20         2.20 o                         
  -4  -2  -8         11.11         13.53         9.01 o                         
  -4  -2  -7         18.43         20.28         6.79 o                         
  -4  -2  -6        198.22        244.41        16.35 o                         
  -4  -2  -5        120.34        122.81        14.91 o                         
  -4  -2  -4          4.22          3.59         2.66 o                         
  -4  -2  -3          1.06         -1.99         1.99 o                         
  -4  -2  -2        164.51        152.90        10.63 o                         
  -4  -2  -1        504.18        460.37        18.11 o                         
  -4  -2   0         39.55         42.06         4.74 o                         
  -4  -2   1         39.93         47.51         4.89 o                         
  -4  -2   2         11.88          6.63         1.95 o                         
  -4  -2   3        185.84        183.07        11.65 o                         
  -4  -2   4        126.51        123.33        22.26 o                         
  -4  -2   5          0.29          0.62         1.88 o                         
  -4  -2   6         13.68         12.36         4.92 o                         
  -4  -2   7         10.40          9.86         4.66 o                         
  -4  -2   8         80.58         64.28        16.87 o                         
  -4  -1 -11         35.05         30.79        13.54 o                         
  -4  -1 -10          0.06         -1.40         4.04 o                         
  -4  -1  -9          6.04          3.87         5.11 o                         
  -4  -1  -8         42.96         37.53        10.27 o                         
  -4  -1  -7        272.12        306.73        15.76 o                         
  -4  -1  -6         37.44         37.99         5.11 o                         
  -4  -1  -5         48.25         51.66         5.81 o                         
  -4  -1  -4          9.14          5.99         3.10 o                         
  -4  -1  -3        264.11        258.10        12.46 o                         
  -4  -1  -2        463.60        460.83        17.40 o                         
  -4  -1  -1         10.83          5.96         2.60 o                         
  -4  -1   0         47.49         55.60         8.47 o                         
  -4  -1   1         10.28          8.09         2.42 o                         
  -4  -1   2        413.41        488.12        13.79 o                         
  -4  -1   3        204.57        187.44        13.27 o                         
  -4  -1   4          1.46          0.59         1.80 o                         
  -4  -1   5         16.53         10.90         2.91 o                         
  -4  -1   6         29.36         25.22        11.37 o                         
  -4  -1   7         91.54         53.65        15.14 o                         
  -4  -1   8         12.76         13.78         8.42 o                         
  -4  -1   9          1.17          3.22         4.54 o                         
  -4   0  -9         63.91        104.04        19.68 o                         
  -4   0  -8        100.20        121.40        10.50 o                         
  -4   0  -7         30.44         21.62         3.76 o                         
  -4   0  -6          4.70          4.76         2.04 o                         
  -4   0  -5          5.03          3.41         1.83 o                         
  -4   0  -4        276.34        319.44        14.59 o                         
  -4   0  -3        144.80        151.31        10.33 o                         
  -4   0  -2          1.42         -1.36         1.36 o                         
  -4   0  -1         18.31         13.15         2.92 o                         
  -4   0   0         91.43         95.99         8.75 o                         
  -4   0   1        282.88        303.98         8.41 o                         
  -4   0   2         61.63         53.68         6.38 o                         
  -4   0   3          8.62          7.74         2.79 o                         
  -4   0   4          0.65         -0.03         1.26 o                         
  -4   0   5        137.10        120.69         7.87 o                         
  -4   0   6         89.89         93.17        12.75 o                         
  -4   0   7          2.61         -3.66         3.66 o                         
  -4   0   8          5.03         10.69         7.11 o                         
  -4   0   9          5.45          6.78         7.55 o                         
  -4   2  -9          0.72         -3.21         4.53 o                         
  -4   2  -8          0.01         -2.53         2.53 o                         
  -4   2  -7         21.57         18.03         6.02 o                         
  -4   2  -6        121.30        140.28        13.64 o                         
  -4   2  -5         31.50         59.30         9.13 o                         
  -4   2  -4         19.13         27.51         6.07 o                         
  -4   2  -3         15.41         15.19         6.32 o                         
  -4   2  -2        189.54        209.60        20.25 o                         
  -4   2  -1        169.41        215.19        12.01 o                         
  -4   2   0          5.73          9.38         2.15 o                         
  -4   2   1          6.57          5.51         3.16 o                         
  -4   2   2         21.00         20.02         5.53 o                         
  -4   2   3        164.87        167.70        12.90 o                         
  -4   2   4         38.42         52.52         6.78 o                         
  -4   2   5         12.98          1.86         2.40 o                         
  -4   2   6          0.02         -0.41         2.01 o                         
  -4   2   7         24.82         20.27         5.04 o                         
  -4   2   8         36.41         24.69         7.50 o                         
  -4   2   9          3.27         11.57         8.59 o                         
  -4   3  -8         38.54         26.18        12.37 o                         
  -4   3  -7         55.41         62.66        14.89 o                         
  -4   3  -6          0.01         -3.30         4.66 o                         
  -4   3  -5          1.65          7.09         8.67 o                         
  -4   3  -4          7.78         13.35         4.20 o                         
  -4   3  -3        114.77        148.01        11.06 o                         
  -4   3  -2         85.95        124.45        11.01 o                         
  -4   3  -1          4.41          3.34         2.05 o                         
  -4   3   0          2.37          4.45         1.74 o                         
  -4   3   1         89.48         88.12        10.06 o                         
  -4   3   2        164.55        212.78        17.46 o                         
  -4   3   3         15.25         13.69         4.41 o                         
  -4   3   4          2.76          3.24         2.77 o                         
  -4   3   5          0.04         -1.90         1.90 o                         
  -4   3   6         47.33         34.40         6.93 o                         
  -4   3   7         45.57         48.56        10.68 o                         
  -4   3   8          0.41         -4.33         4.33 o                         
  -4   4  -7          1.10          3.16         4.46 o                         
  -4   4  -6          0.11          0.36         4.36 o                         
  -4   4  -5         26.50         49.08         9.42 o                         
  -4   4  -4         89.65        131.78        14.83 o                         
  -4   4  -3          8.14         15.36         5.01 o                         
  -4   4  -2          4.84          6.39         2.90 o                         
  -4   4  -1          0.07         -0.50         2.85 o                         
  -4   4   0         62.38         45.73        10.95 o                         
  -4   4   1         75.62         78.34        14.91 o                         
  -4   4   2          3.39         -5.10         5.10 o                         
  -4   4   3          7.24         13.49         7.96 o                         
  -4   4   4         10.64         15.88         7.90 o                         
  -4   4   5         74.31         50.76        13.50 o                         
  -4   4   6         17.09          9.78         9.76 o                         
  -4   6  -5          0.15         -1.74         2.50 o                         
  -4   6  -4          0.02         -2.37         2.37 o                         
  -4   6  -3         13.42         12.64         6.64 o                         
  -4   6  -2         34.46         60.08        11.70 o                         
  -4   6  -1         12.10         12.16         9.90 o                         
  -4   6   0          1.14         -4.64         4.64 o                         
  -4   6   1          0.60          5.22         7.36 o                         
  -4   6   2         21.39         23.01        12.83 o                         
  -4   7  -4          4.69         -2.50         2.50 o                         
  -4   7  -3         15.81         -2.29         2.29 o                         
  -4   7   0          0.47         -4.82         6.79 o                         
  -4   7   1         12.95          5.44         7.67 o                         
  -3  -8  -5         15.61          9.67         8.35 o                         
  -3  -8  -4         17.78         11.29         6.13 o                         
  -3  -8  -3        129.34        101.90        22.01 o                         
  -3  -8  -2         15.42         22.15         7.02 o                         
  -3  -8  -1          6.36          6.11         4.32 o                         
  -3  -8   0          0.03          3.31         3.62 o                         
  -3  -8   1         50.66         60.14        10.23 o                         
  -3  -8   2         73.54        107.22        18.13 o                         
  -3  -8   3          0.99          3.30         4.65 o                         
  -3  -7  -7         17.31         15.23         7.58 o                         
  -3  -7  -6          1.45          4.93         4.02 o                         
  -3  -7  -5        106.33        126.58        25.13 o                         
  -3  -7  -4        114.43        126.85        18.14 o                         
  -3  -7  -3          1.42          3.88         3.08 o                         
  -3  -7  -2         33.46         31.06         8.64 o                         
  -3  -7  -1          0.65         -3.39         3.39 o                         
  -3  -7   0        194.01        177.83        18.36 o                         
  -3  -7   1         70.05         96.35        12.27 o                         
  -3  -7   2          2.59         -1.01         2.97 o                         
  -3  -7   3          3.29          1.14         2.44 o                         
  -3  -7   4         26.59         30.57        10.37 o                         
  -3  -6  -8         17.88         35.16        10.84 o                         
  -3  -6  -7          0.04          9.63         8.32 o                         
  -3  -6  -6        165.76        148.32        15.13 o                         
  -3  -6  -5        218.61        229.73        17.95 o                         
  -3  -6  -4          0.07          3.49         2.48 o                         
  -3  -6  -3         57.81         67.55         9.48 o                         
  -3  -6  -2         55.05         53.20         9.02 o                         
  -3  -6  -1        217.61        261.68        16.18 o                         
  -3  -6   0         67.81         76.08         7.98 o                         
  -3  -6   1          7.05          3.10         2.42 o                         
  -3  -6   2         15.22         20.35         4.69 o                         
  -3  -6   3         70.72         90.23         9.24 o                         
  -3  -6   5          7.48          7.45         5.54 o                         
  -3  -5   4          2.42         51.84         4.61 o                         
  -3  -4 -10          7.97         17.04         7.37 o                         
  -3  -4  -9         46.40         57.31         7.90 o                         
  -3  -4  -8        251.16        260.65        15.88 o                         
  -3  -4  -7         39.84         36.65         6.18 o                         
  -3  -4  -6         84.66         88.90         9.09 o                         
  -3  -4  -5          9.71          6.28         3.71 o                         
  -3  -4  -4        320.74        351.03        24.00 o                         
  -3  -4  -3        527.86        517.51        22.90 o                         
  -3  -4  -2          0.71         -0.14         2.07 o                         
  -3  -4  -1         55.54         53.40         6.49 o                         
  -3  -4   0         29.64         29.57         5.29 o                         
  -3  -4   1        473.98        469.24        18.98 o                         
  -3  -4   2        270.36        250.68        12.76 o                         
  -3  -4   3          8.48         11.93         2.67 o                         
  -3  -4   4         15.48         16.09         1.91 o                         
  -3  -4   5         56.61         53.32         9.18 o                         
  -3  -4   6        129.37         93.76        16.34 o                         
  -3  -3 -11          0.02         -5.50         5.50 o                         
  -3  -3 -10         88.34         96.83        15.40 o                         
  -3  -3  -9        141.28        167.87        13.62 o                         
  -3  -3  -8          3.47          1.07         2.31 o                         
  -3  -3  -7         12.48         17.00         4.40 o                         
  -3  -3  -6         20.57         25.20         4.69 o                         
  -3  -3  -5        417.78        483.48        18.69 o                         
  -3  -3  -4        191.23        203.20        16.89 o                         
  -3  -3  -3         36.30         33.62         5.28 o                         
  -3  -3  -2         32.78         22.49         3.97 o                         
  -3  -3  -1        227.52        223.96        13.00 o                         
  -3  -3   0        638.56        601.41        20.29 o                         
  -3  -3   1         34.38         32.73         5.69 o                         
  -3  -3   2         36.21         35.58         4.70 o                         
  -3  -3   3          4.81          3.44         1.48 o                         
  -3  -3   4        304.92        320.15        10.92 o                         
  -3  -3   5        194.51        178.49        15.83 o                         
  -3  -3   6          0.05         -1.72         1.72 o                         
  -3  -3   7         13.07          8.02         4.36 o                         
  -3  -2 -12          2.72         -5.41         5.41 o                         
  -3  -2 -11         75.36        104.30        24.95 o                         
  -3  -2  -9          0.51         -1.51         1.51 o                         
  -3  -2  -8         40.16         44.30         6.07 o                         
  -3  -2  -7        132.79        138.60        10.30 o                         
  -3  -2  -6        602.98        621.99        25.27 o                         
  -3  -2  -5        119.88        123.47         9.28 o                         
  -3  -2  -4         41.97         57.14         7.61 o                         
  -3  -2  -3         25.77         28.19         5.51 o                         
  -3  -2  -2        489.97        486.93        19.39 o                         
  -3  -2  -1        802.30        771.12        23.70 o                         
  -3  -2   0         19.90         25.24         3.98 o                         
  -3  -2   1        193.92        203.90         8.61 o                         
  -3  -2   2          9.31         11.16         1.99 o                         
  -3  -2   3        473.09        514.81        15.08 o                         
  -3  -2   4        233.35        244.78        11.89 o                         
  -3  -2   5          0.10         -2.36         2.62 o                         
  -3  -2   6         22.25         17.14         5.22 o                         
  -3  -2   7         46.22         33.12         6.74 o                         
  -3  -2   8        114.18         90.82        10.02 o                         
  -3  -2   9         23.50         12.31         7.36 o                         
  -3   0 -11          1.40         -4.39         4.39 o                         
  -3   0 -10          1.49          5.29         3.62 o                         
  -3   0  -9        110.40        120.66        10.31 o                         
  -3   0  -8        173.71        185.98        11.48 o                         
  -3   0  -7          8.56         10.55         2.50 o                         
  -3   0  -6         38.64         36.76         4.05 o                         
  -3   0  -5         92.43        105.81         7.23 o                         
  -3   0  -4        442.48        483.17        13.89 o                         
  -3   0  -3        297.01        296.86        10.98 o                         
  -3   0  -2         47.31         52.38         7.08 o                         
  -3   0  -1         23.63         17.38         3.48 o                         
  -3   0   0        510.49        478.86        23.00 o                         
  -3   0   1        921.90        976.17        14.36 o                         
  -3   0   2         25.89         25.83         4.56 o                         
  -3   0   3         54.73         36.10         4.62 o                         
  -3   0   4          4.47          0.68         1.51 o                         
  -3   0   5        198.63        166.85         8.44 o                         
  -3   0   6        203.18        166.48         8.59 o                         
  -3   0   7          2.85          8.67         5.14 o                         
  -3   0   8         20.42         22.28         8.79 o                         
  -3   0   9         14.91         15.72         7.84 o                         
  -3   1 -10         98.58        163.70        26.29 o                         
  -3   1  -9         51.30         56.95         6.24 o                         
  -3   1  -8          0.54         -0.82         0.98 o                         
  -3   1  -7          1.79          1.88         1.44 o                         
  -3   1  -6         87.71         90.07         6.87 o                         
  -3   1  -5        470.58        476.94        15.68 o                         
  -3   1  -4         28.83         24.13         4.32 o                         
  -3   1  -3        101.77        107.34         8.51 o                         
  -3   1  -2          4.32          1.60         2.28 o                         
  -3   1  -1        381.96        345.69        17.48 o                         
  -3   1   0        427.47        429.42        16.87 o                         
  -3   1   1          6.86          6.64         2.53 o                         
  -3   1   2         37.17         34.18         5.61 o                         
  -3   1   3         54.18         41.48         5.57 o                         
  -3   1   4        498.94        444.26        16.37 o                         
  -3   1   5         84.21         63.47         5.58 o                         
  -3   1   6         10.21          6.43         2.19 o                         
  -3   1   7          0.12         -0.56         1.21 o                         
  -3   1   8         34.36         29.30         3.27 o                         
  -3   2  -9          0.87          3.54         4.63 o                         
  -3   2  -8          0.08          0.55         2.32 o                         
  -3   2  -7        140.86        161.53        12.06 o                         
  -3   2  -6        186.07        203.81        14.18 o                         
  -3   2  -5         13.51          9.41         3.95 o                         
  -3   2  -4          6.11          7.93         3.71 o                         
  -3   2  -3         21.99         19.04         4.71 o                         
  -3   2  -2        447.28        501.77        22.28 o                         
  -3   2  -1        188.51        239.17        10.83 o                         
  -3   2   0         25.53         31.43         3.68 o                         
  -3   2   1         30.87         28.03         5.22 o                         
  -3   2   2        163.53        190.34        13.77 o                         
  -3   2   3        295.05        295.68        18.50 o                         
  -3   2   4         38.52         22.95         5.75 o                         
  -3   2   5         10.66         17.33         6.29 o                         
  -3   2   6          0.19          2.96         3.04 o                         
  -3   2   7        129.87        102.51         9.27 o                         
  -3   2   8         82.32         72.43         6.38 o                         
  -3   2   9          0.03         -2.74         2.74 o                         
  -3   4  -8         24.96         36.21         8.79 o                         
  -3   4  -7          0.77          0.38         2.00 o                         
  -3   4  -6          1.88          1.32         2.44 o                         
  -3   4  -5         46.15         58.40         7.24 o                         
  -3   4  -4        131.38        157.99        11.37 o                         
  -3   4  -3         16.18         22.97         3.86 o                         
  -3   4  -2         11.87         11.54         3.33 o                         
  -3   4  -1         16.31         18.66         4.99 o                         
  -3   4   0        161.46        202.35        12.10 o                         
  -3   4   1        154.20        114.95        15.32 o                         
  -3   4   2          0.17         -2.15         2.15 o                         
  -3   4   3          6.74         -0.95         3.04 o                         
  -3   4   4         35.70         17.66         5.43 o                         
  -3   4   5         95.44         87.28        15.43 o                         
  -3   4   6         19.05          9.85         6.49 o                         
  -3   4   7          7.47          8.57         7.41 o                         
  -3   4   8          0.20         -4.13         4.13 o                         
  -3   4   9         19.93         35.51        14.18 o                         
  -3   5  -7         10.29         16.96         8.29 o                         
  -3   5  -6         51.45         74.07        16.30 o                         
  -3   5  -5         32.24         41.58         9.04 o                         
  -3   5  -4          0.44          1.37         2.18 o                         
  -3   5  -3          3.36          1.38         2.51 o                         
  -3   5  -2         21.08         24.99         4.32 o                         
  -3   5  -1        144.13        176.87        10.72 o                         
  -3   5   0         28.53         28.44         6.89 o                         
  -3   5   1         16.39         21.43         6.32 o                         
  -3   5   2          0.48         -2.23         3.99 o                         
  -3   5   3         72.43         70.93        13.68 o                         
  -3   5   4        107.71        110.16        26.94 o                         
  -3   5   5          4.25          5.79         8.17 o                         
  -3   5   6          9.87         18.11        10.44 o                         
  -3   5   7          1.77          4.78         8.25 o                         
  -3   5   8         37.80         18.48        10.30 o                         
  -3   6  -6         26.98         50.83        14.17 o                         
  -3   6  -5          0.07         -2.84         4.00 o                         
  -3   6  -4          0.82          2.49         2.48 o                         
  -3   6  -3         25.83         32.23         7.22 o                         
  -3   6  -2         60.11         87.77        11.19 o                         
  -3   6  -1          7.76         14.90         5.51 o                         
  -3   6   0          1.08          4.23         5.98 o                         
  -3   6   1          0.77         -4.77         4.77 o                         
  -3   6   2         41.21         83.88        22.81 o                         
  -3   6   3         49.66         28.19        15.92 o                         
  -3   6   4          0.11         -5.96         8.41 o                         
  -3   6   5          1.11         -6.20         6.20 o                         
  -3   8   1         10.28         10.91        10.87 o                         
  -2  -9  -4         10.51         -4.81         4.81 o                         
  -2  -9  -3         13.61         -4.53         4.53 o                         
  -2  -9  -2         62.75          2.62         4.07 o                         
  -2  -9  -1          6.57          0.20         3.60 o                         
  -2  -9   0          2.01         -1.46         2.89 o                         
  -2  -9   1          0.81          3.81         5.37 o                         
  -2  -8  -5          0.20         17.63        10.77 o                         
  -2  -8  -4         84.33        120.74        14.68 o                         
  -2  -8  -3        100.61        103.38        15.88 o                         
  -2  -8  -2          6.98          9.63         4.96 o                         
  -2  -8  -1         26.98         43.50         8.31 o                         
  -2  -8   0          2.92         18.78         7.28 o                         
  -2  -8   1        109.47        190.40        18.27 o                         
  -2  -8   2         33.25         33.49        11.37 o                         
  -2  -8   3          1.85         -1.18         2.80 o                         
  -2  -7  -7         27.86         48.40        12.54 o                         
  -2  -7  -6          1.30          0.09         3.37 o                         
  -2  -7  -5        113.16        112.43        23.25 o                         
  -2  -7  -4        165.30        188.38        21.15 o                         
  -2  -7  -3          0.06          3.79         4.72 o                         
  -2  -7  -2         23.11         31.67         5.94 o                         
  -2  -7  -1         38.47         25.14         5.99 o                         
  -2  -7   0        157.60        224.82        16.49 o                         
  -2  -7   1         82.90        123.85        12.43 o                         
  -2  -7   2          2.99         -0.83         2.61 o                         
  -2  -7   3          3.80         -0.96         2.52 o                         
  -2  -7   4         36.63          4.19         2.72 o                         
  -2  -7   5         58.94         49.70        10.47 o                         
  -2  -6  -9          0.20         -3.79         3.79 o                         
  -2  -6  -8         13.96         -0.53         4.77 o                         
  -2  -6  -7         25.95         18.94        11.58 o                         
  -2  -6  -6        204.80        218.88        23.46 o                         
  -2  -6  -5         61.35         51.84         8.99 o                         
  -2  -6  -4         41.97         43.44        10.03 o                         
  -2  -6  -3         11.94          6.74         3.37 o                         
  -2  -6  -2        133.71        148.01        10.97 o                         
  -2  -6  -1        356.00        408.52        19.77 o                         
  -2  -6   0         10.84          9.40         3.66 o                         
  -2  -6   1         46.81         49.91         8.87 o                         
  -2  -6   2         12.17         10.96         3.15 o                         
  -2  -6   3        199.88        238.29        14.10 o                         
  -2  -6   4        119.65        127.22         9.37 o                         
  -2  -5 -11         36.23         55.18        18.72 o                         
  -2  -5 -10          3.36         15.85         7.72 o                         
  -2  -5  -9         18.83         34.53        10.18 o                         
  -2  -5  -8         59.94        105.38        13.44 o                         
  -2  -5  -7        366.80        456.58        26.03 o                         
  -2  -5  -6         53.92         40.22         9.38 o                         
  -2  -5  -5         53.42         43.00         7.55 o                         
  -2  -5  -4          7.34          7.21         3.09 o                         
  -2  -5  -3        304.46        305.96        17.55 o                         
  -2  -5  -2        450.28        494.20        17.65 o                         
  -2  -5  -1          1.42          3.39         2.42 o                         
  -2  -5   0         88.63         52.18        12.77 o                         
  -2  -5   1          5.89          1.13         2.28 o                         
  -2  -5   2        370.63        407.64        13.34 o                         
  -2  -5   3        150.39        179.15        10.93 o                         
  -2  -5   4          0.82          0.75         1.84 o                         
  -2  -4  -6         38.46         42.62         9.94 o                         
  -2  -4  -5         27.41         43.79         8.26 o                         
  -2  -4  -4        723.40        655.25        29.84 o                         
  -2  -4  -3        297.87        287.62        14.11 o                         
  -2  -4  -2         19.31         18.08         5.29 o                         
  -2  -4  -1         29.41         24.55         5.98 o                         
  -2  -4   0        294.42        327.74        19.79 o                         
  -2  -4   1        532.73        534.17        16.61 o                         
  -2  -4   2         52.08         60.23         7.16 o                         
  -2  -4   3         71.86         69.89         5.53 o                         
  -2  -4   4          0.78          2.14         5.23 o                         
  -2  -3  -6        160.44        173.46        18.41 o                         
  -2  -3  -5        630.68        706.72        47.58 o                         
  -2  -3  -3         59.63         61.63        10.53 o                         
  -2  -3  -2         36.50         46.04        10.47 o                         
  -2  -3  -1        711.69        642.74        25.07 o                         
  -2  -3   0       1251.87       1387.81        27.15 o                         
  -2  -3   1         44.31         41.93         4.96 o                         
  -2  -3   2        153.73        154.36        11.24 o                         
  -2  -3   3         31.61         50.50         7.70 o                         
  -2  -2 -12         14.66         31.28        13.75 o                         
  -2  -2 -11        130.47        152.86        18.53 o                         
  -2  -2 -10         53.80         67.60         9.43 o                         
  -2  -2  -9         14.30         29.61         6.46 o                         
  -2  -2  -8          0.89          1.41         1.77 o                         
  -2  -2  -7        141.80        159.06         9.96 o                         
  -2  -2  -6        548.20        609.91        18.83 o                         
  -2  -2  -5         49.35         53.68         5.55 o                         
  -2  -2  -4        281.72        271.82        14.02 o                         
  -2  -2  -3         26.56         27.47         3.76 o                         
  -2  -2  -2        910.30        890.52        37.35 o                         
  -2  -2  -1        617.55        529.18        18.86 o                         
  -2  -2   0          1.24          1.51         1.20 o                         
  -2  -2   1         26.18         17.33         2.67 o                         
  -2  -2   2        164.99        149.11         8.76 o                         
  -2  -2   3        947.17        940.14        15.05 o                         
  -2  -2   4        180.96        135.27         9.32 o                         
  -2  -2   5         73.30         55.28         7.34 o                         
  -2  -2   6          1.34          1.72         1.52 o                         
  -2  -2   7        119.81         95.10         8.94 o                         
  -2  -1 -12         56.63        116.63        25.48 o                         
  -2  -1 -11         12.83          4.56         7.88 o                         
  -2  -1 -10          8.84         13.03         8.67 o                         
  -2  -1  -9          0.65         -0.96         1.88 o                         
  -2  -1  -8        290.32        361.32        13.55 o                         
  -2  -1  -7        376.81        418.76        13.54 o                         
  -2  -1  -6          2.01          2.28         1.51 o                         
  -2  -1  -5         25.24         28.25         3.68 o                         
  -2  -1  -4        109.64        110.07         6.23 o                         
  -2  -1  -3        988.28       1013.67        19.91 o                         
  -2  -1  -2        484.72        467.34        13.54 o                         
  -2  -1  -1        228.61        220.58        10.55 o                         
  -2  -1   0        120.47        105.52         9.34 o                         
  -2  -1   1        664.84        751.64        17.36 o                         
  -2  -1   2       1088.63       1075.87        16.13 o                         
  -2  -1   3         27.83         24.15         2.34 o                         
  -2  -1   4         30.59         27.83         4.02 o                         
  -2  -1   5          1.28         -1.97         1.97 o                         
  -2  -1   6        335.57        308.58        15.80 o                         
  -2  -1   7        266.14        192.70        11.43 o                         
  -2  -1   8          1.89         -1.82         1.82 o                         
  -2  -1   9          8.90          3.25         3.63 o                         
  -2   0  -9        213.00        191.76         9.55 o                         
  -2   0  -6         32.89         42.51         4.68 o                         
  -2   0  -5        356.16        386.35        13.10 o                         
  -2   0  -4       1359.57       1418.72        25.96 o                         
  -2   0  -3        124.18        126.42         7.32 o                         
  -2   0  -2         91.77         97.30         6.39 o                         
  -2   0  -1          0.31          1.53         2.47 o                         
  -2   0   0        952.53        801.69        20.47 o                         
  -2   0   1        859.34        977.64        13.09 o                         
  -2   0   2          2.64          1.87         1.27 o                         
  -2   0   3        227.52        216.77         9.29 o                         
  -2   0   4         60.77         58.92         5.53 o                         
  -2   0   5        615.05        526.16        19.46 o                         
  -2   0   6        100.09         90.10         7.13 o                         
  -2   0   8          3.29          9.58         2.64 o                         
  -2   0   9         55.39         44.25         9.84 o                         
  -2   0  10        101.82         77.03        11.32 o                         
  -2   1  -6        229.09        273.89        15.75 o                         
  -2   1  -5        395.01        464.81        24.20 o                         
  -2   1  -4         35.08         33.51         8.26 o                         
  -2   1  -3         64.02         53.63         9.54 o                         
  -2   1  -2        126.92        136.99        15.95 o                         
  -2   1  -1       1246.54       1141.44        31.22 o                         
  -2   1   0        556.45        540.73        23.78 o                         
  -2   1   1          5.28          2.06         2.38 o                         
  -2   1   2         28.62         31.45         7.86 o                         
  -2   1   3        304.64        320.62        18.75 o                         
  -2   2 -10          8.65         11.93         5.82 o                         
  -2   2  -9         14.12         14.81         3.74 o                         
  -2   2  -8         23.16         34.06         6.64 o                         
  -2   2  -7        280.94        315.22        13.17 o                         
  -2   2  -6        152.87        186.75        11.46 o                         
  -2   2  -5         30.71         32.30         5.31 o                         
  -2   2  -4         54.02         61.28         6.98 o                         
  -2   2  -3        183.84        198.74        12.16 o                         
  -2   2  -2        799.12        855.97        20.16 o                         
  -2   2  -1        226.20        261.23        10.28 o                         
  -2   2   0        196.89        238.00         9.82 o                         
  -2   2   1          0.07          7.36         5.49 o                         
  -2   2   2        652.67        579.07        26.85 o                         
  -2   2   3        718.18        560.06        26.48 o                         
  -2   2   4         14.34         16.06         5.20 o                         
  -2   2   5         78.64         77.31        15.61 o                         
  -2   2   6         15.73         17.96         6.51 o                         
  -2   2   7        208.23        182.62        13.16 o                         
  -2   2   8         87.32         80.94         5.97 o                         
  -2   2   9          6.59          5.47         1.67 o                         
  -2   2  10          9.49         12.98         5.17 o                         
  -2   3  -9         18.78         16.71         7.53 o                         
  -2   3  -8        109.21        110.90         6.62 o                         
  -2   3  -7        103.84        124.32        10.29 o                         
  -2   3  -6          0.82          4.77         3.02 o                         
  -2   3  -5          5.82          2.06         1.85 o                         
  -2   3  -4        169.58        183.92        10.63 o                         
  -2   3  -3        452.78        545.07        14.61 o                         
  -2   3  -2         10.84         16.37         3.62 o                         
  -2   3  -1         33.55         33.35         4.09 o                         
  -2   3   0          5.66          4.04         1.64 o                         
  -2   3   1        286.51        283.84        30.37 o                         
  -2   3   2        366.69        282.87        19.99 o                         
  -2   3   3          2.51          3.20         2.89 o                         
  -2   3   4         15.21          7.79         4.82 o                         
  -2   3   5         94.07         78.61        14.42 o                         
  -2   3   6        238.20        177.01        28.17 o                         
  -2   3   7         39.56         26.64         9.18 o                         
  -2   3   8          5.18          7.49         4.02 o                         
  -2   3   9          0.03         -0.70         1.31 o                         
  -2   3  10         30.89         21.24         5.25 o                         
  -2   4  -8          1.84          2.36         2.38 o                         
  -2   4  -7          7.36          4.96         4.11 o                         
  -2   4  -6         19.44         25.40         6.41 o                         
  -2   4  -5        208.41        206.45        17.94 o                         
  -2   4  -4        148.42        154.09         8.88 o                         
  -2   4  -3          0.62         -0.72         1.21 o                         
  -2   4  -2         23.35         36.57         4.83 o                         
  -2   4  -1         74.80         79.96         9.22 o                         
  -2   4   0        599.40        671.95        26.20 o                         
  -2   4   1         49.65         59.46        10.44 o                         
  -2   4   2         58.19         33.97         7.91 o                         
  -2   4   3          6.99          3.94         3.35 o                         
  -2   4   4        125.48        133.71        16.07 o                         
  -2   4   5        248.54        206.15        20.15 o                         
  -2   4   6          7.76          5.30         5.29 o                         
  -2   4   7         30.78         28.91         7.95 o                         
  -2   4   8          2.10          2.71         2.49 o                         
  -2   4   9         90.65        105.55        14.52 o                         
  -2   4  10         34.55         40.98        13.33 o                         
  -2   5  -4          1.26         11.41         5.52 o                         
  -2   5  -1        195.82        241.00        28.20 o                         
  -2   6  -6          5.71          9.95         5.59 o                         
  -2   6  -5          3.82         13.64         5.34 o                         
  -2   6  -4          1.45          2.78         2.02 o                         
  -2   6  -3         65.73         94.29         9.67 o                         
  -2   6  -2         75.33         94.64         8.92 o                         
  -2   6  -1          0.47         -0.46         1.78 o                         
  -2   6   0         19.14          4.47         2.72 o                         
  -2   6   1         40.08         43.61        14.45 o                         
  -2   6   2        146.51        102.56        15.49 o                         
  -2   6   3         44.43         36.28        10.03 o                         
  -2   6   4          3.27         -5.32         7.51 o                         
  -2   6   5          5.26          5.58         7.88 o                         
  -2   6   6         34.95         23.28        12.99 o                         
  -2   7  -5          4.02         -3.02         3.02 o                         
  -2   7  -4         35.21         24.57         9.82 o                         
  -2   7  -3         34.89         71.27        10.40 o                         
  -2   7  -2          0.62         -0.40         1.92 o                         
  -2   7  -1          3.29          3.83         6.63 o                         
  -2   7   0         13.43         17.56         9.80 o                         
  -2   7   1         61.67        101.97        24.24 o                         
  -2   7   2         20.12         26.19        12.81 o                         
  -2   7   3          4.75          5.55         7.84 o                         
  -2   7   4          0.02         -5.81         5.81 o                         
  -2   7   5         32.97         24.20        13.50 o                         
  -2   8  -1         19.85         41.78        15.03 o                         
  -2   8   0         31.69         28.73        13.51 o                         
  -2   8   1          0.27          5.31         5.29 o                         
  -2   8   2          4.39          5.73         8.08 o                         
  -2   8   3          1.64         -6.04         6.04 o                         
  -1  -9  -4          0.80         -4.96         4.96 o                         
  -1  -9  -3         32.46         -0.86         4.30 o                         
  -1  -9  -2         56.00         15.23         5.63 o                         
  -1  -9  -1          3.12          0.53         2.82 o                         
  -1  -9   0         11.23          0.06         3.43 o                         
  -1  -9   1          4.62         -0.64         3.52 o                         
  -1  -9   2         49.31         77.16        18.44 o                         
  -1  -8  -6         11.53         15.61        11.61 o                         
  -1  -8  -5          0.19         -2.27         4.14 o                         
  -1  -8  -4         61.16         76.18        11.82 o                         
  -1  -8  -3         80.95         99.72        12.88 o                         
  -1  -8  -2          0.27         -2.38         2.38 o                         
  -1  -8  -1         10.74         23.62         6.27 o                         
  -1  -8   0          6.96          4.56         3.64 o                         
  -1  -8   1         73.98        109.02        11.85 o                         
  -1  -8   2         34.90         32.02         9.28 o                         
  -1  -8   3          0.36         -0.02         2.09 o                         
  -1  -8   4          0.01         -2.52         2.52 o                         
  -1  -7  -7          9.36         -1.67         4.28 o                         
  -1  -7  -6         16.67         11.66         6.29 o                         
  -1  -7  -5        188.69        258.21        36.12 o                         
  -1  -7  -4         62.46         82.91         9.99 o                         
  -1  -7  -3         16.45         10.21         3.85 o                         
  -1  -7  -2          7.33         14.59         4.08 o                         
  -1  -7  -1         92.45        110.75         9.12 o                         
  -1  -7   0        184.90        238.04        12.63 o                         
  -1  -7   1          3.78          0.90         1.76 o                         
  -1  -7   2         24.10         35.37         6.17 o                         
  -1  -7   3          0.14          1.30         2.06 o                         
  -1  -7   4         98.36        128.65        13.21 o                         
  -1  -7   5         56.66         63.16         6.40 o                         
  -1  -6   3        173.36        240.86        12.35 o                         
  -1  -5 -10         13.62          8.02         5.77 o                         
  -1  -5  -9          0.13         -5.23         5.23 o                         
  -1  -5  -8        106.10        130.92        18.49 o                         
  -1  -5  -7        165.01        242.21        23.43 o                         
  -1  -5  -6          8.24         14.25         6.26 o                         
  -1  -5  -5        100.40        118.94        21.38 o                         
  -1  -5  -4         13.78         19.87         7.73 o                         
  -1  -5  -3        521.27        491.90        27.71 o                         
  -1  -5  -2        215.09        279.66        17.78 o                         
  -1  -5  -1         17.26         15.12         3.25 o                         
  -1  -5   0         13.65         16.40         3.49 o                         
  -1  -5   1        192.29        257.23        12.12 o                         
  -1  -5   2        438.66        606.41        18.90 o                         
  -1  -5   3         92.58        119.40        14.23 o                         
  -1  -5   4         50.62         57.23         6.60 o                         
  -1  -5   5          0.50          1.78         2.67 o                         
  -1  -4 -12          2.63         -0.12         3.04 o                         
  -1  -4 -11          9.28         29.47        10.21 o                         
  -1  -4 -10          1.89          5.37         3.96 o                         
  -1  -4  -9        163.95        278.59        24.85 o                         
  -1  -4  -8        217.53        377.89        28.37 o                         
  -1  -4  -7         11.23         14.22         6.48 o                         
  -1  -4  -6         49.90         73.90        11.95 o                         
  -1  -4  -5        138.78        171.23        17.20 o                         
  -1  -4  -4        551.62        497.59        37.48 o                         
  -1  -4  -3        212.83        176.59        21.59 o                         
  -1  -4  -1         62.86         82.05         9.15 o                         
  -1  -4   0        427.46        586.73        22.73 o                         
  -1  -4   1        853.12       1038.42        20.76 o                         
  -1  -4   2          7.75         13.46         3.36 o                         
  -1  -4   3         44.77         47.78         6.05 o                         
  -1  -4   4         25.52         27.88         3.42 o                         
  -1  -4   5        231.53        245.22        14.70 o                         
  -1  -3 -12         11.88         26.92        15.18 o                         
  -1  -3 -11         11.50          5.84         4.83 o                         
  -1  -3 -10        165.36        236.75        18.21 o                         
  -1  -3  -9         60.55         73.76        12.17 o                         
  -1  -3  -8         20.90         26.52         7.60 o                         
  -1  -3  -7         10.69         10.91         5.23 o                         
  -1  -3  -6        236.54        309.13        21.92 o                         
  -1  -3  -5        983.70       1121.45        40.23 o                         
  -1  -3  -4         62.98         63.65         7.88 o                         
  -1  -3  -3        187.39        202.86        18.11 o                         
  -1  -3  -2         27.75         33.97         7.38 o                         
  -1  -3  -1        899.97        868.15        26.19 o                         
  -1  -3   0        611.86        670.10        15.79 o                         
  -1  -3   1          3.41          5.50         2.07 o                         
  -1  -3   2        123.68        126.56         5.90 o                         
  -1  -3   3         69.30         59.45         3.98 o                         
  -1  -3   4        789.70        679.98        26.40 o                         
  -1  -2   1         55.26         87.18        10.02 o                         
  -1  -1  -6         72.70         89.17         7.92 o                         
  -1  -1  -5        157.12        176.22        11.57 o                         
  -1  -1  -4        473.61        495.20        12.68 o                         
  -1  -1  -3       1646.92       1731.73        24.16 o                         
  -1  -1  -2        318.99        344.18        10.30 o                         
  -1  -1  -1        272.66        262.33        14.41 o                         
  -1  -1   0          1.81          1.37         1.02 o                         
  -1  -1   1       1882.25       1773.94        23.70 o                         
  -1  -1   2       1658.06       1399.09        26.43 o                         
  -1  -1   3         27.19         28.39         3.84 o                         
  -1  -1   4        194.78        156.08        11.00 o                         
  -1  -1   5         79.44         62.21         6.53 o                         
  -1  -1   6        466.55        382.13        21.85 o                         
  -1  -1   7        123.10        113.70        12.55 o                         
  -1   0 -11          8.03         17.96         7.71 o                         
  -1   0 -10         53.14         56.96         7.61 o                         
  -1   0  -9        197.26        215.96         9.62 o                         
  -1   0  -8        102.21        129.50         7.13 o                         
  -1   0  -7          8.89          5.29         1.73 o                         
  -1   0  -6          1.58          2.06         1.23 o                         
  -1   0  -5        394.87        428.09         9.82 o                         
  -1   0  -4        892.97        940.99        12.54 o                         
  -1   0  -3          3.43          3.26         1.01 o                         
  -1   0  -2        342.94        309.28         7.35 o                         
  -1   0  -1        213.15        214.82         6.50 o                         
  -1   0   0        957.24        907.20        19.78 o                         
  -1   0   1        852.13       1109.40        14.03 o                         
  -1   0   2         20.46         12.92         2.25 o                         
  -1   0   3         22.84         14.89         2.21 o                         
  -1   0   4        471.27        436.29         8.62 o                         
  -1   0   5        787.86        688.97        16.31 o                         
  -1   0   6         82.27         65.02         7.78 o                         
  -1   0   7         48.46         41.82         4.51 o                         
  -1   0   8          2.20          1.84         1.43 o                         
  -1   0   9        116.28         91.79         6.10 o                         
  -1   0  10         78.19         43.21         5.61 o                         
  -1   0  11          0.00          3.44         5.94 o                         
  -1   1 -11         37.08         95.35        23.49 o                         
  -1   1 -10        118.00        146.97        17.06 o                         
  -1   1  -9          4.45          8.55         3.34 o                         
  -1   1  -8         62.18         73.71         7.10 o                         
  -1   1  -7         46.66         46.41         2.87 o                         
  -1   1  -6        762.48        901.06        17.13 o                         
  -1   1  -5        446.62        523.73        18.21 o                         
  -1   1  -4         20.07         17.45         2.22 o                         
  -1   1  -3         64.58         64.62         3.37 o                         
  -1   1  -2        265.02        245.66         7.78 o                         
  -1   1  -1       2809.92       2823.98        26.67 o                         
  -1   1   0        342.69        404.70         9.32 o                         
  -1   1   1        880.73        949.25        37.09 o                         
  -1   1   2         20.46         16.12         2.85 o                         
  -1   1   3        671.82        473.63        21.36 o                         
  -1   1   4        989.31        826.10        29.06 o                         
  -1   1   5         27.54         24.25         5.70 o                         
  -1   1   6         97.39         80.27         4.46 o                         
  -1   1   7         11.23          7.15         1.35 o                         
  -1   1   8        326.84        267.87        13.02 o                         
  -1   1   9        131.78        107.05        10.33 o                         
  -1   1  10          3.02          0.82         1.85 o                         
  -1   1  11          4.43          4.01         4.00 o                         
  -1   1  12          8.71          8.11         7.00 o                         
  -1   2   0          6.32          6.02         1.97 o                         
  -1   3  -9         65.89         70.34        11.77 o                         
  -1   3  -8        162.26        165.61         6.55 o                         
  -1   3  -7          3.75          1.41         1.08 o                         
  -1   3  -6         42.77         42.37         6.39 o                         
  -1   3  -5         10.28         12.66         3.48 o                         
  -1   3  -4        451.25        459.87        14.89 o                         
  -1   3  -3        377.58        424.36        11.29 o                         
  -1   3  -2          0.06         -0.24         0.98 o                         
  -1   3  -1        206.58        247.98        10.52 o                         
  -1   3   0        313.12        344.69        12.28 o                         
  -1   3   1       1577.75       1246.19        56.50 o                         
  -1   3   2        182.54        126.85         9.74 o                         
  -1   3   3         40.93         37.79         7.76 o                         
  -1   3   4         27.59         31.50         6.86 o                         
  -1   3   5        241.23        187.82        18.92 o                         
  -1   3   6        456.93        376.27        21.97 o                         
  -1   3   7          9.78          9.73         5.37 o                         
  -1   3   8         76.68         80.51         7.83 o                         
  -1   3   9          0.40          1.96         1.98 o                         
  -1   3  10         95.52        102.91        11.53 o                         
  -1   3  11         40.92         30.60        10.49 o                         
  -1   4 -10         41.33         50.47        17.12 o                         
  -1   4  -9         63.09        114.96        15.83 o                         
  -1   4  -8         10.34          9.77         2.68 o                         
  -1   4  -7         12.93         11.44         2.21 o                         
  -1   4  -6         18.52         20.93         3.47 o                         
  -1   4  -5        258.43        299.06        13.48 o                         
  -1   4  -4        172.02        208.26         8.66 o                         
  -1   4  -3         16.94         16.12         2.79 o                         
  -1   4  -2         37.42         44.07         4.10 o                         
  -1   4  -1        165.92        163.33        11.94 o                         
  -1   4   0        411.67        389.08        18.67 o                         
  -1   4   1        143.35        128.72        14.74 o                         
  -1   4   2         58.85         41.29         8.14 o                         
  -1   4   3          0.14         -1.29         1.62 o                         
  -1   4   4        365.76        258.70        20.51 o                         
  -1   4   5        244.54        185.59        17.51 o                         
  -1   4   6          1.17         -2.16         2.16 o                         
  -1   4   7         11.34          0.65         2.04 o                         
  -1   4   8         16.91         10.66         3.32 o                         
  -1   4   9         78.45         74.08         7.67 o                         
  -1   4  10         25.63         39.46         7.45 o                         
  -1   4  11          5.01          2.85         2.84 o                         
  -1   5  -9          0.34         -4.21         5.94 o                         
  -1   5  -8          0.03          3.71         3.31 o                         
  -1   5  -7         40.23         42.12         4.71 o                         
  -1   5  -6        131.02        144.22         9.20 o                         
  -1   5  -5         39.26         37.23         3.33 o                         
  -1   5  -4         18.08         15.63         2.72 o                         
  -1   5  -3          4.27          5.69         1.78 o                         
  -1   5  -2        224.49        250.47        12.88 o                         
  -1   5  -1        269.71        309.39        14.27 o                         
  -1   5   0          0.69         -1.85         2.64 o                         
  -1   5   1         71.76         65.91        16.26 o                         
  -1   5   2         39.64         14.79         6.03 o                         
  -1   5   3        307.17        200.76        19.47 o                         
  -1   5   4        121.48         96.73        13.90 o                         
  -1   5   5         19.47          8.02         4.39 o                         
  -1   5   6         13.81          8.69         4.50 o                         
  -1   5   7         72.58         55.11         9.24 o                         
  -1   5   8        151.11        113.54        11.77 o                         
  -1   5   9          8.64          1.00         2.50 o                         
  -1   5  10         11.00         -0.87         3.20 o                         
  -1   5  11          0.02         -3.47         3.47 o                         
  -1   6  -5          2.22         13.28         5.20 o                         
  -1   6   2        211.72        132.48        22.93 o                         
  -1   7  -5          7.74         15.74        10.42 o                         
  -1   7  -3         12.44         11.87         4.81 o                         
  -1   7  -2          3.56         -0.10         2.17 o                         
  -1   7  -1          0.01         -2.77         2.77 o                         
  -1   7   0         68.42         63.66        12.98 o                         
  -1   7   1        122.41        135.78        28.05 o                         
  -1   7   2          6.56         -0.58         4.88 o                         
  -1   7   3         14.76         17.86         7.78 o                         
  -1   7   4          3.50         -5.35         5.35 o                         
  -1   7   5         90.08         55.71        20.05 o                         
  -1   7   6         30.21         17.34        11.53 o                         
  -1   8  -3          1.57          8.54         7.52 o                         
  -1   8  -2          0.05         -3.78         3.78 o                         
  -1   8  -1         46.14         52.67        15.79 o                         
  -1   8   0         30.83         25.89         8.41 o                         
  -1   8   1          0.18         -1.32         4.04 o                         
  -1   8   2          2.74          5.03         5.04 o                         
  -1   8   3         15.69          5.73         8.09 o                         
  -1   8   4         50.63         35.48        16.69 o                         
  -1   9   0          0.89         10.53        10.50 o                         
  -1   9   1          2.20         -5.69         5.69 o                         
   0  -9  -3         30.91         -5.00         5.00 o                         
   0  -9  -2         37.02         -4.69         4.69 o                         
   0  -9  -1          0.81         -2.89         2.89 o                         
   0  -9   0          1.87         -2.90         2.90 o                         
   0  -9   1          3.16          6.34         5.87 o                         
   0  -9   2         26.48         31.56         8.85 o                         
   0  -9   3          6.85         23.18        10.89 o                         
   0  -7  -7         13.56         47.13        15.60 o                         
   0  -7  -6         35.40         54.58         8.82 o                         
   0  -7  -5        109.59        128.04        14.27 o                         
   0  -7  -4         21.51         31.68         9.66 o                         
   0  -7  -3         16.36         17.32         5.75 o                         
   0  -7  -2          4.56         13.18         5.06 o                         
   0  -7  -1         86.98        108.37        11.29 o                         
   0  -7   0        147.04        186.97        12.82 o                         
   0  -7   1          4.22          5.70         2.58 o                         
   0  -7   2         10.88          7.17         3.98 o                         
   0  -7   3         19.65         25.63         4.30 o                         
   0  -7   4         62.46         58.36        14.14 o                         
   0  -7   5         40.89         22.51         3.58 o                         
   0  -6  -9         11.24         14.03         9.33 o                         
   0  -6  -8          0.10          0.71         6.33 o                         
   0  -6  -7         75.00        103.05        17.04 o                         
   0  -6  -6        177.16        219.71        31.48 o                         
   0  -6  -5         10.51          6.59         3.39 o                         
   0  -6  -4         54.85         60.46         8.05 o                         
   0  -6  -3         14.49         14.91         6.71 o                         
   0  -6  -2        265.26        308.55        15.69 o                         
   0  -6  -1        119.22        135.11        11.49 o                         
   0  -6   0         12.46         17.70         5.10 o                         
   0  -6   1         14.97         13.77         4.11 o                         
   0  -6   2         40.80         41.30         4.73 o                         
   0  -6   3        220.19        276.28        13.15 o                         
   0  -6   4         39.43         39.90        10.99 o                         
   0  -6   5         18.48         21.44         8.01 o                         
   0  -5 -10         12.49         48.21        15.76 o                         
   0  -5  -9          0.02          4.92         4.04 o                         
   0  -5  -8        125.15        241.57        25.15 o                         
   0  -5  -7        134.03        219.00        22.37 o                         
   0  -5  -6          7.05         15.83         6.61 o                         
   0  -5  -5         19.46         18.59         6.20 o                         
   0  -5  -4         84.14         81.06        12.45 o                         
   0  -5  -3        486.32        556.43        19.11 o                         
   0  -5  -2        171.84        223.51        16.12 o                         
   0  -5  -1         40.25         48.63         5.84 o                         
   0  -5   0         14.60         16.23         4.21 o                         
   0  -5   1        265.89        322.92        15.93 o                         
   0  -5   2        352.26        389.35        15.11 o                         
   0  -5   3          1.24          1.70         1.45 o                         
   0  -5   4         15.43          9.61         5.08 o                         
   0  -5   5          1.09          1.39         1.55 o                         
   0  -3 -11         35.48         69.10        12.62 o                         
   0  -3 -10        127.11        182.39        14.15 o                         
   0  -3  -9         25.17         42.11         6.99 o                         
   0  -3  -8         16.47         24.23         5.05 o                         
   0  -3  -7          0.36         -2.13         2.13 o                         
   0  -3  -6        323.43        465.96        25.86 o                         
   0  -3  -5        375.99        497.09        38.66 o                         
   0  -3  -4          0.08          2.03         2.52 o                         
   0  -3  -3        172.69        158.55        17.45 o                         
   0  -3  -2        150.46        149.45        12.01 o                         
   0  -3  -1       1110.09       1559.48        41.49 o                         
   0  -3   0        337.28        355.52        15.04 o                         
   0  -3   1         35.39         42.39         4.56 o                         
   0  -3   2          9.64          9.14         1.96 o                         
   0  -3   3        520.28        523.93        14.62 o                         
   0  -3   4        605.03        656.76        16.47 o                         
   0  -2 -12         45.61         65.62        19.26 o                         
   0  -2 -11         71.19        112.94        12.95 o                         
   0  -2 -10          2.06          3.38         2.84 o                         
   0  -2  -9         56.45         74.49         8.29 o                         
   0  -2  -8         28.36         47.21         7.68 o                         
   0  -2  -7        626.74        990.35        32.13 o                         
   0  -2  -6        362.13        569.10        23.08 o                         
   0  -2  -5         60.55         75.84        10.22 o                         
   0  -2  -4         85.91        103.56         8.76 o                         
   0  -2  -3        377.41        433.74        13.06 o                         
   0  -2  -2       1604.21       1561.70        33.54 o                         
   0  -2  -1        432.29        290.67        15.77 o                         
   0  -2   0        821.13       1035.61        26.68 o                         
   0  -2   1         32.55         35.10         3.34 o                         
   0  -2   2        946.14        849.96        12.46 o                         
   0  -2   3       1033.24        969.98        14.82 o                         
   0  -1 -11          2.36         10.77         7.62 o                         
   0  -1 -10         11.12         24.85         4.77 o                         
   0  -1  -9         40.81         49.92         7.36 o                         
   0  -1  -8        230.33        373.81        16.58 o                         
   0  -1  -7        122.26        188.05        15.08 o                         
   0  -1  -6         16.17         14.87         6.01 o                         
   0  -1  -5          5.56          8.47         3.90 o                         
   0  -1  -4        756.59        971.32        28.84 o                         
   0  -1  -3       1693.19       1816.09        36.79 o                         
   0  -1  -2          0.96          0.71         1.01 o                         
   0  -1  -1          7.46          4.69         2.49 o                         
   0  -1   0        246.56        313.08        10.21 o                         
   0  -1   1        906.95       1018.02        23.05 o                         
   0  -1   2        821.80        579.61        18.64 o                         
   0  -1   3        117.85        114.15         9.00 o                         
   0  -1   4         71.77         63.65         5.53 o                         
   0  -1   6        547.60        422.62        22.64 o                         
   0  -1   7         34.07         22.44         6.23 o                         
   0  -1   8         14.52         17.46         4.71 o                         
   0   1 -10         94.09        162.59        17.30 o                         
   0   1  -9          3.77          2.69         1.35 o                         
   0   1  -8         14.52         18.98         3.06 o                         
   0   1  -7         34.07         39.30         5.18 o                         
   0   1  -6        547.60        655.82        13.05 o                         
   0   1  -5        313.37        350.17         6.09 o                         
   0   1  -4         71.77         74.85         2.36 o                         
   0   1  -3        117.85        124.10         3.05 o                         
   0   1  -2        821.80        795.74         8.27 o                         
   0   1  -1        906.95        800.41        10.66 o                         
   0   1   0        246.56        191.02         6.30 o                         
   0   1   1          7.46          5.09         1.48 o                         
   0   1   2          0.96          0.97         0.88 o                         
   0   1   3       1693.19       1276.00        15.02 o                         
   0   1   4        756.59        575.82         9.71 o                         
   0   1   5          5.56          6.26         1.47 o                         
   0   1   6         16.17         13.27         2.81 o                         
   0   1   7        122.26        114.41         7.94 o                         
   0   1   8        230.33        211.86        25.22 o                         
   0   1   9         40.81         30.44         6.49 o                         
   0   1  10         11.12         14.05         5.33 o                         
   0   1  11          2.36          4.62         3.03 o                         
   0   1  12         51.27         44.34        13.60 o                         
   0   2 -11         21.46         26.87        10.59 o                         
   0   2 -10          2.97          3.50         4.65 o                         
   0   2  -9          3.68          1.88         2.14 o                         
   0   2  -8        153.94        179.92         6.18 o                         
   0   2  -7        338.66        409.08         7.43 o                         
   0   2  -6         47.43         52.85         2.87 o                         
   0   2  -5         78.27         82.82         3.04 o                         
   0   2  -4         18.86         16.90         1.64 o                         
   0   2  -3       1033.24       1029.16        14.37 o                         
   0   2  -2        946.14        905.40        17.12 o                         
   0   2  -1         32.55         29.56         4.18 o                         
   0   2   0        821.13        675.52        28.67 o                         
   0   2   1        432.29        447.14        25.21 o                         
   0   2   2       1604.21       1864.85        33.22 o                         
   0   2   3        377.41        335.48        11.48 o                         
   0   2   4         85.91         65.27         5.24 o                         
   0   2   5         60.55         58.75         5.75 o                         
   0   2   6        362.13        280.15        10.45 o                         
   0   2   7        626.74        544.34        15.92 o                         
   0   2   8         28.36         22.38         4.09 o                         
   0   2   9         56.45         50.18         5.59 o                         
   0   2  10          2.06          7.60         7.59 o                         
   0   2  11         71.19         56.94        10.05 o                         
   0   2  12         45.61         44.81        14.64 o                         
   0   3 -10          0.00         -4.65         4.65 o                         
   0   3  -9         61.32         96.87        13.86 o                         
   0   3  -8        158.51        171.02         5.57 o                         
   0   3  -7          2.43          1.64         0.84 o                         
   0   3  -6         42.47         42.98         2.78 o                         
   0   3  -5         61.51         61.42         3.44 o                         
   0   3  -4        605.03        623.90        10.54 o                         
   0   3  -3        520.28        566.68        14.64 o                         
   0   3  -2          9.64          9.25         2.33 o                         
   0   3  -1         35.39         30.21         4.44 o                         
   0   3   0        337.28        274.31        23.10 o                         
   0   3   1       1110.09        983.10        44.89 o                         
   0   3   2        150.46        188.03        11.15 o                         
   0   3   3        172.69        161.32         8.51 o                         
   0   3   4          0.08          1.61         1.69 o                         
   0   3   5        375.99        301.33        12.45 o                         
   0   3   6        323.43        294.93        12.27 o                         
   0   3   7          0.36         -0.85         0.85 o                         
   0   3   8         16.47         11.93         3.26 o                         
   0   3   9         25.17         20.55         3.28 o                         
   0   3  10        127.11        127.13        10.35 o                         
   0   3  11         35.48         41.67        16.00 o                         
   0   3  12          3.80         -4.72         4.72 o                         
   0   5  -9          0.20          9.11         9.09 o                         
   0   5  -8          0.26         -2.55         2.55 o                         
   0   5  -7         89.50        101.86         6.96 o                         
   0   5  -6        118.03        133.24         6.16 o                         
   0   5  -5          1.09         -0.63         1.06 o                         
   0   5  -4         15.43         20.39         3.90 o                         
   0   5  -3          1.24          2.12         1.62 o                         
   0   5  -2        352.26        402.94        19.47 o                         
   0   5  -1        265.89        296.58        13.77 o                         
   0   5   0         14.60         13.94         4.10 o                         
   0   5   1         40.25         31.80         5.79 o                         
   0   5   2        171.84        210.40        12.68 o                         
   0   5   3        486.32        500.36        17.20 o                         
   0   5   4         84.14         65.80         6.76 o                         
   0   5   5         19.46          8.85         2.90 o                         
   0   5   6          7.05          3.40         2.27 o                         
   0   5   7        134.03        111.66         9.92 o                         
   0   5   8        125.15        104.04         9.54 o                         
   0   5   9          0.02          3.12         3.01 o                         
   0   5  10         12.49         -2.95         2.95 o                         
   0   5  11          1.74         -3.65         3.65 o                         
   0   6  -8         42.67         93.46        21.60 o                         
   0   6  -7         49.62        104.57        14.61 o                         
   0   6  -6          4.20          2.09         1.69 o                         
   0   6  -5         18.48         25.95         3.72 o                         
   0   6  -4         39.43         46.58         6.32 o                         
   0   6  -3        220.19        274.59        14.16 o                         
   0   6  -2         40.80         42.00         4.92 o                         
   0   6  -1         14.97         12.84         3.20 o                         
   0   6   0         12.46         11.34         4.29 o                         
   0   6   1        119.22        128.39         7.27 o                         
   0   6   2        265.26        273.99        12.14 o                         
   0   6   3         14.49         13.28         3.03 o                         
   0   6   4         54.85         54.17         6.42 o                         
   0   6   5         10.51          4.47         3.40 o                         
   0   6   6        177.16        136.61        13.77 o                         
   0   6   7         75.00         -0.84         2.79 o                         
   0   6   8          0.10         -1.46         1.95 o                         
   0   6   9         11.24         -0.24         2.26 o                         
   0   7  -6          0.47         -1.11         2.73 o                         
   0   7  -5         40.89         59.24         8.58 o                         
   0   7  -4         62.46         80.96         9.56 o                         
   0   7  -3         19.65         20.68         4.58 o                         
   0   7  -2         10.88         10.08         3.32 o                         
   0   7  -1          4.22          1.46         1.76 o                         
   0   7   0        147.04        118.04         6.69 o                         
   0   7   1         86.98         74.10        10.60 o                         
   0   7   2          4.56         22.82        11.16 o                         
   0   7   3         16.36         12.90         4.81 o                         
   0   7   4         21.51         17.08         7.20 o                         
   0   7   5        109.59        123.79        17.96 o                         
   0   7   6         35.40         39.57        11.11 o                         
   0   7   7         13.56         11.18         9.11 o                         
   0   9  -1          3.16          5.04         8.71 o                         
   0   9   0          1.87          5.41         9.35 o                         
   0   9   1          0.81         -5.68         5.68 o                         
   0   9   2         37.02         17.74        11.79 o                         
   1  -8  -3         15.69         24.55         9.39 o                         
   1  -8  -2          2.74          8.88         5.99 o                         
   1  -8  -1          0.18          5.21         4.25 o                         
   1  -8   0         30.83         28.43        13.37 o                         
   1  -8   1         46.14         54.20        13.14 o                         
   1  -8   2          0.05         -1.85         3.69 o                         
   1  -8   3          1.57          0.23         2.07 o                         
   1  -8   4          4.31         -3.80         3.80 o                         
   1  -8   5         15.05         14.33         9.44 o                         
   1  -7  -6         30.21         24.07        14.41 o                         
   1  -7  -5         90.08        139.41        19.48 o                         
   1  -7  -4          3.50          6.76         6.37 o                         
   1  -7  -3         14.76          9.26         8.00 o                         
   1  -7  -2          6.56         13.59         6.40 o                         
   1  -7  -1        122.41        147.70        15.50 o                         
   1  -7   0         68.42         91.83        14.68 o                         
   1  -7   1          0.01         -0.77         2.68 o                         
   1  -7   2          3.56         -2.30         2.30 o                         
   1  -7   3         12.44         10.80         4.17 o                         
   1  -7   4         82.08        100.71         6.38 o                         
   1  -7   5          7.74         13.07         7.29 o                         
   1  -6   4          7.75         11.78         4.88 o                         
   1  -6   5          2.22          5.74         2.70 o                         
   1  -6   6          1.02         10.60         4.66 o                         
   1  -5 -10         11.00          8.76         9.76 o                         
   1  -5  -9          8.64          8.64         8.62 o                         
   1  -5  -8        151.11        227.82        33.43 o                         
   1  -5  -7         72.58         90.83        13.95 o                         
   1  -5  -6         13.81         27.14         6.81 o                         
   1  -5  -5         19.47         25.09         4.55 o                         
   1  -5  -4        121.48        138.19        10.02 o                         
   1  -5  -3        307.17        361.65        17.75 o                         
   1  -5  -2         39.64         54.80         8.38 o                         
   1  -5  -1         71.76         85.51         8.71 o                         
   1  -5   0          0.69         -1.32         1.32 o                         
   1  -5   1        269.71        320.55        16.49 o                         
   1  -5   2        224.49        224.85        15.04 o                         
   1  -5   3          4.27          7.07         5.33 o                         
   1  -5   4         18.08         14.07         2.59 o                         
   1  -5   5         39.26         37.98         3.63 o                         
   1  -5   6        131.02        106.69        20.29 o                         
   1  -4 -10         25.63         -1.15         3.96 o                         
   1  -4  -9         78.45        101.43        14.66 o                         
   1  -4  -8         16.91         26.99         6.33 o                         
   1  -4  -7         11.34         13.94         3.57 o                         
   1  -4  -6          1.17         -1.36         1.79 o                         
   1  -4  -5        244.54        276.48        15.94 o                         
   1  -4  -4        365.76        409.01        21.42 o                         
   1  -4  -3          0.14          0.12         1.51 o                         
   1  -4  -2         58.85         71.93         7.24 o                         
   1  -4  -1        143.35        186.39        13.37 o                         
   1  -4   0        411.67        449.61        20.68 o                         
   1  -4   1        165.92        227.33        15.10 o                         
   1  -4   2         37.42         34.54         5.47 o                         
   1  -4   3         16.94         12.99         3.50 o                         
   1  -4   4        172.02        195.32         7.46 o                         
   1  -4   5        258.43        270.03         9.61 o                         
   1  -4   6         18.52          9.62         5.89 o                         
   1  -4   7         12.93         11.23         6.34 o                         
   1  -3 -11         40.92         78.04        21.20 o                         
   1  -3 -10         95.52        107.12        20.75 o                         
   1  -3  -9          0.40         10.90         8.87 o                         
   1  -3  -8         76.68        120.22        22.99 o                         
   1  -3  -7          9.78         12.15         3.55 o                         
   1  -3  -6        456.93        611.00        23.16 o                         
   1  -3  -5        241.23        300.89        17.01 o                         
   1  -3  -4         27.59         38.20         5.45 o                         
   1  -3  -3         40.93         56.42         6.33 o                         
   1  -3  -2        182.54        248.96         8.64 o                         
   1  -3  -1       1577.75       1884.98        28.25 o                         
   1  -3   0        313.12        371.09        15.86 o                         
   1  -3   1        206.58        236.28        23.26 o                         
   1  -3   2          0.06         -1.90         1.90 o                         
   1  -3   3        377.58        384.88        11.03 o                         
   1  -3   4        451.25        513.23        14.14 o                         
   1  -3   5         10.28         18.24         5.06 o                         
   1  -2  -1          0.03          0.53         1.59 o                         
   1  -2   3        610.19        595.04        18.78 o                         
   1  -1 -11          4.43          3.87         5.45 o                         
   1  -1 -10          3.02          1.43         2.01 o                         
   1  -1  -9        131.78        193.21        10.99 o                         
   1  -1  -8        326.84        501.72        19.01 o                         
   1  -1  -7         11.23         18.15         4.41 o                         
   1  -1  -6         97.39        108.17         6.72 o                         
   1  -1  -5         27.54         30.71         3.84 o                         
   1  -1  -4        989.31       1104.16        20.99 o                         
   1  -1  -3        671.82        692.10        18.09 o                         
   1  -1  -2         20.46         15.74         3.23 o                         
   1  -1  -1        880.73        970.62        19.84 o                         
   1  -1   0        342.69        414.93        21.51 o                         
   1  -1   1       2809.92       2776.05        46.35 o                         
   1  -1   2        265.02        280.37         6.82 o                         
   1  -1   3         64.58         61.98         3.08 o                         
   1  -1   4         20.07         19.79         2.01 o                         
   1  -1   5        446.62        411.45        12.22 o                         
   1  -1   6        762.48        641.05        14.24 o                         
   1  -1   7         46.66         30.20         3.40 o                         
   1  -1   8         62.18         39.80        10.04 o                         
   1  -1   9          4.45          4.38         5.78 o                         
   1  -1  10        118.00         66.76        13.33 o                         
   1   0 -12          5.63          5.98         7.30 o                         
   1   0 -11          0.00          5.67         4.90 o                         
   1   0 -10         78.19        115.76        12.64 o                         
   1   0  -9        116.28        160.50         8.49 o                         
   1   0  -8          2.20          2.14         1.83 o                         
   1   0  -7         48.46         62.50         6.41 o                         
   1   0  -6         82.27         87.84         7.22 o                         
   1   0  -5        787.86        806.80        14.71 o                         
   1   0  -4        471.27        498.93        11.85 o                         
   1   0  -3         22.84         17.61         2.22 o                         
   1   0  -2         20.46         19.74         1.90 o                         
   1   0  -1        852.13        949.22        10.08 o                         
   1   0   0        957.24        904.18        13.22 o                         
   1   0   1        213.15        266.56        16.13 o                         
   1   0   2        342.94        279.22        10.01 o                         
   1   0   3          3.43          3.04         1.45 o                         
   1   0   4        892.97        817.32        12.73 o                         
   1   0   5        394.87        354.80         9.35 o                         
   1   0   6          1.58          0.20         0.83 o                         
   1   0   7          8.89          4.42         3.29 o                         
   1   0   8        102.21         79.37         9.33 o                         
   1   0   9        197.26        146.58        13.04 o                         
   1   0  10         53.14         33.24         6.63 o                         
   1   0  11          8.03          2.18         3.10 o                         
   1   1  -9         15.04         25.15         4.19 o                         
   1   1  -8          7.59         15.75         5.27 o                         
   1   1  -7        123.10        192.29        25.35 o                         
   1   1  -6        466.55        482.08         9.37 o                         
   1   1  -5         79.44         89.31         6.01 o                         
   1   1  -4        194.78        187.35         8.80 o                         
   1   1  -3         27.19         33.15         2.54 o                         
   1   1  -2       1658.06       1610.89        14.70 o                         
   1   1  -1       1882.25       1877.69        17.02 o                         
   1   1   0          1.81          0.34         0.73 o                         
   1   1   1        272.66        263.65         7.79 o                         
   1   1   2        318.99        319.53        12.78 o                         
   1   1   3       1646.92       1436.29        16.91 o                         
   1   1   4        473.61        415.53         8.06 o                         
   1   1   5        157.12        144.14         5.53 o                         
   1   1   6         72.70         65.19         5.56 o                         
   1   1   7        208.22        183.41         7.34 o                         
   1   1   8        422.32        374.15        30.54 o                         
   1   1  12         52.62         62.41        15.06 o                         
   1   2   3        180.71        328.06        22.84 o                         
   1   3 -10          5.48         11.82         6.59 o                         
   1   3  -9        115.97        143.06        16.54 o                         
   1   3  -8         80.81         93.57         6.06 o                         
   1   3  -7          1.52         -0.14         0.70 o                         
   1   3  -6         23.85         24.11         2.57 o                         
   1   3  -5         90.16         91.71         3.83 o                         
   1   3  -4        789.70        733.09        11.74 o                         
   1   3  -3         69.30         57.30         4.23 o                         
   1   3  -2        123.68        113.73         6.22 o                         
   1   3  -1          3.41          4.97         1.77 o                         
   1   3   0        611.86        482.74        20.39 o                         
   1   3   1        899.97        748.98        27.62 o                         
   1   3   2         27.75         29.05         8.22 o                         
   1   3   3        187.39        137.82        11.50 o                         
   1   3   4         62.98         59.80         5.75 o                         
   1   3   5        983.70        925.78        23.26 o                         
   1   3   6        236.54        233.56        12.00 o                         
   1   3   7         10.69          6.99         2.15 o                         
   1   3   8         20.90         16.28         2.31 o                         
   1   3   9         60.55         50.01         3.93 o                         
   1   3  10        165.36        134.70         6.74 o                         
   1   3  11         11.50          6.92         4.77 o                         
   1   3  12         11.88         -2.89         2.89 o                         
   1   4  -9         21.30         17.70         7.60 o                         
   1   4  -8          7.99          7.42         2.38 o                         
   1   4  -7          0.50          0.98         1.66 o                         
   1   4  -6        218.71        222.96         8.03 o                         
   1   4  -5        231.53        249.43         8.62 o                         
   1   4  -4         25.52         33.62         3.96 o                         
   1   4  -3         44.77         45.70         4.52 o                         
   1   4  -2          7.75          4.74         1.91 o                         
   1   4  -1        853.12        830.02        21.53 o                         
   1   4   0        427.46        356.70        20.51 o                         
   1   4   1         62.86         54.22         8.04 o                         
   1   4   2        126.54        131.71        19.61 o                         
   1   4   3        212.83        169.96        11.96 o                         
   1   4   4        551.62        530.35        17.61 o                         
   1   4   5        138.78        119.41        10.11 o                         
   1   4   6         49.90         49.70         6.29 o                         
   1   4   7         11.23          9.38         3.38 o                         
   1   4   8        217.53        207.67        11.25 o                         
   1   4   9        163.95        141.35         9.13 o                         
   1   4  10          1.89          2.87         1.52 o                         
   1   4  11          9.28         14.76        12.02 o                         
   1   4  12          2.63         -2.06         3.42 o                         
   1   5  -7         67.08         79.36        10.68 o                         
   1   5  -6        133.80        126.10         7.91 o                         
   1   5  -5          0.50          2.81         1.90 o                         
   1   5  -4         50.62         62.85         6.64 o                         
   1   5  -3         92.58        100.96         7.42 o                         
   1   5  -2        438.66        458.12        15.21 o                         
   1   5  -1        192.29        185.89        11.71 o                         
   1   5   0         13.65          9.03         3.89 o                         
   1   5   1         17.26          7.69         3.01 o                         
   1   5   2        215.09        168.13        24.35 o                         
   1   5   3        521.27        430.68        20.97 o                         
   1   5   4         13.78         23.91         4.82 o                         
   1   5   5        100.40        119.58        10.86 o                         
   1   5   6          8.24          5.72         2.54 o                         
   1   5   7        165.01        158.75        12.12 o                         
   1   5   8        106.10        104.07        11.56 o                         
   1   5   9          0.13          0.74         2.45 o                         
   1   5  10         13.62         14.75         4.52 o                         
   1   5  11         18.13         -3.81         3.81 o                         
   1   7  -7          2.06          4.14         5.83 o                         
   1   7  -6          0.02         -2.78         2.78 o                         
   1   7  -5         56.66         84.66        10.35 o                         
   1   7  -4         98.36        108.73        11.49 o                         
   1   7  -3          0.14          3.63        10.24 o                         
   1   7  -2         24.10         25.88         6.28 o                         
   1   7  -1          3.78          3.33         3.08 o                         
   1   7   0        184.90        177.80        17.69 o                         
   1   7   1         92.45         96.06        11.58 o                         
   1   7   2          7.33         -4.42         4.42 o                         
   1   7   3         16.45         19.27         4.67 o                         
   1   7   4         62.46         65.48         8.02 o                         
   1   7   5        188.69        212.46        16.37 o                         
   1   7   6         16.67          8.77         4.33 o                         
   1   7   7          9.36          5.77         6.70 o                         
   1   7   8          0.33         -2.02         3.21 o                         
   1   7   9         41.25         50.47        14.62 o                         
   1   8  -5         18.10         19.16        10.11 o                         
   1   8  -4          0.01         -3.93         5.55 o                         
   1   8  -3          0.36         -0.95         3.55 o                         
   1   8  -2         34.90         41.62        10.72 o                         
   1   8  -1         73.98         70.65        13.81 o                         
   1   8   0          6.96          5.81         5.93 o                         
   1   8   1         10.74          6.61         5.24 o                         
   1   8   2          0.27         -5.07         8.76 o                         
   1   8   3         80.95         86.04        15.96 o                         
   1   8   4         61.16         76.84        15.52 o                         
   1   8   5          0.19         -4.32         4.32 o                         
   1   8   6         11.53         13.56        10.08 o                         
   1   8   7          9.79         17.35        10.60 o                         
   1   8   8         66.49         65.91        18.82 o                         
   1   9  -2         49.31         39.06        16.14 o                         
   1   9  -1          4.62          5.18         7.30 o                         
   1   9   0         11.23         26.99        13.19 o                         
   1   9   1          3.12          5.57        11.11 o                         
   1   9   2         56.00         74.34        23.52 o                         
   2  -8   0         31.69         52.23        18.05 o                         
   2  -8   1         19.85         15.22        11.32 o                         
   2  -8   2          0.86          4.88         6.88 o                         
   2  -8   3          0.38          4.66         8.05 o                         
   2  -8   4          6.43         22.24        11.73 o                         
   2  -8   5         23.58         38.49        14.13 o                         
   2  -7  -7          1.49          4.50         4.48 o                         
   2  -7  -6         36.73         51.28        17.40 o                         
   2  -7  -5         32.97         28.72        12.64 o                         
   2  -7  -4          0.02          0.12         3.52 o                         
   2  -7  -3          4.75         14.23         4.51 o                         
   2  -7  -2         20.12         16.22         6.01 o                         
   2  -7  -1         61.67         79.59        15.18 o                         
   2  -7   0         13.43         -1.12         4.52 o                         
   2  -7   1          3.29         -2.72         3.42 o                         
   2  -7   2          0.62         -1.82         1.82 o                         
   2  -7   3         34.89          2.61         2.81 o                         
   2  -7   4         35.21          0.03         2.50 o                         
   2  -7   5          4.02         10.08         7.27 o                         
   2  -7   6          0.60         -4.32         4.32 o                         
   2  -7   7          3.21         -4.10         4.10 o                         
   2  -6  -7         67.68         84.67        14.92 o                         
   2  -6  -6         34.95         25.09         9.17 o                         
   2  -6  -5          5.26         11.50         6.21 o                         
   2  -6  -4          3.27          4.44         2.96 o                         
   2  -6  -3         44.43         52.37         7.82 o                         
   2  -6  -2        146.51        183.97        12.90 o                         
   2  -6  -1         40.08         34.57         9.52 o                         
   2  -6   0         19.14         10.01         4.74 o                         
   2  -6   1          0.47         -2.60         3.65 o                         
   2  -6   2         75.33         69.07         8.26 o                         
   2  -6   3         65.73         57.88         7.14 o                         
   2  -6   4          1.45          3.16         2.18 o                         
   2  -6   5          3.82          3.22         1.87 o                         
   2  -6   6          5.71          3.88         7.75 o                         
   2  -6   7         30.49         11.17         9.09 o                         
   2  -6   8         18.10         -3.44         3.44 o                         
   2  -5   0         56.97         95.08        19.90 o                         
   2  -5   3          6.24         22.14         9.51 o                         
   2  -5   4          1.26          2.97         3.72 o                         
   2  -5   6         85.98        110.15        11.41 o                         
   2  -5   7          1.83          2.57         3.63 o                         
   2  -4  -8          2.10          8.16         6.65 o                         
   2  -4  -7         30.78         38.26        12.12 o                         
   2  -4  -6          7.76          8.28         4.13 o                         
   2  -4  -5        248.54        350.81        26.81 o                         
   2  -4  -4        125.48        182.64        13.08 o                         
   2  -4  -3          6.99          9.23         2.62 o                         
   2  -4  -2         58.19         65.73         5.11 o                         
   2  -4  -1         49.65         58.05         8.13 o                         
   2  -4   0        599.40        608.15        29.52 o                         
   2  -4   1         74.80         94.74        18.13 o                         
   2  -4   2         23.35         19.99         4.70 o                         
   2  -4   3          0.62          0.65         1.36 o                         
   2  -4   4        148.42        157.60         9.64 o                         
   2  -4   5        208.41        233.44        13.15 o                         
   2  -4   6         19.44         12.23         2.90 o                         
   2  -4   7          7.36          9.95         4.23 o                         
   2  -4   8          1.84         -2.55         3.60 o                         
   2  -4   9         60.00         51.27        13.34 o                         
   2  -3 -10         30.89         -4.58         4.58 o                         
   2  -3  -9          0.03         -0.41         3.71 o                         
   2  -3  -8          5.18          6.21         2.94 o                         
   2  -3  -7         39.56         66.86         8.03 o                         
   2  -3  -6        238.20        310.06        16.23 o                         
   2  -3  -5         94.07        127.67        10.23 o                         
   2  -3  -4         15.21         18.45         2.91 o                         
   2  -3  -3          2.51          0.65         1.55 o                         
   2  -3  -2        366.69        478.74        14.17 o                         
   2  -3  -1        286.51        292.83        17.14 o                         
   2  -3   0          5.66          2.24         1.95 o                         
   2  -3   1         33.55         42.39         4.51 o                         
   2  -3   2         10.84         14.57         2.46 o                         
   2  -3   3        452.78        431.94        14.30 o                         
   2  -3   4        169.58        171.48         8.87 o                         
   2  -3   5          5.82          5.33         2.69 o                         
   2  -3   6          0.82          1.22         1.63 o                         
   2  -3   7        103.84        128.15        12.07 o                         
   2  -3   8        109.21         99.58        15.77 o                         
   2  -3   9         18.78          8.79         4.64 o                         
   2  -2 -10          9.49         14.29         9.50 o                         
   2  -2  -9          6.59          8.27         5.23 o                         
   2  -2  -8         87.32        121.90         8.84 o                         
   2  -2  -7        208.23        256.89        12.79 o                         
   2  -2  -6         15.73         19.48         4.39 o                         
   2  -2  -5         78.64         91.09         8.19 o                         
   2  -2  -4         14.34         14.55         3.97 o                         
   2  -2  -3        718.18        825.75        12.39 o                         
   2  -2  -2        652.67        716.56        23.66 o                         
   2  -2  -1          0.07          2.11         2.32 o                         
   2  -2   0        196.89        216.60        12.76 o                         
   2  -2   1        226.20        230.57        12.44 o                         
   2  -2   2        799.12        927.30        20.91 o                         
   2  -2   3        183.84        211.41         8.76 o                         
   2  -2   4         54.02         60.90         4.32 o                         
   2  -2   5         30.71         36.38         3.85 o                         
   2  -2   6        152.87        159.41         8.36 o                         
   2  -2   7        280.94        391.66        22.45 o                         
   2  -2   9         14.12         12.75         4.76 o                         
   2  -1  -8        148.84        139.72        11.86 o                         
   2  -1  -7          0.84          2.39         3.37 o                         
   2  -1  -2         28.62         16.40         6.80 o                         
   2  -1  -1          5.28          5.59         3.73 o                         
   2  -1   1       1246.54       1234.20        33.50 o                         
   2  -1   2        126.92        125.94        10.48 o                         
   2  -1   3         64.02         64.25         7.93 o                         
   2  -1   4         35.08         50.83         7.29 o                         
   2  -1   5        395.01        474.33        19.81 o                         
   2  -1   6        229.09        222.65        14.89 o                         
   2  -1   7          3.13          5.99         3.12 o                         
   2  -1   9         32.13         30.44         6.81 o                         
   2   0  -7          3.59          5.37         3.34 o                         
   2   0  -6        100.09         85.79        10.89 o                         
   2   0  -5        615.05        610.08        30.17 o                         
   2   0  -4         60.77         70.33        15.40 o                         
   2   0  -3        227.52        240.82         9.17 o                         
   2   0  -2          2.64          3.21         2.05 o                         
   2   0  -1        859.34        822.60        21.61 o                         
   2   0   0        952.53        866.51        25.22 o                         
   2   0   1          0.31          2.71         1.90 o                         
   2   0   2         91.77         82.08         8.67 o                         
   2   0   3        124.18        118.75         8.24 o                         
   2   0   4       1359.57       1325.32        27.71 o                         
   2   0   5        356.16        335.32        15.96 o                         
   2   0   6         32.89         35.78         4.67 o                         
   2   0   7          8.97          5.11         3.08 o                         
   2   0   8        104.33         82.35         9.66 o                         
   2   1 -10         14.16         22.46         8.38 o                         
   2   1  -9          8.90         18.17         4.39 o                         
   2   1  -8          1.89          2.63         1.83 o                         
   2   1  -7        266.14        277.91        11.08 o                         
   2   1  -6        335.57        391.32        13.59 o                         
   2   1  -5          1.28          1.59         1.24 o                         
   2   1  -4         30.59         24.82         3.41 o                         
   2   1  -3         27.83         24.73         3.19 o                         
   2   1  -2       1088.63       1063.73        16.74 o                         
   2   1  -1        664.84        592.31        12.75 o                         
   2   1   0        120.47        114.94         6.58 o                         
   2   1   1        228.61        212.87        10.62 o                         
   2   1   2        484.72        456.77        15.80 o                         
   2   1   3        988.28        792.56        20.41 o                         
   2   1   4        109.64         97.39         6.61 o                         
   2   1   5         25.24         17.56         2.72 o                         
   2   1   6          2.01          1.44         1.09 o                         
   2   1   7        376.81        358.28        12.57 o                         
   2   1   8        290.32        267.64        12.20 o                         
   2   1   9          0.65         -0.03         0.98 o                         
   2   1  10          8.84          6.55         3.45 o                         
   2   1  11         12.83          5.12         3.78 o                         
   2   1  12         56.63         -3.37         3.37 o                         
   2   2 -10         11.53         21.42         8.22 o                         
   2   2  -9          2.90          5.25         3.10 o                         
   2   2  -8        114.74        119.98         6.73 o                         
   2   2  -7        119.81        126.26         7.16 o                         
   2   2  -6          1.34          1.19         1.40 o                         
   2   2  -5         73.30         72.49         5.52 o                         
   2   2  -4        180.96        165.59         7.31 o                         
   2   2  -3        947.17        937.16        15.13 o                         
   2   2  -2        164.99        154.40         5.19 o                         
   2   2  -1         26.18         17.16         2.27 o                         
   2   2   0          1.24          0.19         1.19 o                         
   2   2   1        617.55        593.77        17.65 o                         
   2   2   2        910.30        873.92        19.74 o                         
   2   2   3         26.56         18.23         3.10 o                         
   2   2   4        281.72        248.13        10.84 o                         
   2   2   5         49.35         36.04         4.08 o                         
   2   2   6        548.20        503.27        14.86 o                         
   2   2   7        141.80        129.82         7.90 o                         
   2   2   8          0.89         -0.56         0.86 o                         
   2   2   9         14.30         10.18         2.36 o                         
   2   2  10         53.80         17.81         2.52 o                         
   2   2  11        130.47        102.50        14.03 o                         
   2   2  12         14.66         -3.56         3.56 o                         
   2   3  -7         31.70         39.71         9.28 o                         
   2   3  -6          0.66         -1.72         2.43 o                         
   2   3  -5        227.43        235.15        16.03 o                         
   2   3  -4        334.89        378.85        28.86 o                         
   2   3  -2        153.73        144.82         9.55 o                         
   2   3  -1         44.31         42.15         5.50 o                         
   2   3   0       1251.87       1180.52        25.95 o                         
   2   3   1        711.69        677.18        18.24 o                         
   2   3   2         36.50         43.50         6.43 o                         
   2   3   3         59.63         47.40         7.47 o                         
   2   3   4        204.49        193.59        13.11 o                         
   2   3   5        630.68        686.44        44.01 o                         
   2   3   7         98.05         74.62        13.59 o                         
   2   3   8         11.46         10.69         5.34 o                         
   2   3   9        149.77        116.15         9.44 o                         
   2   3  10        117.53         90.92        10.93 o                         
   2   4  -7          0.92          0.28         2.72 o                         
   2   4  -6        132.52        174.72        16.37 o                         
   2   4  -5        254.25        288.90        16.36 o                         
   2   4  -4          0.78          2.04         1.41 o                         
   2   4  -3         71.86         82.16         5.68 o                         
   2   4  -2         52.08         67.70         5.89 o                         
   2   4  -1        532.73        546.11        16.11 o                         
   2   4   0        294.42        280.67        12.01 o                         
   2   4   1         29.41         22.37         3.72 o                         
   2   4   2         19.31         22.48         5.73 o                         
   2   4   3        297.87        253.97        15.01 o                         
   2   4   4        723.40        607.25        27.73 o                         
   2   4   5         27.41         23.07         4.64 o                         
   2   4   6         38.46         36.12         7.50 o                         
   2   4   7          8.82         31.55        10.84 o                         
   2   4   8        149.32        136.01        11.22 o                         
   2   4   9        115.14        100.08         7.65 o                         
   2   4  10          1.51          3.28         2.61 o                         
   2   5  -8         11.41         24.72         7.62 o                         
   2   5  -7         97.89        103.91         8.38 o                         
   2   5  -6         47.20         61.46         5.61 o                         
   2   5  -5          5.61          7.75         1.65 o                         
   2   5  -4          0.82          0.58         1.27 o                         
   2   5  -3        150.39        168.01         8.84 o                         
   2   5  -2        370.63        384.54        15.18 o                         
   2   5  -1          5.89          2.08         2.15 o                         
   2   5   0         88.63         92.89         8.20 o                         
   2   5   1          1.42          0.98         1.57 o                         
   2   5   2        450.28        414.80        24.30 o                         
   2   5   3        304.46        281.46        14.72 o                         
   2   5   4          7.34         -0.22         2.53 o                         
   2   5   5         53.42         37.80         5.93 o                         
   2   5   6         53.92         53.78         6.50 o                         
   2   5   7        366.80        357.73        15.99 o                         
   2   5   8         59.94         60.10         6.18 o                         
   2   5   9         18.83         14.91         3.45 o                         
   2   5  10          3.36         -1.19         1.95 o                         
   2   5  11         36.23         32.99        14.50 o                         
   2   6  -7          8.48          4.62         6.52 o                         
   2   6  -6          7.37          5.55         2.42 o                         
   2   6  -5          0.37         -0.16         1.74 o                         
   2   6  -4        119.65        154.79         9.10 o                         
   2   6  -3        199.88        208.92        12.15 o                         
   2   6  -2         12.17          8.87         3.11 o                         
   2   6  -1         46.81         48.94         6.20 o                         
   2   6   0         10.84          6.14         2.66 o                         
   2   6   1        356.00        316.15        16.20 o                         
   2   6   2        133.71        130.34        15.03 o                         
   2   6   3         11.94         11.25         3.44 o                         
   2   6   4         41.97         31.69         5.74 o                         
   2   6   5         61.35         57.09         7.24 o                         
   2   6   6        204.80        220.30        14.40 o                         
   2   6   7         25.95          1.95         2.85 o                         
   2   6   8         13.96          2.11         2.41 o                         
   2   6   9          0.20         -0.36         1.57 o                         
   2   6  10         61.52         57.04        10.15 o                         
   2   7  -6          2.32         17.18        11.36 o                         
   2   7  -5         58.94         61.16        16.83 o                         
   2   7  -4         36.63         50.95         8.07 o                         
   2   7  -3          3.80          5.22         2.79 o                         
   2   7  -2          2.99          2.41         4.44 o                         
   2   7  -1         82.90         73.49        12.04 o                         
   2   7   0        157.60        162.97        17.07 o                         
   2   7   1         38.47         43.80         9.22 o                         
   2   7   2         23.11         21.74         7.46 o
[truncated: 45,361 more chars]
